# Supplementary material for: FANS Unfixed: Isolation and Proteomic Analysis of Mouse Cell Type-Specific Brain Nuclei
Source: J Proteome Res. 2024 Jul 26;23(9):3847–57. doi: 10.1021/acs.jproteome.4c00161 (PMC11385383; doi:10.1021/acs.jproteome.4c00161)
Supplement: Supplementary file 2 — pr4c00161_si_002.xlsx [file pr4c00161_si_002.xlsx]

## Sheet: Details
Spreadsheet	Description
SP3_DilutionSeries_500ul	Nuclei processed for mass spectrometry analysis using the iST-SP3 method. After FACS, nuclei are centrifuged and supernatant is partly removed leaving 500ul. Protein report from Progenesis QI for Proteomics analysis of cell-type specific neurons. Protein accession numbers and descriptions area annotated from Uniprot (Swissprot, taxon ID 10090, downloaded 18th January 2021). Normalised abundances …
SP3_DilutionSeries_Pelleted	Nuclei processed for mass spectrometry analysis using the iST-SP3 method. After FACS, nuclei are centrifuged and supernatant is removed completely. Protein report from Progenesis QI for Proteomics analysis of cell-type specific neurons. Protein accession numbers and descriptions area annotated from Uniprot (Swissprot, taxon ID 10090, downloaded 18th January 2021). Normalised abundances (default s…
FreezeThaw_lysis	Nuclei processed for mass spectrometry analysis using the freeze-thaw method. After FACS, nuclei in FACS fluid undergo a freeze-heat cycle and are concentrated to less than <100ul. Protein report from Progenesis QI for Proteomics analysis of cell-type specific neurons. Protein accession numbers and descriptions area annotated from Uniprot (Swissprot, taxon ID 10090, downloaded 18th January 2021).…
UreaLysis_50ul	Nuclei processed for mass spectrometry analysis using the urea lysis method. After FACS, nuclei are pelleted and supernatant is removed entirely. Protein report from Progenesis QI for Proteomics analysis of cell-type specific neurons. Protein accession numbers and descriptions area annotated from Uniprot (Swissprot, taxon ID 10090, downloaded 18th January 2021). Normalised abundances (default set…
UreaLysis_Lyophilised	Nuclei processed for mass spectrometry analysis using the lyophilised urea lysis method. After FACS, nuclei are pelleted and supernatant is removed leaving 50ul, which undergoes lyophilisation. Protein report from Progenesis QI for Proteomics analysis of cell-type specific neurons. Protein accession numbers and descriptions area annotated from Uniprot (Swissprot, taxon ID 10090, downloaded 18th J…
Whole Lysate	Analysis of bulk brain tissue. 15 mouse brain samples were analysed in an unrelated study by zenoSWATH DIA and analysed using DIANN against a predicted library of canonical mouse proteins (Swissprot). The table is from the DIANN pg.matrix output. Protein Groups (Accession), Gene name and Protein Name are taken from Uniprot (Swissprot, taxon ID 10090, downloaded 27th October 2022). The proteins we…

## Sheet: SP3_DilutionSeries_500ul
												Normalized abundance															Raw abundance															Amount (fmol)
Accession	Peptide count	Unique peptides	Confidence score	Anova (p)	q Value	Max fold change	Power	Highest mean condition	Lowest mean condition	Mass	Description	25,000 nuclei bio replicate 1	25,000 nuclei bio replicate 2	25,000 nuclei bio replicate 3	50,000 nuclei bio replicate 1	50,000 nuclei bio replicate 2	50,000 nuclei bio replicate 3	100,000 nuclei bio replicate 1	100,000 nuclei bio replicate 2	100,000 nuclei bio replicate 3	200,000 nuclei bio replicate 1	200,000 nuclei bio replicate 2	200,000 nuclei bio replicate 3	500,000 nuclei bio replicate 1	500,000 nuclei bio replicate 2	500,000 nuclei bio replicate 3	25,000 nuclei bio replicate 1	25,000 nuclei bio replicate 2	25,000 nuclei bio replicate 3	50,000 nuclei bio replicate 1	50,000 nuclei bio replicate 2	50,000 nuclei bio replicate 3	100,000 nuclei bio replicate 1	100,000 nuclei bio replicate 2	100,000 nuclei bio replicate 3	200,000 nuclei bio replicate 1	200,000 nuclei bio replicate 2	200,000 nuclei bio replicate 3	500,000 nuclei bio replicate 1	500,000 nuclei bio replicate 2	500,000 nuclei bio replicate 3	25,000 nuclei bio replicate 1	25,000 nuclei bio replicate 2	25,000 nuclei bio replicate 3	50,000 nuclei bio replicate 1	50,000 nuclei bio replicate 2	50,000 nuclei bio replicate 3	100,000 nuclei bio replicate 1	100,000 nuclei bio replicate 2
Q8R1M2;C0HKE1;C0HKE2;C0HKE3;C0HKE4;C0HKE5;C0HKE6;C0HKE7;C0HKE8;C0HKE9;Q8BFU2;Q8CGP5;Q8CGP6;Q8CGP7	36	19	115.297	0.360943	0.0397165	1.66371	0.256916	500	50	14045.5	Histone H2A.J OS=Mus musculus OX=10090 GN=H2aj PE=1 SV=1	178.819	163.686	188.241	133.793	175.593	103.012	177.728	167.79	155.109	230.095	109.188	235.051	289.464	246.547	150.098	1.18782e+06	773019	782231	1.32004e+06	858870	832690	924780	1.0296e+06	635887	1.10115e+06	895704	891497	1.10901e+06	1.06271e+06	885258	178.819	163.686	188.241	133.793	175.593	103.012	177.728	167.79
Q8BHT6	2	1	11.964	0.325418	0.0375727	2.30349	0.276914	100	50	55984.9	Beta-1_3-glucosyltransferase OS=Mus musculus OX=10090 GN=B3glct PE=1 SV=3	98.1925	62.1713	60.2975	0.00385861	53.4007	48.7217	111.11	63.4802	60.6562	84.2023	40.017	95.6906	44.5032	41.7756	42.0037	652255	293608	250565	38.0701	261197	393840	578146	389531	248668	402963	328272	362934	170503	180067	247733	98.1925	62.1713	60.2975	0.00385861	53.4007	48.7217	111.11	63.4802
Q8CH09	33	17	222.314	0.501429	0.0488632	1.37863	0.195181	200	50	118958	SURP and G-patch domain-containing protein 2 OS=Mus musculus OX=10090 GN=Sugp2 PE=1 SV=2	70.4747	54.5463	86.7822	37.0756	65.2891	54.1612	69.2471	57.6495	52.5002	60.4369	54.5101	100.845	87.1503	53.3335	72.9536	468136	257599	360621	365798	319346	437810	360317	353752	215231	289230	447163	382482	333895	229886	430271	70.4747	54.5463	86.7822	37.0756	65.2891	54.1612	69.2471	57.6495
Q6P4T2;Q7TQG1	46	32	311.089	0.575379	0.0529242	1.72506	0.170035	200	50	246201	U5 small nuclear ribonucleoprotein 200 kDa helicase OS=Mus musculus OX=10090 GN=Snrnp200 PE=1 SV=1	65.012	60.842	96.9994	7.79071	73.0695	73.867	86.1628	72.8441	47.0221	97.1319	55.6289	114.152	93.4564	29.0594	63.7185	431849	287330	403078	76865.3	357402	597101	448335	446990	192773	464840	456341	432955	358055	125256	375804	65.012	60.842	96.9994	7.79071	73.0695	73.867	86.1628	72.8441
Q9D666	8	7	56.1633	0.446235	0.0453947	1.80747	0.216788	25	50	102832	SUN domain-containing protein 1 OS=Mus musculus OX=10090 GN=Sun1 PE=1 SV=2	51.741	41.9178	59.2614	13.0122	36.5026	35.0899	45.377	35.9975	22.1932	55.3101	24.1255	66.5089	56.6576	21.7053	43.2395	343695	197959	246259	128381	178544	283648	236113	220890	90983.8	264695	197909	252254	217069	93557.4	255021	51.741	41.9178	59.2614	13.0122	36.5026	35.0899	45.377	35.9975
TRYP_PIG	34	21	197.276	0.445376	0.0453947	2.36129	0.217148	200	50	25093.8		48.6302	138.084	229.09	1.1569	138.232	134.838	257.087	135.838	114.03	167.36	226.126	254.043	143.079	30.6041	124.793	323031	652112	951976	11414.3	676130	1.08996e+06	1.33771e+06	833538	467481	800927	1.85498e+06	963531	548173	131915	736015	48.6302	138.084	229.09	1.1569	138.232	134.838	257.087	135.838
P67778	4	2	24.9836	0.144235	0.0229284	6.26112	0.440911	25	500	29877.1	Prohibitin OS=Mus musculus OX=10090 GN=Phb PE=1 SV=1	42.9893	7.3136	12.7857	0.00229734	6.1101	5.64334	13.2963	10.1323	4.95394	6.30392	8.05747	6.99813	6.26037	0.30323	3.51265	285561	34539	53130.6	22.6662	29886.1	45617.7	69185.2	62174.3	20309.3	30168.4	66097.9	26542.4	23985	1307.03	20717.2	42.9893	7.3136	12.7857	0.00229734	6.1101	5.64334	13.2963	10.1323
Q6PIC6;Q64436	28	11	184.463	0.0466079	0.010787	10.3958	0.6659	25	500	113117	Sodium/potassium-transporting ATPase subunit alpha-3 OS=Mus musculus OX=10090 GN=Atp1a3 PE=1 SV=1	42.731	8.48074	12.8381	0.000812533	2.60809	7.84852	9.71288	6.16168	7.17789	5.95666	3.62921	8.1212	2.29773	0.458211	3.40517	283846	40050.9	53348.5	8.01667	12756.9	63443.2	50539.6	37809.6	29426.7	28506.5	29771.5	30802	8803.16	1975.05	20083.3	42.731	8.48074	12.8381	0.000812533	2.60809	7.84852	9.71288	6.16168
Q91VC3	18	13	131.668	0.32816	0.0377456	4.57891	0.275285	25	100	47125.2	Eukaryotic initiation factor 4A-III OS=Mus musculus OX=10090 GN=Eif4a3 PE=1 SV=3	41.7551	4.7677	27.5483	0.663606	13.7707	4.80837	7.97017	5.41979	2.78663	7.07623	3.05364	8.13376	8.07284	4.093	6.50721	277363	22515.8	114476	6547.32	67356.3	38868.3	41471.6	33257.2	11424.1	33864.4	25049.9	30849.6	30929.1	17642.3	38378.7	41.7551	4.7677	27.5483	0.663606	13.7707	4.80837	7.97017	5.41979
Q6A068	25	11	146.021	0.618171	0.0555218	6.40417	0.157018	25	100	92417.8	Cell division cycle 5-like protein OS=Mus musculus OX=10090 GN=Cdc5l PE=1 SV=2	40.6749	1.39387	9.5338	0.193355	7.44704	3.314	3.48686	3.19847	1.37232	4.92194	2.28293	4.42267	6.52862	1.08716	3.73349	270188	6582.63	39617.4	1907.69	36425.5	26788.6	18143.4	19626.6	5625.99	23554.7	18727.5	16774.2	25012.7	4686.05	22019.7	40.6749	1.39387	9.5338	0.193355	7.44704	3.314	3.48686	3.19847
Q8CJF7	21	15	99.4757	0.561553	0.0520184	3.23365	0.174459	100	500	249642	Protein ELYS OS=Mus musculus OX=10090 GN=Ahctf1 PE=1 SV=1	36.9255	94.9275	29.4884	0.351606	42.3608	88.5065	119.708	76.1117	29.368	44.0922	53.2982	37.9752	25.9858	4.25626	39.3968	245282	448301	122538	3469.04	207198	715438	622883	467041	120398	211010	437221	144032	99557.9	18346	232358	36.9255	94.9275	29.4884	0.351606	42.3608	88.5065	119.708	76.1117
Q3V3I2;P50149;P20612	12	4	101.243	0.369182	0.0400817	2.94676	0.252593	25	500	40829.3	Guanine nucleotide-binding protein G(t) subunit alpha-3 OS=Mus musculus OX=10090 GN=Gnat3 PE=1 SV=2	36.1616	18.9623	26.8905	0.000222303	17.3409	16.75	33.212	12.4822	14.4573	7.68891	19.8305	23.1145	10.2118	6.67938	10.9409	240208	89550.7	111743	2.1933	84819	135398	172814	76593.7	59269.5	36796.4	162676	87668.3	39124	28790.5	64527.9	36.1616	18.9623	26.8905	0.000222303	17.3409	16.75	33.212	12.4822
Q501J6	39	22	266.257	0.249772	0.0326782	3.17288	0.329085	25	50	73026.9	Probable ATP-dependent RNA helicase DDX17 OS=Mus musculus OX=10090 GN=Ddx17 PE=1 SV=1	32.2848	10.9368	10.6375	0.000398445	10.7173	6.25712	14.2629	7.46462	8.66894	14.0049	7.11615	12.7983	11.9921	13.1688	8.76647	214455	51649.5	44203.8	3.93117	52421.2	50579.2	74214.8	45804.8	35539.4	67022.7	58375.9	48541.3	45944.7	56762.3	51703.6	32.2848	10.9368	10.6375	0.000398445	10.7173	6.25712	14.2629	7.46462
P10854;Q64478;Q64525;Q6ZWY9	44	25	179.492	0.0134606	0.00499976	6.89818	0.856885	500	50	13936.2	Histone H2B type 1-M OS=Mus musculus OX=10090 GN=H2bc14 PE=1 SV=2	32.1411	39.4643	50.3471	6.75699	66.5793	47.5395	104.567	100.819	104.868	205.161	96.596	192.874	355.05	374.495	104.278	213501	186373	209216	66666.3	325657	384284	544100	618653	429921	981829	792406	731529	1.36029e+06	1.61421e+06	615021	32.1411	39.4643	50.3471	6.75699	66.5793	47.5395	104.567	100.819
Q80WY3	3	2	10.1802	0.503798	0.0489928	1.42034	0.194314	500	50	28607.2	Nanos homolog 1 OS=Mus musculus OX=10090 GN=Nanos1 PE=2 SV=2	32.0319	35.8417	46.2371	26.4916	34.5389	23.2652	33.0813	26.006	33.7676	38.3233	18.699	45.8098	47.5337	39.563	32.6319	212776	169265	192137	261373	168939	188063	172134	159579	138434	183402	153393	173747	182113	170531	192459	32.0319	35.8417	46.2371	26.4916	34.5389	23.2652	33.0813	26.006
Q91WM1	27	14	151.922	0.116289	0.020128	2.06517	0.485234	100	500	74389.1	Spermatid perinuclear RNA-binding protein OS=Mus musculus OX=10090 GN=Strbp PE=1 SV=1	29.4902	37.8407	24.4463	7.13674	19.1514	40.1164	44.4851	34.5693	44.5615	32.73	35.328	48.8754	15.6131	21.6295	22.615	195892	178705	101586	70413	93674.6	324279	231472	212126	182686	156634	289806	185374	59817.7	93230.7	133380	29.4902	37.8407	24.4463	7.13674	19.1514	40.1164	44.4851	34.5693
Q99MR6	11	10	59.1333	0.297478	0.0354818	6.67525	0.294447	25	200	100909	Serrate RNA effector molecule homolog OS=Mus musculus OX=10090 GN=Srrt PE=1 SV=1	29.0352	3.24176	11.7027	0.14691	7.85679	0.746447	7.36365	1.7049	0.477673	2.53718	1.76014	2.29113	9.64191	1.09009	2.15961	192869	15309.4	48630	1449.46	38429.6	6033.88	38315.7	10461.7	1958.28	12142.1	14439	8689.77	36940.5	4698.68	12737.1	29.0352	3.24176	11.7027	0.14691	7.85679	0.746447	7.36365	1.7049
Q5SVQ0	2	1	8.7314	0.266632	0.0338941	5.12216	0.316067	100	500	71325.9	Histone acetyltransferase KAT7 OS=Mus musculus OX=10090 GN=Kat7 PE=1 SV=1	28.3339	58.8284	20.9229	0	11.1543	86.1742	76.1716	50.8539	72.6176	18.4569	76.1262	59.0994	7.42933	9.4309	22.1161	188211	277821	86944.4	0	54558.6	696585	396348	312052	297705	88328.2	624486	224152	28463.6	40650.5	130438	28.3339	58.8284	20.9229	0	11.1543	86.1742	76.1716	50.8539
Q9ERA6	25	14	132.804	0.111457	0.0196909	40.3941	0.493949	25	500	96590.4	Tuftelin-interacting protein 11 OS=Mus musculus OX=10090 GN=Tfip11 PE=1 SV=1	27.7792	0.547871	3.83364	0.0010627	2.24814	0.500805	0.673515	0.184583	0.578661	0.368305	0.324781	0.609946	0.0230836	0.264933	0.508156	184526	2587.36	15930.6	10.4849	10996.3	4048.24	3504.54	1132.65	2372.29	1762.58	2664.27	2313.39	88.439	1141.95	2997.04	27.7792	0.547871	3.83364	0.0010627	2.24814	0.500805	0.673515	0.184583
Q9Z0H3	8	7	48.5831	0.0219838	0.00668204	2.59036	0.791597	25	500	44426.5	SWI/SNF-related matrix-associated actin-dependent regulator of chromatin subfamily B member 1 OS=Mus musculus OX=10090 GN=Smarcb1 PE=1 SV=1	26.1777	45.8594	33.81	19.1723	12.6988	31.0793	37.8278	29.2394	24.2295	30.029	17.3829	18.4429	15.493	12.5187	12.8503	173888	216574	140497	189159	62113.3	251228	196831	179420	99331.9	143708	142597	69949.9	59357.4	53960.1	75789.6	26.1777	45.8594	33.81	19.1723	12.6988	31.0793	37.8278	29.2394
												25			50			100			200			500			25			50			100			200			500			25			50			100
P00924	27	18	301.041	0.274181	0.0341692	1	0.581491	---	---	46873.2	Enolase 1 OS=Saccharomyces cerevisiae (strain ATCC 204508 / S288c) OX=559292 GN=ENO1 PE=1 SV=3	25	25	25	25	25	25	25	25	25	25	25	25	25	25	25	166065	118064	103887	246657	122282	202087	130084	153406	102491	119641	205083	94819.7	95781.2	107759	147447	25	25	25	25	25	25	25	25
Q8R081	38	32	351.065	0.245816	0.0323273	2.73267	0.332279	25	50	64591.1	Heterogeneous nuclear ribonucleoprotein L OS=Mus musculus OX=10090 GN=Hnrnpl PE=1 SV=2	24.7714	9.00333	9.44818	0	7.62753	8.18954	16.3168	8.91809	10.8506	8.9888	12.2293	11.7654	9.95313	4.8881	7.11772	164547	42518.8	39261.6	0	37308.2	66199.8	84901.9	54723.7	44483.4	43017.3	100321	44623.8	38132.9	21069.5	41979.4	24.7714	9.00333	9.44818	0	7.62753	8.18954	16.3168	8.91809
Q8CGZ0	12	5	70.8153	0.531066	0.0499025	1.49888	0.184646	25	500	106568	Calcium homeostasis endoplasmic reticulum protein OS=Mus musculus OX=10090 GN=Cherp PE=1 SV=1	23.7304	27.4711	33.8299	20.3629	30.0577	15.8143	19.9008	20.0577	24.2078	24.6866	11.6914	29.5054	21.617	17.6505	17.4624	157632	129734	140579	200906	147020	127834	103551	123079	99242.8	118142	95907.7	111908	82819.9	76079.7	102991	23.7304	27.4711	33.8299	20.3629	30.0577	15.8143	19.9008	20.0577
Q9DB77	15	11	100.504	0.771643	0.064781	1.23065	0.116497	25	50	48292	Cytochrome b-c1 complex subunit 2_ mitochondrial OS=Mus musculus OX=10090 GN=Uqcrc2 PE=1 SV=1	22.9757	22.5775	29.4121	19.9726	24.9204	16.0222	27.5468	21.0561	21.0365	28.2709	15.064	30.4777	22.9407	21.5565	18.8324	152619	106624	122221	197056	121892	129514	143336	129206	86241.6	135295	123575	115595	87891.6	92916.2	111071	22.9757	22.5775	29.4121	19.9726	24.9204	16.0222	27.5468	21.0561
Q9QZS8	7	6	29.6196	0.265693	0.0338941	1.97998	0.316768	200	50	94950.3	SH2 domain-containing protein 3C OS=Mus musculus OX=10090 GN=Sh2d3c PE=1 SV=1	22.4546	17.4836	21.0028	4.30023	17.5742	18.6371	23.594	25.2531	16.1142	26.7298	18.6631	34.819	20.1603	23.1136	12.7719	149157	82567.5	87276.5	42427.2	85959.8	150653	122768	154959	66062.1	127919	153099	132061	77239.1	99628	75327.2	22.4546	17.4836	21.0028	4.30023	17.5742	18.6371	23.594	25.2531
Q6P4S8	15	6	70.5452	0.674087	0.0591484	1.52524	0.141318	200	100	247278	Integrator complex subunit 1 OS=Mus musculus OX=10090 GN=Ints1 PE=1 SV=2	19.5207	10.5021	19.6159	6.36911	19.7947	9.68279	14.1233	13.9944	6.11197	20.3176	8.45061	23.4402	16.0172	15.4643	11.2247	129669	49597.1	81513.3	62839.4	96821.1	78270.4	73488.4	85873.1	25056.8	97232.8	69322.9	88903.8	61365.8	66656.6	66202	19.5207	10.5021	19.6159	6.36911	19.7947	9.68279	14.1233	13.9944
Q9D2U9;Q8CGP0;Q64524	15	5	128.12	0.582397	0.053365	1.74105	0.167832	200	50	13994.2	Histone H2B type 3-A OS=Mus musculus OX=10090 GN=Hist3h2ba PE=1 SV=3	19.1769	14.3132	32.7511	3.56579	25.0723	20.2453	26.4304	23.2213	13.7085	26.8723	19.3847	38.8515	39.5332	12.8538	27.7172	127385	67595.2	136096	35181.1	122635	163652	137527	142492	56199.6	128601	159018	147355	151462	55404.4	163473	19.1769	14.3132	32.7511	3.56579	25.0723	20.2453	26.4304	23.2213
E9Q7G0	30	13	149.453	0.105746	0.0189906	3.46793	0.504729	200	50	236714	Nuclear mitotic apparatus protein 1 OS=Mus musculus OX=10090 GN=Numa1 PE=1 SV=1	19.1349	55.8057	22.1064	1.22793	16.0101	17.0733	47.2373	19.2514	38.3125	30.6085	47.7317	40.6491	24.5609	40.0397	26.3129	127105	263546	91862.4	12115.1	78309.6	138011	245793	118131	157067	146482	391558	154173	94099	172586	155190	19.1349	55.8057	22.1064	1.22793	16.0101	17.0733	47.2373	19.2514
Q6R891	10	6	52.6667	0.220747	0.0302114	33.2359	0.353914	25	200	89634.5	Neurabin-2 OS=Mus musculus OX=10090 GN=Ppp1r9b PE=1 SV=1	18.5719	0.0505469	6.10372	0	2.29509	0.408272	0.63486	0.139199	0.927112	0.175234	0.472341	0.0963857	0.684177	0.0946883	1.33535	123366	238.711	25363.8	0	11225.9	3300.25	3303.4	854.159	3800.81	838.609	3874.76	365.571	2621.25	408.14	7875.75	18.5719	0.0505469	6.10372	0	2.29509	0.408272	0.63486	0.139199
Q8CFI7	15	8	77.1383	0.795255	0.0662106	1.27777	0.110821	200	50	135337	DNA-directed RNA polymerase II subunit RPB2 OS=Mus musculus OX=10090 GN=Polr2b PE=1 SV=2	18.0527	16.2706	20.6038	12.9625	20.4681	10.3352	15.0503	16.2893	14.9473	23.2498	10.0403	22.6324	19.8531	12.6762	13.745	119917	76838.8	85618.6	127891	100115	83544	78312.1	99955.2	61278.3	111265	82363.6	85839.9	76062.2	54639.1	81066.6	18.0527	16.2706	20.6038	12.9625	20.4681	10.3352	15.0503	16.2893
P35550	19	10	113.41	0.753707	0.0637673	1.48938	0.120876	200	50	34420.9	rRNA 2'-O-methyltransferase fibrillarin OS=Mus musculus OX=10090 GN=Fbl PE=1 SV=2	17.5093	17.0901	28.4209	7.64896	24.1589	19.0649	23.2826	21.6261	14.845	30.9789	12.3976	32.3924	34.0731	17.1971	20.9238	116308	80709	118102	75466.8	118167	154111	121147	132703	60858.8	148254	101701	122858	130543	74125.4	123406	17.5093	17.0901	28.4209	7.64896	24.1589	19.0649	23.2826	21.6261
P20357	33	20	200.08	0.289171	0.0349975	2.18311	0.300016	25	50	199531	Microtubule-associated protein 2 OS=Mus musculus OX=10090 GN=Map2 PE=1 SV=2	17.1817	11.4644	14.3263	0.0403252	7.10768	12.5361	17.3191	10.3848	12.1251	12.3615	9.86027	8.33065	10.3152	10.8504	6.96727	114131	54141.4	59532.6	397.859	34765.5	101335	90117.6	63723.5	49708.3	59158	80886.7	31596.4	39519.9	46769.3	41092.1	17.1817	11.4644	14.3263	0.0403252	7.10768	12.5361	17.3191	10.3848
P70333	18	6	175.115	0.694088	0.0605395	1.5041	0.135999	200	50	49564.8	Heterogeneous nuclear ribonucleoprotein H2 OS=Mus musculus OX=10090 GN=Hnrnph2 PE=1 SV=1	16.8294	13.5488	24.9254	7.88458	19.1252	12.1151	18.5675	17.1451	11.9027	24.6681	9.95049	24.229	20.0294	13.3646	14.9558	111791	63985.2	103577	77791.4	93546.2	97931.9	96613.3	105207	48796.8	118053	81626.9	91895.5	76737.5	57606	88207.6	16.8294	13.5488	24.9254	7.88458	19.1252	12.1151	18.5675	17.1451
O88876	3	3	13.6065	0.586805	0.0535113	1.90147	0.166463	200	50	34051.8	Short-chain dehydrogenase/reductase 3 OS=Mus musculus OX=10090 GN=Dhrs3 PE=1 SV=2	16.4532	10.7941	24.2929	3.04491	23.8173	13.3267	27.899	20.6087	6.39419	33.4901	14.3739	28.554	36.0053	12.8609	20.3956	109292	50976	100948	30042	116497	107726	145168	126460	26213.8	160272	117914	108299	137945	55434.9	120291	16.4532	10.7941	24.2929	3.04491	23.8173	13.3267	27.899	20.6087
Q68FD5	31	20	190.09	0.187569	0.0272173	4.18067	0.387002	500	50	193325	Clathrin heavy chain 1 OS=Mus musculus OX=10090 GN=Cltc PE=1 SV=3	15.9787	17.7751	24.0666	0.00557995	26.0729	14.3687	54.9582	33.9121	15.1702	57.1557	36.7814	40.9211	113.904	25.9709	29.2208	106140	83944.1	100008	55.0533	127529	116148	285967	208093	62192	273528	301729	155205	436395	111944	172340	15.9787	17.7751	24.0666	0.00557995	26.0729	14.3687	54.9582	33.9121
Q5SPW0	4	3	25.5502	0.167579	0.0252678	5.46255	0.410071	100	200	111538	Vacuolar protein sorting-associated protein 54 OS=Mus musculus OX=10090 GN=Vps54 PE=1 SV=1	15.8505	0.692824	5.07877	0.00361094	6.55192	1.39368	12.5684	5.37181	9.03918	2.31072	2.12831	0.49995	7.58477	11.3144	4.21493	105289	3271.91	21104.7	35.6265	32047.2	11265.7	65398.1	32962.8	37057.3	11058.3	17459.2	1896.2	29059.1	48769	24859.1	15.8505	0.692824	5.07877	0.00361094	6.55192	1.39368	12.5684	5.37181
Q8BYI9	22	14	122.298	0.513388	0.0493582	5.01806	0.190849	25	500	151928	Tenascin-R OS=Mus musculus OX=10090 GN=Tnr PE=1 SV=2	15.5893	1.70617	1.79435	1.18e-05	1.75512	3.19639	4.70352	1.58934	1.59301	1.5951	2.66163	2.36316	0.741488	0.920247	2.14248	103554	8057.49	7456.35	0.116892	8584.75	25837.9	24474.1	9752.6	6530.74	7633.61	21834.2	8962.98	2840.82	3966.59	12636.1	15.5893	1.70617	1.79435	1.18e-05	1.75512	3.19639	4.70352	1.58934
P47754;P47753	10	3	53.8302	0.1796	0.0264679	4.8441	0.395877	25	500	33138.2	F-actin-capping protein subunit alpha-2 OS=Mus musculus OX=10090 GN=Capza2 PE=1 SV=3	15.3987	9.59053	17.1027	0.00753167	9.09318	2.74067	11.6397	3.18276	1.47501	3.92004	4.81152	5.4754	5.76052	0.812486	2.11632	102288	45291.9	71069.7	74.3095	44477.2	22154.1	60565.6	19530.2	6047	18759.9	39470.3	20767	22070	3502.1	12481.8	15.3987	9.59053	17.1027	0.00753167	9.09318	2.74067	11.6397	3.18276
Q64522	15	7	99.8739	0.0190449	0.00617091	13.0449	0.812183	500	50	14013.4	Histone H2A type 2-B OS=Mus musculus OX=10090 GN=H2ac21 PE=1 SV=3	15.1818	5.36342	10.1153	0.00617799	11.1589	8.04626	25.7491	31.1326	20.2697	37.1646	24.8794	27.7269	154.785	65.8235	30.0012	100847	25329.1	42033.8	60.9538	54581.3	65041.6	133982	191037	83098.2	177857	204093	105162	593021	283723	176943	15.1818	5.36342	10.1153	0.00617799	11.1589	8.04626	25.7491	31.1326
E9Q5C9	14	11	82.7664	0.412728	0.0431498	3.68319	0.231426	100	500	73697.8	Nucleolar and coiled-body phosphoprotein 1 OS=Mus musculus OX=10090 GN=Nolc1 PE=1 SV=1	14.9616	23.1356	19.2126	0	12.1983	30.7705	55.2497	20.5919	18.4351	6.26795	39.9909	27.8563	6.91364	1.68342	16.9994	99384.1	109259	79837.6	0	59665	248732	287484	126357	75576.9	29996.2	328058	105653	26487.9	7256.13	100261	14.9616	23.1356	19.2126	0	12.1983	30.7705	55.2497	20.5919
P35979	6	6	44.3315	0.769504	0.0646727	1.47808	0.117016	200	50	17975.7	60S ribosomal protein L12 OS=Mus musculus OX=10090 GN=Rpl12 PE=1 SV=2	14.8796	14.1079	24.9859	8.95804	22.1586	17.9548	21.2991	21.0148	10.1593	29.4629	11.7539	31.315	37.2195	15.7685	19.1175	98839.4	66625.6	103828	88382.4	108384	145137	110827	128952	41649.2	140999	96420.9	118771	142597	67967.7	112752	14.8796	14.1079	24.9859	8.95804	22.1586	17.9548	21.2991	21.0148
P16330	24	20	187.576	0.288218	0.0349975	2.08765	0.300666	200	50	47522.6	2'_3'-cyclic-nucleotide 3'-phosphodiesterase OS=Mus musculus OX=10090 GN=Cnp PE=1 SV=3	14.4521	6.25246	7.40742	0.00185988	9.26946	5.38545	10.4642	9.59845	7.91301	12.0279	6.95805	11.6122	10.9714	8.03565	8.35429	95999.6	29527.6	30781.3	18.3501	45339.4	43533.1	54449.1	58898.5	32440.4	57561.6	57079	44042.5	42034.2	34636.5	49272.6	14.4521	6.25246	7.40742	0.00185988	9.26946	5.38545	10.4642	9.59845
Q9ESZ8	6	5	27.6397	0.510714	0.0492272	1.3584	0.191808	500	50	112779	General transcription factor II-I OS=Mus musculus OX=10090 GN=Gtf2i PE=1 SV=3	14.2051	12.9166	18.6304	9.62789	17.7797	10.3126	15.3661	12.6818	12.1766	17.7983	10.6976	21.0746	17.7739	19.3548	14.1102	94358.7	60999.3	77418.2	94991.3	86965.2	83361.6	79955.2	77818.7	49919.4	85176.5	87755.7	79931.5	68096.2	83426.1	83220.4	14.2051	12.9166	18.6304	9.62789	17.7797	10.3126	15.3661	12.6818
P14206	5	3	28.9877	0.468862	0.0465466	1.47113	0.207587	25	100	32952.2	40S ribosomal protein SA OS=Mus musculus OX=10090 GN=Rpsa PE=1 SV=4	13.8112	9.26212	14.5846	13.2093	8.97147	6.7282	8.34238	7.22015	10.0354	8.64799	5.4493	12.9464	11.4772	10.0993	9.95052	91742.3	43741	60605.8	130327	43881.8	54387.2	43408.3	44304.7	41141.3	41386.3	44702.2	49102.9	43972	43531.6	58686.9	13.8112	9.26212	14.5846	13.2093	8.97147	6.7282	8.34238	7.22015
Q5SU73	8	6	51.8459	0.227567	0.0307233	12.9456	0.347774	25	50	62429.9	Coilin OS=Mus musculus OX=10090 GN=Coil PE=1 SV=1	13.6333	0.538536	6.0284	5.86e-07	1.39779	0.162598	1.53352	0.45105	0.180581	1.22886	0.723358	1.10104	4.32106	0.134545	1.2121	90560.5	2543.27	25050.8	0.0057819	6836.95	1314.35	7979.46	2767.76	740.316	5880.92	5933.92	4176.02	16555.1	579.935	7148.81	13.6333	0.538536	6.0284	5.86e-07	1.39779	0.162598	1.53352	0.45105
P60122	15	13	86.4687	0.42998	0.0442633	5.04226	0.223729	25	50	50556.2	RuvB-like 1 OS=Mus musculus OX=10090 GN=Ruvbl1 PE=1 SV=1	13.5425	0.720076	2.06034	0.451648	1.45379	1.33178	2.16174	1.91697	1.03586	3.27304	1.28427	1.92364	7.21383	3.47215	1.81233	89957.6	3400.61	8561.66	4456.08	7110.89	10765.4	11248.3	11763	4246.63	15663.6	10535.2	7295.95	27638	14966.2	10688.9	13.5425	0.720076	2.06034	0.451648	1.45379	1.33178	2.16174	1.91697
Q9D0E1	53	40	362.175	0.430167	0.0442633	1.91802	0.223647	500	50	77991.2	Heterogeneous nuclear ribonucleoprotein M OS=Mus musculus OX=10090 GN=Hnrnpm PE=1 SV=3	13.4488	22.2967	27.5734	8.35439	19.4174	13.8538	23.5937	11.6153	17.7969	11.3218	24.3674	22.3355	38.4517	16.1718	25.2152	89335.1	105298	114580	82426.7	94975.6	111987	122766	71274.3	72960.5	54182.1	199893	84713.7	147318	69706.4	148716	13.4488	22.2967	27.5734	8.35439	19.4174	13.8538	23.5937	11.6153
Q9Z0W3	16	8	81.6968	0.680922	0.0595959	2.45395	0.139484	25	50	160228	Nuclear pore complex protein Nup160 OS=Mus musculus OX=10090 GN=Nup160 PE=1 SV=2	13.0987	1.80779	7.22828	0.310819	5.49595	3.21328	5.56901	4.83014	1.64552	7.52974	2.92824	6.22496	9.7747	2.0525	4.64674	87009.9	8537.38	30036.9	3066.63	26882.1	25974.4	28977.5	29638.9	6746	36034.7	24021.2	23610	37449.3	8847	27405.9	13.0987	1.80779	7.22828	0.310819	5.49595	3.21328	5.56901	4.83014
P48678	54	40	367.019	0.538318	0.0502944	2.01785	0.182166	100	500	74522.8	Prelamin-A/C OS=Mus musculus OX=10090 GN=Lmna PE=1 SV=2	12.9157	30.3718	44.3529	0.00462206	19.0517	32.9182	33.9726	16.9156	37.2635	11.6427	32.1794	29.4036	16.783	8.83073	18.0721	85793.8	143433	184307	45.6025	93187	266093	176771	103798	152766	55718.2	263977	111522	64299.8	38063.6	106587	12.9157	30.3718	44.3529	0.00462206	19.0517	32.9182	33.9726	16.9156
P12970	13	11	66.6896	0.136774	0.0222498	11.9784	0.451848	25	50	30147.7	60S ribosomal protein L7a OS=Mus musculus OX=10090 GN=Rpl7a PE=1 SV=2	12.3801	0.210197	4.4864	0.00294404	0.785197	0.637483	1.27913	1.45883	0.88759	2.90618	2.01101	2.15357	5.46158	4.00398	2.02732	82235.9	992.67	18643.1	29.0467	3840.61	5153.07	6655.75	8951.76	3638.79	13907.9	16496.9	8168.05	20924.7	17258.6	11956.9	12.3801	0.210197	4.4864	0.00294404	0.785197	0.637483	1.27913	1.45883
P70372	21	16	171.791	0.342913	0.0385801	2.09656	0.266774	100	500	36340.1	ELAV-like protein 1 OS=Mus musculus OX=10090 GN=Elavl1 PE=1 SV=2	12.0353	27.1916	12.0709	0.000134277	7.71912	38.4169	30.5857	24.6604	38.6123	12.9687	34.4499	34.6441	16.5736	11.85	16.3442	79945.8	128414	50160.1	1.32482	37756.3	310542	159148	151322	158296	62063.9	282603	131398	63497.7	51077.6	96396.1	12.0353	27.1916	12.0709	0.000134277	7.71912	38.4169	30.5857	24.6604
K2C1_HUMAN	37	24	346.726	0.899122	0.073301	1.57253	0.0861764	50	500	66057.6		11.9675	7.01314	22.0935	0.000811536	32.8407	15.4469	25.9413	10.9273	5.75935	10.7079	15.936	18.3168	12.8583	2.54669	15.3024	79495.4	33120	91808.9	8.00684	160632	124865	134982	67052.4	23611.2	51244.3	130727	69471.8	49263.4	10977.2	90252	11.9675	7.01314	22.0935	0.000811536	32.8407	15.4469	25.9413	10.9273
A2AJI0	2	2	10.6811	0.0494405	0.0112042	3.83275	0.65494	25	50	93617.9	MAP7 domain-containing protein 1 OS=Mus musculus OX=10090 GN=Map7d1 PE=1 SV=1	11.9021	12.4098	9.91852	0.130168	4.74373	4.05713	8.12431	5.48199	12.6595	5.85104	7.38178	8.82496	7.13776	10.6452	7.28176	79060.9	58606	41216.1	1284.27	23202.8	32795.7	42273.7	33638.8	51899.2	28001.1	60554.9	33471.2	27346.5	45884.4	42946.9	11.9021	12.4098	9.91852	0.130168	4.74373	4.05713	8.12431	5.48199
P23198	11	6	77.2114	0.872934	0.0713954	1.38529	0.0924644	200	50	21026.6	Chromobox protein homolog 3 OS=Mus musculus OX=10090 GN=Cbx3 PE=1 SV=2	11.5882	12.64	20.6723	1.57516	17.8288	20.7003	17.5526	16.8205	7.35428	23.4462	8.83036	23.2794	22.8671	3.29091	14.7551	76975.8	59693.3	85903.3	15541	87205.3	167330	91332.3	103215	30149.8	112205	72438.1	88293.7	87609.5	14185	87023.6	11.5882	12.64	20.6723	1.57516	17.8288	20.7003	17.5526	16.8205
Q9Z277	28	17	146.659	0.14551	0.0230455	2.1601	0.4391	500	50	172305	Tyrosine-protein kinase BAZ1B OS=Mus musculus OX=10090 GN=Baz1b PE=1 SV=2	11.5755	6.56018	9.8319	3.79607	7.68957	4.59818	9.12042	8.27335	5.73536	12.2713	5.46996	12.1889	15.4587	11.3108	7.97319	76891.5	30980.9	40856.2	37453.1	37611.7	37169.2	47456.8	50767.3	23512.8	58726.3	44871.7	46230	59226.2	48753.7	47024.9	11.5755	6.56018	9.8319	3.79607	7.68957	4.59818	9.12042	8.27335
O09106	10	4	53.3351	0.452351	0.0456634	1.46597	0.21425	100	50	55645.3	Histone deacetylase 1 OS=Mus musculus OX=10090 GN=Hdac1 PE=1 SV=1	11.4191	18.7957	18.501	6.80327	17.747	12.081	17.7077	14.5318	21.461	18.2192	12.1234	23.3473	22.7848	15.6667	14.488	75852.8	88763.7	76880.2	67122.9	86805.1	97656.4	92139.3	89170.5	87982.2	87191	99451.7	88551.4	87294.2	67528.8	85448.7	11.4191	18.7957	18.501	6.80327	17.747	12.081	17.7077	14.5318
Q3UMG5;P59470;Q80U22;Q9JM52	6	1	29.8834	0.509841	0.0492272	11.3431	0.192122	25	100	85787.3	Leucine-rich repeat and calponin homology domain-containing protein 2 OS=Mus musculus OX=10090 GN=Lrch2 PE=2 SV=2	11.3432	0.0780913	0.753432	0	1.08003	0.120725	0.751215	0.258046	0.064052	0.648734	0.385172	0.392865	1.74669	0.560869	1.1935	75348.3	368.791	3130.87	0	5282.73	975.874	3908.84	1583.43	262.589	3104.62	3159.69	1490.05	6692	2417.54	7039.14	11.3432	0.0780913	0.753432	0	1.08003	0.120725	0.751215	0.258046
Q8BFZ3	24	9	183.326	0.423238	0.0439063	3.37037	0.226695	100	500	42346.5	Beta-actin-like protein 2 OS=Mus musculus OX=10090 GN=Actbl2 PE=1 SV=1	11.1359	22.9487	5.06816	0.0148004	6.52412	23.0831	29.6049	11.8834	10.0063	11.2213	15.5339	11.0953	4.98557	0.892969	9.40007	73971.7	108377	21060.6	146.025	31911.2	186591	154045	72919.7	41022.2	53701.2	127429	42082.3	19100.9	3849.01	55440.5	11.1359	22.9487	5.06816	0.0148004	6.52412	23.0831	29.6049	11.8834
Q61656	38	23	310.038	0.152286	0.0236226	3.03387	0.429733	500	50	69803.6	Probable ATP-dependent RNA helicase DDX5 OS=Mus musculus OX=10090 GN=Ddx5 PE=1 SV=2	10.9624	8.25778	8.36752	0.00654981	8.72896	5.83613	11.8302	8.13652	8.43929	18.0747	8.0654	12.7677	16.4853	17.6584	10.0648	72819.1	38997.9	34771	64.6222	42695.7	47176.1	61556.5	49927.7	34597.9	86499.1	66162.9	48425.1	63159.2	76114.1	59360.7	10.9624	8.25778	8.36752	0.00654981	8.72896	5.83613	11.8302	8.13652
Q80Y83	3	1	12.6373	0.301954	0.035702	15.9153	0.291517	25	200	80671.2	Dixin OS=Mus musculus OX=10090 GN=Dixdc1 PE=1 SV=1	10.8783	0.253579	20.0471	0	3.0756	3.61545	1.50035	0.974345	0.608236	0.0969216	1.31233	0.549803	0.400347	0.00095203	2.28055	72260.6	1197.54	83305.1	0	15043.6	29225.3	7806.86	5978.83	2493.54	463.833	10765.4	2085.29	1533.83	4.10359	13450.4	10.8783	0.253579	20.0471	0	3.0756	3.61545	1.50035	0.974345
Q6PDQ2	13	8	69.9365	0.276347	0.0342887	3.03776	0.308971	200	500	219234	Chromodomain-helicase-DNA-binding protein 4 OS=Mus musculus OX=10090 GN=Chd4 PE=1 SV=1	10.8708	5.92462	3.85588	0.195258	3.06237	20.1152	18.0572	10.8012	9.14965	8.33349	22.9001	17.9169	5.2682	6.22519	4.68644	72210.7	27979.4	16023	1926.47	14978.8	162601	93958.1	66278.9	37510.1	39881.2	187856	67954.8	20183.8	26832.8	27640	10.8708	5.92462	3.85588	0.195258	3.06237	20.1152	18.0572	10.8012
Q8K194	5	5	25.2643	0.0872671	0.0167801	8.34947	0.543837	25	500	18885.3	U4/U6.U5 small nuclear ribonucleoprotein 27 kDa protein OS=Mus musculus OX=10090 GN=Snrnp27 PE=1 SV=1	10.744	2.63392	2.07882	0	0.626422	2.56707	2.01229	0.993182	1.77519	0.712597	2.29324	1.80658	0.444809	0.409803	0.996609	71368.1	12438.8	8638.46	0	3063.99	20750.8	10470.6	6094.41	7277.62	3410.24	18812.1	6851.96	1704.17	1766.4	5877.88	10.744	2.63392	2.07882	0	0.626422	2.56707	2.01229	0.993182
Q6PDG5	24	11	171.877	0.362225	0.0398	1.88479	0.256236	200	500	133003	SWI/SNF complex subunit SMARCC2 OS=Mus musculus OX=10090 GN=Smarcc2 PE=1 SV=2	10.7372	5.69145	2.85102	4.28e-07	1.92426	9.54949	6.571	5.52976	7.79587	4.11401	8.33801	7.61433	2.18213	4.90238	3.56198	71323.3	26878.2	11847.3	0.00422146	9412.06	77193	34191.2	33932	31960.1	19688.2	68399.2	28879.5	8360.3	21131	21008.1	10.7372	5.69145	2.85102	4.28e-07	1.92426	9.54949	6.571	5.52976
P56959	15	12	95.7322	0.271826	0.0341637	2.3855	0.312239	200	50	52901.3	RNA-binding protein FUS OS=Mus musculus OX=10090 GN=Fus PE=1 SV=1	10.6444	7.72036	3.32038	0.037191	3.13905	13.3061	7.88495	13.133	10.185	16.1605	10.7204	12.4379	8.55912	12.1858	4.25166	70706.7	36459.9	13797.8	366.936	15353.9	107560	41028.2	80587.1	41754.8	77338.5	87942.9	47174.1	32792.1	52525.1	25075.8	10.6444	7.72036	3.32038	0.037191	3.13905	13.3061	7.88495	13.133
Q8CAQ8	9	7	44.6552	0.402914	0.0426106	3.98015	0.235969	25	500	84299.4	MICOS complex subunit Mic60 OS=Mus musculus OX=10090 GN=Immt PE=1 SV=1	10.3403	1.72046	6.26878	0.00277115	4.863	1.60849	5.3353	2.80177	1.19917	3.86364	2.4678	2.1013	2.25317	0.300336	2.05173	68686.6	8124.99	26049.7	27.3409	23786.2	13002.2	27761.5	17192.4	4916.15	18490.1	20244.1	7969.79	8632.46	1294.55	12100.9	10.3403	1.72046	6.26878	0.00277115	4.863	1.60849	5.3353	2.80177
Q9CWZ7;Q8CHC8	10	5	56.3092	0.178685	0.0264679	2.41535	0.396922	25	50	35074.6	Gamma-soluble NSF attachment protein OS=Mus musculus OX=10090 GN=Napg PE=1 SV=1	10.3232	5.92194	4.9304	0.000725161	4.79596	3.97038	8.52794	5.94993	5.76085	8.38484	4.66777	7.70833	3.54143	5.4777	4.09885	68573.2	27966.8	20488.1	7.15463	23458.3	32094.4	44373.9	36510.2	23617.3	40126.9	38291.1	29236	13568.1	23610.8	24174.5	10.3232	5.92194	4.9304	0.000725161	4.79596	3.97038	8.52794	5.94993
P25911	3	3	16.3053	0.249216	0.0326617	4.36793	0.32953	100	500	59268.6	Tyrosine-protein kinase Lyn OS=Mus musculus OX=10090 GN=Lyn PE=1 SV=4	10.1587	35.0393	11.7235	0	9.97744	41.7768	53.3719	31.776	42.7236	16.9751	39.7393	36.3507	7.11095	8.28967	13.8744	67480.2	165475	48716.7	0	48802.3	337701	277713	194986	175151	81237	325994	137870	27243.8	35731.4	81829.7	10.1587	35.0393	11.7235	0	9.97744	41.7768	53.3719	31.776
Q9DB41	4	4	17.8665	0.707287	0.0612696	2.23743	0.132563	100	500	34793.4	Mitochondrial glutamate carrier 2 OS=Mus musculus OX=10090 GN=Slc25a18 PE=1 SV=4	9.9515	29.9809	29.6001	0.126182	25.5833	37.7674	35.4086	22.5676	18.933	16.6652	18.2611	19.6002	8.38469	6.51914	19.4702	66104	141587	123002	1244.95	125134	305291	184244	138481	77618.3	79753.9	149801	74339.3	32123.8	28099.8	114833	9.9515	29.9809	29.6001	0.126182	25.5833	37.7674	35.4086	22.5676
Q6NV83	8	8	36.6155	0.342278	0.0385801	5.27466	0.267132	25	500	118717	U2 snRNP-associated SURP motif-containing protein OS=Mus musculus OX=10090 GN=U2surp PE=1 SV=3	9.89217	1.64776	2.10479	0.293449	2.18399	2.2113	2.86529	1.19548	0.401412	0.860935	2.38757	1.18537	1.54701	0.396355	0.643475	65709.8	7781.67	8746.38	2895.25	10682.5	17875	14909.1	7335.77	1645.64	4120.13	19585.9	4495.84	5926.99	1708.43	3795.14	9.89217	1.64776	2.10479	0.293449	2.18399	2.2113	2.86529	1.19548
Q9QY81	36	28	213.051	0.138611	0.0223224	2.93361	0.4491	25	500	205070	Nuclear pore membrane glycoprotein 210 OS=Mus musculus OX=10090 GN=Nup210 PE=1 SV=2	9.85489	4.13354	4.45484	0.734998	4.21345	2.86429	6.07132	3.90881	2.83975	2.55894	3.16698	5.37269	2.1044	1.83848	2.344	65462.2	19520.9	18511.9	7251.69	20609.1	23153.4	31591.3	23985.5	11641.9	12246.2	25979.7	20377.5	8062.47	7924.49	13824.6	9.85489	4.13354	4.45484	0.734998	4.21345	2.86429	6.07132	3.90881
P62806	51	37	230.938	0.132573	0.021779	4.4291	0.458271	500	50	11367.4	Histone H4 OS=Mus musculus OX=10090 GN=H4c1 PE=1 SV=2	9.62926	6.95725	15.5873	1.66637	21.2075	8.3131	29.6073	12.6785	15.3203	17.9494	16.7965	21.7885	78.2255	13.7879	46.1171	63963.5	32856	64772.6	16440.9	103732	67198.6	154057	77798.4	62807.3	85899.5	137787	82639.3	299701	59430.7	271993	9.62926	6.95725	15.5873	1.66637	21.2075	8.3131	29.6073	12.6785
P26443;DHE3_BOVIN	8	5	36.342	0.640501	0.0570416	4.84258	0.150588	25	500	61679.1	Glutamate dehydrogenase 1_ mitochondrial OS=Mus musculus OX=10090 GN=Glud1 PE=1 SV=1	9.49349	1.66343	0.470463	0.00763778	2.36025	0.286299	3.22552	0.938821	0.279977	1.26865	0.881278	1.09105	0.647556	0.624796	1.12872	63061.6	7855.66	1954.99	75.3564	11544.6	2314.28	16783.5	5760.84	1147.8	6071.32	7229.39	4138.1	2480.95	2693.09	6657.06	9.49349	1.66343	0.470463	0.00763778	2.36025	0.286299	3.22552	0.938821
P17879;Q61696	13	6	71.783	0.484778	0.0478485	3.9697	0.201408	25	200	70461.5	Heat shock 70 kDa protein 1B OS=Mus musculus OX=10090 GN=Hspa1b PE=1 SV=3	9.4064	1.50771	6.01034	0.0475249	6.08026	0.597702	4.2312	1.47084	0.474898	1.35511	1.50099	1.40731	4.28509	1.08406	2.54681	62483.1	7120.25	24975.8	468.894	29740.1	4831.5	22016.5	9025.42	1946.9	6485.09	12313.1	5337.61	16417.2	4672.69	15020.8	9.4064	1.50771	6.01034	0.0475249	6.08026	0.597702	4.2312	1.47084
Q7TMK9	44	34	266.234	0.0157347	0.00547083	6.19486	0.83768	500	50	69860.9	Heterogeneous nuclear ribonucleoprotein Q OS=Mus musculus OX=10090 GN=Syncrip PE=1 SV=2	9.17224	6.76335	7.69279	0.178313	7.1598	3.19074	11.2088	8.47932	7.70853	20.6424	9.80564	19.3175	27.716	24.0665	13.4423	60927.7	31940.3	31967.2	1759.28	35020.5	25792.2	58323.3	52031.2	31602.1	98787.6	80438.6	73267.2	106187	103735	79281.1	9.17224	6.76335	7.69279	0.178313	7.1598	3.19074	11.2088	8.47932
P03995	19	15	132.997	0.500398	0.0488494	3.20775	0.19556	25	50	49957.2	Glial fibrillary acidic protein OS=Mus musculus OX=10090 GN=Gfap PE=1 SV=4	8.87916	0.559147	1.49946	0.0014424	2.74265	0.665702	1.44539	0.954742	1.04497	2.63046	1.27472	2.00686	2.59628	2.90687	2.23169	58980.8	2640.61	6230.96	14.2311	13415	5381.18	7520.87	5858.53	4283.97	12588.5	10456.9	7611.61	9947	12529.7	13162.2	8.87916	0.559147	1.49946	0.0014424	2.74265	0.665702	1.44539	0.954742
P63038	6	5	26.3364	0.297843	0.0354818	1.62822	0.294206	500	50	61126.7	60 kDa heat shock protein_ mitochondrial OS=Mus musculus OX=10090 GN=Hspd1 PE=1 SV=1	8.81614	6.94237	13.5941	6.27641	8.60489	6.63234	9.86824	7.79883	6.48409	9.98558	6.79192	14.6412	14.6958	10.3493	9.98381	58562.2	32785.8	56489.9	61924.8	42088.8	53612.3	51348	47855.6	26582.4	47787.5	55716.2	55531.1	56303.1	44609.2	58883.3	8.81614	6.94237	13.5941	6.27641	8.60489	6.63234	9.86824	7.79883
P08775	22	13	109.043	0.565605	0.0522766	1.68012	0.17315	100	500	218545	DNA-directed RNA polymerase II subunit RPB1 OS=Mus musculus OX=10090 GN=Polr2a PE=1 SV=3	8.75835	15.2445	21.1127	0.578413	13.3949	17.6849	20.2885	12.4058	17.9262	7.40512	21.4417	21.3795	9.64051	8.44989	12.0387	58178.3	71993	87733.2	5706.78	65518	142955	105568	76125.2	73490.5	35438.3	175892	81088	36935.2	36422	71002.5	8.75835	15.2445	21.1127	0.578413	13.3949	17.6849	20.2885	12.4058
Q69ZX8	3	1	15.1031	0.104415	0.0187958	10.7642	0.507322	25	500	79341.3	Actin-binding LIM protein 3 OS=Mus musculus OX=10090 GN=Ablim3 PE=1 SV=2	8.68435	3.29019	5.51024	0	2.37721	0.480905	11.6343	1.02688	0.126042	1.0279	0.724341	0.333647	1.21579	0.0322509	0.376307	57686.8	15538.1	22897.6	0	11627.5	3887.37	60537.5	6301.2	516.723	4919.16	5941.99	1265.45	4658.01	139.013	2219.41	8.68435	3.29019	5.51024	0	2.37721	0.480905	11.6343	1.02688
K1C9_HUMAN;Q3UDP0	55	47	397.607	0.83451	0.0689938	1.72721	0.10153	200	25	62357.7		8.50499	8.45941	17.5437	0.0134445	36.4192	17.6279	23.2727	10.873	6.6671	18.8564	19.7581	20.9883	13.088	6.86549	15.5838	56495.4	39950.1	72902.4	132.647	178136	142494	121096	66719.7	27332.6	90240	162082	79604.3	50143.3	29592.7	91911.3	8.50499	8.45941	17.5437	0.0134445	36.4192	17.6279	23.2727	10.873
P17710;O08528	21	13	95.687	0.700566	0.0609648	4.6513	0.134306	25	100	109615	Hexokinase-1 OS=Mus musculus OX=10090 GN=Hk1 PE=1 SV=3	8.26553	0.306961	7.87579	0.047582	6.67157	0.842044	2.25736	0.820082	0.458831	0.96667	1.73867	2.14487	10.1846	0.591303	3.56953	54904.7	1449.64	32727.6	469.457	32632.4	6806.63	11745.9	5032.23	1881.03	4626.15	14262.9	8135.04	39019.6	2548.73	21052.6	8.26553	0.306961	7.87579	0.047582	6.67157	0.842044	2.25736	0.820082
P11798	24	11	164.953	0.0432423	0.0102896	3.05294	0.679625	500	50	54685.1	Calcium/calmodulin-dependent protein kinase type II subunit alpha OS=Mus musculus OX=10090 GN=Camk2a PE=1 SV=2	8.24273	6.48381	11.7854	2.05218	11.6431	8.68549	13.6625	11.4013	9.63608	22.7728	11.1259	20.8573	27.0616	24.0143	17.2512	54753.3	30620.2	48973.7	20247.4	56949.4	70208.8	71090.9	69961.3	39504.3	108983	91268.9	79107.3	103680	103510	101745	8.24273	6.48381	11.7854	2.05218	11.6431	8.68549	13.6625	11.4013
B2RY56	8	6	46.8249	0.227373	0.0307233	2.91445	0.347947	25	50	99894.2	RNA-binding protein 25 OS=Mus musculus OX=10090 GN=Rbm25 PE=1 SV=2	8.11983	3.76851	4.5563	0.0948127	3.55508	1.99257	5.87424	3.54373	1.97554	3.62957	2.42412	5.14647	4.96622	2.47407	2.59897	53936.9	17797.1	18933.6	935.448	17388.8	16106.8	30565.8	21745.2	8098.95	17369.9	19885.8	19519.5	19026.8	10664.1	15328.4	8.11983	3.76851	4.5563	0.0948127	3.55508	1.99257	5.87424	3.54373
Q3TEA8	24	19	204.203	0.179234	0.0264679	4.4227	0.396293	500	50	61094.8	Heterochromatin protein 1-binding protein 3 OS=Mus musculus OX=10090 GN=Hp1bp3 PE=1 SV=1	8.08405	4.65671	8.11177	0.232196	6.40918	4.61171	12.5263	6.54295	4.42806	6.86385	4.39093	9.54488	29.9345	6.74808	13.0865	53699.3	21991.6	33708.2	2290.91	31349	37278.6	65178.6	40149.2	18153.4	32848	36020.1	36201.7	114686	29086.6	77182.7	8.08405	4.65671	8.11177	0.232196	6.40918	4.61171	12.5263	6.54295
P35980	6	4	32.7175	0.026889	0.00747025	3.3146	0.760725	500	50	21701.6	60S ribosomal protein L18 OS=Mus musculus OX=10090 GN=Rpl18 PE=1 SV=3	8.04999	7.84527	11.1661	1.94868	9.46888	6.47768	13.7652	13.1633	13.4171	20.8837	11.2454	22.3064	16.3924	30.1126	12.8105	53473	37049.8	46400.6	19226.2	46314.8	52362.1	71625.2	80773.4	55005.1	99942.1	92249.6	84603.5	62803.3	129796	75554.9	8.04999	7.84527	11.1661	1.94868	9.46888	6.47768	13.7652	13.1633
Q9D710	3	2	22.6529	0.348219	0.0387645	7.49482	0.263814	100	50	34341.9	Thioredoxin-related transmembrane protein 2 OS=Mus musculus OX=10090 GN=Tmx2 PE=1 SV=1	8.03119	2.76391	0.780302	1.78e-06	0.977285	2.25324	19.5597	3.28212	1.37045	2.25934	1.33256	1.34609	2.53586	0.431555	1.43924	53348.1	13052.7	3242.52	0.0175554	4780.16	18214	101776	20139.9	5618.31	10812.4	10931.4	5105.44	9715.5	1860.15	8488.47	8.03119	2.76391	0.780302	1.78e-06	0.977285	2.25324	19.5597	3.28212
Q6PDM2	14	9	101.208	0.297735	0.0354818	5.81197	0.294277	25	50	27858.7	Serine/arginine-rich splicing factor 1 OS=Mus musculus OX=10090 GN=Srsf1 PE=1 SV=3	7.76026	0.698247	2.64249	0.00534326	1.65204	0.252635	1.37538	0.696423	0.40482	1.55392	0.680303	1.36615	3.64468	0.659705	1.37152	51548.4	3297.52	10980.8	52.7181	8080.59	2042.17	7156.61	4273.42	1659.61	7436.54	5580.73	5181.51	13963.7	2843.56	8089.04	7.76026	0.698247	2.64249	0.00534326	1.65204	0.252635	1.37538	0.696423
P0CG50;P0CG49;P62983;P62984;RS27A_HUMAN	17	13	80.3751	0.0535899	0.0119665	4.27586	0.639763	200	50	82664.3	Polyubiquitin-C OS=Mus musculus OX=10090 GN=Ubc PE=1 SV=2	7.72164	1.94038	6.37642	0.0391258	7.59855	5.62434	7.98463	13.1823	10.2422	21.8402	16.7928	18.0736	29.49	12.3513	13.1271	51291.9	9163.59	26497	386.025	37166.5	45464.1	41546.9	80889.8	41989	104519	137756	68549.2	112984	53238.4	77421.9	7.72164	1.94038	6.37642	0.0391258	7.59855	5.62434	7.98463	13.1823
Q5QNV8	11	7	54.6384	0.0210164	0.00650665	1.76276	0.798182	200	50	66317.6	Protein HEATR9 OS=Mus musculus OX=10090 GN=Heatr9 PE=4 SV=1	7.72071	8.7595	9.52436	8.13287	9.0833	8.24126	10.4778	11.7433	10.3682	15.22	11.6187	18.0366	13.4432	13.1731	7.87203	51285.7	41367.3	39578.2	80241.1	44428.8	66617.9	54519.6	72060	42505.5	72837.7	95311.6	68409.1	51504.4	56780.6	46428.3	7.72071	8.7595	9.52436	8.13287	9.0833	8.24126	10.4778	11.7433
O35286	17	13	134.932	0.315541	0.0366819	3.50111	0.282913	25	50	91805.5	Pre-mRNA-splicing factor ATP-dependent RNA helicase DHX15 OS=Mus musculus OX=10090 GN=Dhx15 PE=1 SV=2	7.56089	1.66549	4.82661	0	2.68288	1.33099	3.70511	0.978711	1.03717	1.96684	0.936941	1.70871	6.12846	0.934986	4.82992	50224.1	7865.38	20056.8	0	13122.7	10759	19279	6005.62	4252.01	9412.59	7686.01	6480.77	23479.6	4030.12	28486.3	7.56089	1.66549	4.82661	0	2.68288	1.33099	3.70511	0.978711
Q3UU96;E9PVB3	9	2	39.982	0.597953	0.0542033	2.07638	0.163047	100	500	197818	Serine/threonine-protein kinase MRCK alpha OS=Mus musculus OX=10090 GN=Cdc42bpa PE=1 SV=2	7.32852	9.57658	14.3859	0.000963871	6.78391	11.4816	20.1393	5.61153	6.5055	3.02335	11.9115	8.71718	5.17052	1.35161	9.01274	48680.5	45226	59780.1	9.50981	33181.9	92810.9	104792	34433.8	26670.1	14468.7	97713.2	33062.4	19809.5	5825.92	53156	7.32852	9.57658	14.3859	0.000963871	6.78391	11.4816	20.1393	5.61153
P14733	44	30	315.901	0.272537	0.0341637	2.05145	0.311721	500	25	67013.8	Lamin-B1 OS=Mus musculus OX=10090 GN=Lmnb1 PE=1 SV=3	7.26215	5.97918	7.5611	0.433722	8.28569	12.7204	15.7179	13.5936	9.85507	11.5556	12.6645	16.3623	20.237	8.46177	13.9765	48239.6	28237.1	31419.9	4279.22	40527.5	102825	81785.9	83413.6	40402.1	55300.9	103891	62058.8	77532.8	36473.2	82431.5	7.26215	5.97918	7.5611	0.433722	8.28569	12.7204	15.7179	13.5936
P47757	4	2	21.7915	0.71709	0.061703	14.9622	0.130047	25	50	31630.7	F-actin-capping protein subunit beta OS=Mus musculus OX=10090 GN=Capzb PE=1 SV=3	7.2437	0.141473	1.3013	0	0.228765	0.351796	0.886697	0.207203	0.82217	0.0356569	5.05572	0.209897	0.224294	0.122193	4.05283	48117.1	668.117	5407.53	0	1118.95	2843.73	4613.8	1271.45	3370.59	170.641	41473.6	796.095	859.327	526.695	23903.1	7.2437	0.141473	1.3013	0	0.228765	0.351796	0.886697	0.207203
P24369	10	5	46.561	0.294879	0.0354154	4.24018	0.296171	100	500	23713.5	Peptidyl-prolyl cis-trans isomerase B OS=Mus musculus OX=10090 GN=Ppib PE=1 SV=2	7.10084	17.3114	6.3065	0.00187274	3.78407	32.0761	19.8716	16.5713	22.7708	6.07531	29.9295	21.4995	2.49448	3.69711	7.7733	47168.2	81754.1	26206.5	18.4769	18508.9	259286	103399	101686	93351.7	29074.3	245521	81543.1	9556.98	15935.9	45846	7.10084	17.3114	6.3065	0.00187274	3.78407	32.0761	19.8716	16.5713
P0C0S6;Q3THW5	17	9	97.8029	0.00256641	0.00199406	5.17655	0.975572	500	50	13552.8	Histone H2A.Z OS=Mus musculus OX=10090 GN=H2az1 PE=1 SV=2	6.5944	3.77102	5.05462	2.1351	4.44206	5.48277	12.2588	8.15241	8.97109	10.9684	15.0713	13.7205	36.0082	14.9203	11.5003	43804	17808.9	21004.3	21065.4	21727.3	44319.8	63787	50025.2	36778.1	52490.9	123634	52039.1	137956	64311.7	67827.3	6.5944	3.77102	5.05462	2.1351	4.44206	5.48277	12.2588	8.15241
A2RSQ0	9	3	42.2713	0.921544	0.0748884	1.37246	0.0806083	200	100	146112	DENN domain-containing protein 5B OS=Mus musculus OX=10090 GN=Dennd5b PE=1 SV=2	6.48564	5.10841	11.8501	5.32351	8.20261	6.52587	8.18334	7.70583	3.37252	10.532	4.93487	10.969	12.2113	3.70992	6.82698	43081.6	24124.8	49242.9	52523.1	40121.1	52751.6	42580.8	47284.9	13826.1	50402.5	40482.2	41603	46784.7	15991.1	40264.7	6.48564	5.10841	11.8501	5.32351	8.20261	6.52587	8.18334	7.70583
A2AGT5	11	8	41.9275	0.418933	0.0436176	2.97875	0.228617	100	500	227289	Cytoskeleton-associated protein 5 OS=Mus musculus OX=10090 GN=Ckap5 PE=1 SV=1	6.44733	6.44302	5.48686	0.00419604	7.19789	9.49559	8.0177	5.81626	7.82581	3.18372	9.17144	7.52639	1.6069	2.17009	3.49444	42827.1	30427.6	22800.5	41.3993	35206.8	76757.2	41718.9	35690.1	32082.9	15236.2	75236.1	28546	6156.45	9353.87	20609.8	6.44733	6.44302	5.48686	0.00419604	7.19789	9.49559	8.0177	5.81626
Q8K310	46	30	366.865	0.0970682	0.0180714	5.82967	0.522223	500	50	95143.7	Matrin-3 OS=Mus musculus OX=10090 GN=Matr3 PE=1 SV=1	6.40556	2.14338	8.22458	0.159432	8.72396	6.05281	15.1063	11.1502	6.62647	15.5425	11.9098	16.6595	55.2209	9.15025	22.702	42549.7	10122.3	34177	1573	42671.2	48927.7	78603.4	68420.5	27166.1	74380.9	97699.4	63185.8	211565	39440.8	133893	6.40556	2.14338	8.22458	0.159432	8.72396	6.05281	15.1063	11.1502
P60824	2	1	9.8959	0.576197	0.0529242	2.91942	0.169777	25	500	18607	Cold-inducible RNA-binding protein OS=Mus musculus OX=10090 GN=Cirbp PE=1 SV=1	6.39846	3.58673	3.50383	0	0.967879	9.9748	4.90459	3.2658	0.804884	1.47612	7.43867	4.45257	0.773375	1.11999	2.72707	42502.5	16938.6	14560	0	4734.15	80630.9	25520.3	20039.8	3299.72	7064.22	61021.7	16887.6	2962.99	4827.55	16083.9	6.39846	3.58673	3.50383	0	0.967879	9.9748	4.90459	3.2658
Q9CXS4	9	7	81.2058	0.0360394	0.00914734	4.69176	0.711998	500	50	27997.3	Centromere protein V OS=Mus musculus OX=10090 GN=Cenpv PE=1 SV=2	6.34606	2.05877	2.6777	0.000317697	3.60467	3.16166	6.07352	2.80528	4.90951	8.27974	6.42721	9.06675	10.4015	13.5524	7.79354	42154.4	9722.67	11127.1	3.13449	17631.4	25557.1	31602.7	17213.9	20127.2	39624	52724.3	34388.3	39850.7	58415.7	45965.4	6.34606	2.05877	2.6777	0.000317697	3.60467	3.16166	6.07352	2.80528
Q9DBG6	10	10	69.0705	0.647405	0.0574549	2.64996	0.148645	25	50	69177.1	Dolichyl-diphosphooligosaccharide--protein glycosyltransferase subunit 2 OS=Mus musculus OX=10090 GN=Rpn2 PE=1 SV=1	6.30609	1.09947	1.88837	0	1.38352	2.12368	2.141	1.99244	1.17663	2.51219	1.10409	1.4876	3.46439	1.09085	1.65207	41888.9	5192.34	7847.06	0	6767.14	17166.7	11140.4	12226.1	4823.74	12022.5	9057.15	5642.16	13272.9	4701.96	9743.71	6.30609	1.09947	1.88837	0	1.38352	2.12368	2.141	1.99244
Q8BH74	11	7	49.0785	0.548003	0.0510115	2.91683	0.178911	100	500	107402	Nuclear pore complex protein Nup107 OS=Mus musculus OX=10090 GN=Nup107 PE=1 SV=1	5.99438	13.0402	11.9434	0.000196696	9.74388	12.7321	38.5901	8.11475	10.2026	5.35874	15.5088	11.3094	7.62381	1.78503	10.1012	39818.3	61583.4	49630.6	1.94065	47659.9	102920	200798	49794.1	41826.9	25645.1	127223	42894.2	29208.7	7694.1	59575.6	5.99438	13.0402	11.9434	0.000196696	9.74388	12.7321	38.5901	8.11475
Q8VED5	12	3	103.225	0.0385093	0.009614	13.5169	0.700391	25	50	57837.5	Keratin_ type II cytoskeletal 79 OS=Mus musculus OX=10090 GN=Krt79 PE=1 SV=2	5.96483	0.525825	4.45131	2.64e-07	0.673138	0.136362	0.675034	0.384803	0.120539	0.784117	0.243608	0.680791	0.632054	0.516806	0.371485	39622	2483.24	18497.3	0.00260004	3292.49	1102.28	3512.44	2361.25	494.165	3752.51	1998.39	2582.1	2421.55	2227.62	2190.97	5.96483	0.525825	4.45131	2.64e-07	0.673138	0.136362	0.675034	0.384803
Q9CQ62	5	2	27.538	0.668986	0.0588896	1.5185	0.142697	25	500	36499	2_4-dienoyl-CoA reductase [(3E)-enoyl-CoA-producing]_ mitochondrial OS=Mus musculus OX=10090 GN=Decr1 PE=1 SV=1	5.96189	6.13513	8.90859	1.53255	7.63959	5.53659	6.80892	6.24202	4.16317	7.2811	3.78574	8.44777	6.53154	1.77374	5.52785	39602.6	28973.5	37019.4	15120.6	37367.2	44754.8	35429.2	38302.6	17067.4	34844.8	31055.6	32040.6	25024	7645.47	32602.6	5.96189	6.13513	8.90859	1.53255	7.63959	5.53659	6.80892	6.24202
K22E_HUMAN;P07744;KRHB4_HUMAN;P11679;Q99M73	41	26	329.859	0.708739	0.0613256	1.67432	0.132189	200	50	66150.5		5.76404	3.32135	9.4003	0.173663	10.1399	5.66577	11.1415	5.35935	2.79122	9.46755	5.53777	11.7492	7.75198	3.58615	7.62007	38288.3	15685.3	39062.7	1713.4	49597.1	45799	57973.3	32886.3	11442.9	45308.4	45428	44562.1	29699.7	15457.6	44942.2	5.76404	3.32135	9.4003	0.173663	10.1399	5.66577	11.1415	5.35935
Q8VIJ6	19	14	157.976	0.126106	0.0209656	3.13928	0.468568	500	25	75555.9	Splicing factor_ proline- and glutamine-rich OS=Mus musculus OX=10090 GN=Sfpq PE=1 SV=1	5.69269	8.40684	4.17873	0	4.52606	19.1428	13.2684	11.5564	14.5912	16.6485	22.0316	17.6349	21.8343	20.8888	14.6574	37814.3	39701.9	17364.6	0	22138.2	154740	69040.3	70912.8	59818.3	79673.9	180731	66885.5	83652.5	90038.2	86447.8	5.69269	8.40684	4.17873	0	4.52606	19.1428	13.2684	11.5564
Q61142	3	1	14.3777	0.0728208	0.014665	13.883	0.58013	25	500	29756.7	Spindlin-1 OS=Mus musculus OX=10090 GN=Spin1 PE=1 SV=2	5.68192	4.09947	8.71108	0	2.62981	6.53096	5.00959	1.50665	1.39164	0.167028	2.2608	1.08037	0.131322	0.00687379	1.19383	37742.8	19360	36198.6	0	12863.1	52792.7	26066.7	9245.2	5705.22	799.336	18546.1	4097.62	503.128	29.6285	7041.04	5.68192	4.09947	8.71108	0	2.62981	6.53096	5.00959	1.50665
P61979	33	24	220.898	0.0406153	0.00991228	7.28079	0.690925	500	50	51261.5	Heterogeneous nuclear ribonucleoprotein K OS=Mus musculus OX=10090 GN=Hnrnpk PE=1 SV=1	5.66425	1.41736	8.15215	0.0825862	10.7457	3.94433	12.5834	8.8621	5.2827	22.456	10.4264	15.8034	62.2504	20.1699	25.1358	37625.4	6693.58	33876	814.818	52559.9	31883.8	65475.7	54380	21657.1	107466	85531	59939	238497	86939.3	148248	5.66425	1.41736	8.15215	0.0825862	10.7457	3.94433	12.5834	8.8621
Q8BH59;Q9QXX4	22	18	145.2	0.32567	0.0375727	2.53718	0.276764	25	50	74968.9	Calcium-binding mitochondrial carrier protein Aralar1 OS=Mus musculus OX=10090 GN=Slc25a12 PE=1 SV=1	5.65973	11.3594	5.56691	0	3.41707	5.48497	11.3037	3.32294	6.3895	4.74021	4.8746	3.48616	6.99849	1.76546	3.48918	37595.4	53645.7	23133.1	0	16713.8	44337.5	58817.2	20390.4	26194.6	22685	39987.8	13222.3	26813	7609.75	20578.8	5.65973	11.3594	5.56691	0	3.41707	5.48497	11.3037	3.32294
Q61414	13	6	90.2605	0.253145	0.0328569	3.07467	0.326405	25	50	49308.7	Keratin_ type I cytoskeletal 15 OS=Mus musculus OX=10090 GN=Krt15 PE=1 SV=2	5.6353	1.01781	3.64405	0.0397706	2.18789	1.12137	1.79416	1.26143	0.88785	2.51324	2.35157	2.2379	3.03731	2.85613	1.24058	37433.1	4806.67	15142.7	392.387	10701.5	9064.52	9335.65	7740.43	3639.85	12027.5	19290.6	8487.88	11636.7	12310.9	7316.8	5.6353	1.01781	3.64405	0.0397706	2.18789	1.12137	1.79416	1.26143
Q91VR5	8	7	46.6918	0.289295	0.0349975	2.43404	0.299931	25	50	83526.8	ATP-dependent RNA helicase DDX1 OS=Mus musculus OX=10090 GN=Ddx1 PE=1 SV=1	5.61185	3.83925	3.43399	0	3.28927	2.00443	3.94359	1.22562	2.62291	3.27431	2.10105	3.17691	2.12719	2.75774	2.52531	37277.3	18131.1	14269.8	0	16088.7	16202.7	20519.9	7520.73	10753	15669.7	17235.6	12049.3	8149.8	11886.8	14894	5.61185	3.83925	3.43399	0	3.28927	2.00443	3.94359	1.22562
P63260;P60710	25	11	221.305	0.0473086	0.010916	4.43247	0.66314	500	25	42135.1	Actin_ cytoplasmic 2 OS=Mus musculus OX=10090 GN=Actg1 PE=1 SV=1	5.37046	2.531	1.82297	0	6.30859	7.38748	8.55167	12.3232	10.4225	18.8438	12.3991	10.804	16.6364	15.5432	10.9237	35673.9	11952.8	7575.3	0	30857	59716.4	44497.4	75618.5	42728.5	90179.7	101713	40977.4	63738.1	66996.7	64426.4	5.37046	2.531	1.82297	0	6.30859	7.38748	8.55167	12.3232
Q8VHR5	13	6	73.6619	0.674256	0.0591484	1.82113	0.141272	100	500	65753.2	Transcriptional repressor p66-beta OS=Mus musculus OX=10090 GN=Gatad2b PE=1 SV=1	5.20071	35.5557	23.7337	0	20.0146	38.1314	30.6573	19.924	30.7167	18.6004	28.0138	28.2986	7.84623	17.8923	18.9028	34546.3	167914	98624.6	0	97896.7	308234	159521	122258	125927	89015.1	229806	107331	30060.9	77122.3	111487	5.20071	35.5557	23.7337	0	20.0146	38.1314	30.6573	19.924
P56480	44	29	317.14	0.186192	0.027148	4.4222	0.388508	500	25	56300.6	ATP synthase subunit beta_ mitochondrial OS=Mus musculus OX=10090 GN=Atp5f1b PE=1 SV=2	5.15674	2.04395	6.5019	0.000807881	13.4329	4.64085	11.2991	10.0409	5.43782	16.1977	7.81593	16.5404	35.225	7.95131	17.4194	34254.3	9652.69	27018.5	7.97077	65704	37514.2	58793.1	61613.3	22293	77516.7	64116.4	62734.3	134956	34273	102737	5.15674	2.04395	6.5019	0.000807881	13.4329	4.64085	11.2991	10.0409
Q03265	33	32	235.47	0.156316	0.0240102	2.17713	0.424362	200	25	59866.8	ATP synthase subunit alpha_ mitochondrial OS=Mus musculus OX=10090 GN=Atp5f1a PE=1 SV=1	5.11825	32.5642	4.51072	8.17792	11.4001	25.9246	27.4733	22.0768	41.8046	29.4601	27.1212	35.2787	15.4698	35.5797	15.657	33998.6	153787	18744.1	80685.6	55761	209560	142953	135469	171383	140986	222483	133805	59268.6	153361	92343	5.11825	32.5642	4.51072	8.17792	11.4001	25.9246	27.4733	22.0768
Q9JIX8	25	16	162.629	0.651417	0.0576095	3.36052	0.147525	100	500	151118	Apoptotic chromatin condensation inducer in the nucleus OS=Mus musculus OX=10090 GN=Acin1 PE=1 SV=3	4.92288	3.55992	4.43735	0.00296589	4.5284	9.00937	16.3165	6.5823	2.40069	1.7649	7.89674	9.5946	3.87722	0.991936	2.6593	32700.8	16812	18439.3	29.2623	22149.6	72826.9	84900.8	40390.6	9841.93	8446.2	64779.3	36390.3	14854.6	4275.59	15684.2	4.92288	3.55992	4.43735	0.00296589	4.5284	9.00937	16.3165	6.5823
O08599	24	17	153.859	0.38587	0.0411511	2.7871	0.244164	500	50	67968	Syntaxin-binding protein 1 OS=Mus musculus OX=10090 GN=Stxbp1 PE=1 SV=2	4.79665	0.159538	1.73975	0	2.06891	0.820339	1.2895	1.27694	1.14508	2.41904	1.61574	2.26804	2.91853	3.28359	1.85051	31862.3	753.428	7229.5	0	10119.6	6631.17	6709.71	7835.61	4694.42	11576.7	13254.4	8602.18	11181.6	14153.4	10914.1	4.79665	0.159538	1.73975	0	2.06891	0.820339	1.2895	1.27694
P60202	9	8	57.0978	0.252115	0.0328569	3.01773	0.327219	500	25	30875.6	Myelin proteolipid protein OS=Mus musculus OX=10090 GN=Plp1 PE=1 SV=2	4.76887	4.73206	11.8621	0.0047108	17.2274	9.69075	14.1664	13.7898	11.1253	20.3799	11.9284	26.1321	29.7199	12.6515	22.0965	31677.8	22347.4	49292.5	46.478	84264	78334.8	73712.7	84617.4	45609.6	97531.1	97852.1	99113.4	113864	54532.4	130322	4.76887	4.73206	11.8621	0.0047108	17.2274	9.69075	14.1664	13.7898
Q8CH25	2	1	9.5906	0.180057	0.0264679	5.02359	0.395356	200	500	117148	SAFB-like transcription modulator OS=Mus musculus OX=10090 GN=Sltm PE=1 SV=1	4.74351	15.1458	1.84138	0.00119429	1.94956	12.5137	17.5934	11.3175	5.12817	8.53149	28.0753	16.3331	1.33968	4.52107	4.6775	31509.3	71527.1	7651.81	11.7832	9535.79	101154	91544.5	69447	21023.6	40828.8	230311	61947.8	5132.64	19487.4	27587.3	4.74351	15.1458	1.84138	0.00119429	1.94956	12.5137	17.5934	11.3175
Q9QXK7	12	8	74.5737	0.541151	0.0504971	1.95372	0.181207	25	50	78132.5	Cleavage and polyadenylation specificity factor subunit 3 OS=Mus musculus OX=10090 GN=Cpsf3 PE=1 SV=2	4.68085	1.39921	4.00654	2.04e-05	2.95862	2.20413	2.92584	1.79464	1.95659	2.57973	2.75754	3.04257	1.54785	1.83117	2.83076	31093.1	6607.85	16649	0.200798	14471.4	17817	15224.2	11012.3	8021.27	12345.7	22620.9	11539.8	5930.18	7892.99	16695.5	4.68085	1.39921	4.00654	2.04e-05	2.95862	2.20413	2.92584	1.79464
Q91ZD1	1	1	5.116	0.300685	0.0356522	9.73841	0.292343	500	50	36138.2	Protein odd-skipped-related 2 OS=Mus musculus OX=10090 GN=Osr2 PE=1 SV=1	4.58172	0.0643584	4.00346	0	2.78337	0.750109	4.53849	2.3044	1.18008	3.15121	4.4132	2.83835	19.0706	1.11018	14.2296	30434.6	303.937	16636.3	0	13614.2	6063.48	23615.4	14140.4	4837.88	15080.6	36202.8	10765.3	73064.3	4785.26	83924.7	4.58172	0.0643584	4.00346	0	2.78337	0.750109	4.53849	2.3044
Q99LJ0	3	1	13.8591	0.12037	0.0203383	9.69972	0.478144	25	100	70297.5	CTTNBP2 N-terminal-like protein OS=Mus musculus OX=10090 GN=Cttnbp2nl PE=1 SV=1	4.55634	0.280327	3.24851	0	0.875886	0.513848	0.414769	0.138174	0.280605	0.0332531	0.477129	0.430562	0.0177891	0.00480443	1.13257	30266	1323.86	13499.1	0	4284.19	4153.67	2158.19	847.872	1150.37	159.138	3914.03	1633.03	68.1545	20.7088	6679.76	4.55634	0.280327	3.24851	0	0.875886	0.513848	0.414769	0.138174
Q8CHH9	6	4	30.5178	0.456326	0.0457795	1.49602	0.212621	200	50	50154.6	Septin-8 OS=Mus musculus OX=10090 GN=Septin8 PE=1 SV=4	4.49665	4.58461	6.23092	2.7119	4.6136	3.56947	6.01695	3.26659	4.23688	6.30819	3.24135	6.74954	5.3709	5.71827	4.27526	29869.5	21651.1	25892.4	26756.4	22566.4	28853.7	31308.3	20044.6	17369.6	30188.8	26589.8	25599.6	20577.2	24647.8	25214.9	4.49665	4.58461	6.23092	2.7119	4.6136	3.56947	6.01695	3.26659
Q8BJS4	6	3	29.8687	0.433683	0.0445014	3.03992	0.222122	100	500	81776.6	SUN domain-containing protein 2 OS=Mus musculus OX=10090 GN=Sun2 PE=1 SV=3	4.48148	8.76922	11.2856	0.000233151	6.02934	9.27843	9.95355	4.80918	10.8527	1.78601	9.41762	8.47112	2.38208	0.486216	5.55805	29768.7	41413.2	46897.1	2.30033	29491.1	75001.8	51791.8	29510.3	44492	8547.21	77255.5	32129.2	9126.34	2095.76	32780.7	4.48148	8.76922	11.2856	0.000233151	6.02934	9.27843	9.95355	4.80918
O88291	16	11	93.8655	0.360876	0.0397165	4.11519	0.256951	25	500	65681.6	DBIRD complex subunit ZNF326 OS=Mus musculus OX=10090 GN=Znf326 PE=1 SV=1	4.43049	0.950657	4.91367	0	3.67118	1.79774	3.77645	3.3896	2.35945	0.115068	3.9396	1.30369	1.07838	0.313197	1.11008	29430	4489.54	20418.6	0	17956.7	14532	19650.2	20799.5	9672.87	550.677	32317.7	4944.63	4131.54	1349.99	6547.14	4.43049	0.950657	4.91367	0	3.67118	1.79774	3.77645	3.3896
Q61496	3	1	16.2368	0.175175	0.0261333	4.8177	0.400983	25	500	77325.8	ATP-dependent RNA helicase DDX4 OS=Mus musculus OX=10090 GN=Ddx4 PE=1 SV=2	4.35865	2.22802	4.40206	0	2.41236	2.81629	2.19694	0.662781	2.24271	0.851063	1.76862	2.06749	0.289722	0.751867	1.23932	28952.8	10521.9	18292.6	0	11799.5	22765.3	11431.4	4066.99	9194.26	4072.89	14508.5	7841.54	1110	3240.81	7309.36	4.35865	2.22802	4.40206	0	2.41236	2.81629	2.19694	0.662781
P57784	11	7	76.062	0.000262123	0.000658216	5.12144	0.999634	500	50	28471.5	U2 small nuclear ribonucleoprotein A' OS=Mus musculus OX=10090 GN=Snrpa1 PE=1 SV=2	4.32702	2.48295	4.66459	2.76909	3.60394	2.64932	10.8817	9.26628	11.3744	14.2541	9.04988	14.412	13.2478	24.343	8.61659	28742.7	11725.9	19383.6	27320.6	17627.8	21415.7	56621.6	56860.2	46630.6	68215	74238.9	54661.6	50755.6	104927	50819.6	4.32702	2.48295	4.66459	2.76909	3.60394	2.64932	10.8817	9.26628
P43274;Q07133	15	5	90.9809	0.0610302	0.0130537	6.13881	0.614816	500	50	21977.3	Histone H1.4 OS=Mus musculus OX=10090 GN=H1-4 PE=1 SV=2	4.23801	7.40322	15.2095	0.00281474	7.33486	9.48852	12.837	14.0474	5.9048	25.9309	10.7485	23.0641	43.8926	35.5507	23.8496	28151.5	34962.2	63202.5	27.771	35876.7	76700.1	66795.2	86198.4	24207.5	124096	88173	87477.3	168163	153236	140662	4.23801	7.40322	15.2095	0.00281474	7.33486	9.48852	12.837	14.0474
K1C10_HUMAN	48	31	369.88	0.79991	0.0664217	1.77663	0.109712	200	500	59746.8		4.08632	2.391	12.9985	5.47e-05	8.45725	6.69091	13.5106	4.78563	2.95256	4.62887	7.45496	12.334	4.87548	0.801975	8.0664	27143.8	11291.7	54014.9	0.540048	41366.6	54085.7	70300.3	29365.8	12104.4	22152.2	61155.3	46780.1	18679.2	3456.8	47574.6	4.08632	2.391	12.9985	5.47e-05	8.45725	6.69091	13.5106	4.78563
ALBU_BOVIN	40	27	349.471	0.526077	0.0497613	36.6999	0.186373	25	50	71289.4		3.8916	1.7535	190.412	0.0238868	2.32717	2.99112	12.268	4.1233	4.08724	8.08118	2.4592	8.99912	19.1547	5.00455	1.99754	25850.4	8281.02	791251	235.674	11382.8	24178.6	63834.7	25301.6	16756.2	38673.7	20173.6	34131.7	73386.3	21571.4	11781.3	3.8916	1.7535	190.412	0.0238868	2.32717	2.99112	12.268	4.1233
P62270	10	7	69.533	0.0607751	0.013048	6.44071	0.615628	500	50	17718.7	40S ribosomal protein S18 OS=Mus musculus OX=10090 GN=Rps18 PE=1 SV=3	3.76107	2.16244	5.0628	0.000417726	3.69354	2.24057	7.10935	4.55472	1.77712	9.50994	5.79496	12.43	25.6904	6.81285	5.71925	24983.3	10212.3	21038.3	4.1214	18066.1	18111.5	36992.5	27948.9	7285.52	45511.3	47537.8	47144.4	98426.5	29365.8	33731.4	3.76107	2.16244	5.0628	0.000417726	3.69354	2.24057	7.10935	4.55472
P97496	20	5	113.901	0.5664	0.0522766	2.80464	0.172895	100	500	123404	SWI/SNF complex subunit SMARCC1 OS=Mus musculus OX=10090 GN=Smarcc1 PE=1 SV=2	3.76082	21.9226	3.57272	0	6.20011	42.0709	5.50389	37.0162	38.7872	11.0947	39.4032	19.8465	10.8316	12.3051	5.85359	24981.7	103531	14846.3	0	30326.4	340079	28638.7	227141	159013	53095.2	323237	75273.4	41498.5	53039.2	34523.8	3.76082	21.9226	3.57272	0	6.20011	42.0709	5.50389	37.0162
P61327;Q9CQL1	5	5	29.8827	0.269211	0.0341081	7.75856	0.314156	25	50	17220.7	Protein mago nashi homolog OS=Mus musculus OX=10090 GN=Magoh PE=2 SV=1	3.71667	0.0231876	1.18267	0	0.455492	0.178972	0.585455	0.246973	0.13207	0.969855	0.348483	0.433571	2.5959	0.467359	1.27789	24688.4	109.505	4914.54	0	2227.93	1446.71	3046.33	1515.49	541.436	4641.39	2858.71	1644.44	9945.52	2014.48	7536.85	3.71667	0.0231876	1.18267	0	0.455492	0.178972	0.585455	0.246973
G5E8P1	3	3	14.2107	0.78655	0.0658595	1.43913	0.112904	500	50	121882	Bromodomain-containing protein 1 OS=Mus musculus OX=10090 GN=Brd1 PE=1 SV=1	3.71088	3.431	5.28407	2.23233	4.48953	3.2173	4.1153	3.81995	3.37718	5.62102	2.29141	6.09898	7.1389	3.26742	3.89744	24650	16203.1	21957.8	22024.8	21959.5	26006.9	21413.4	23440.2	13845.2	26900.2	18797.1	23132.2	27350.9	14083.8	22986.6	3.71088	3.431	5.28407	2.23233	4.48953	3.2173	4.1153	3.81995
Q99MJ9	14	10	85.4474	0.76496	0.064433	1.54952	0.118121	100	200	82745.9	ATP-dependent RNA helicase DDX50 OS=Mus musculus OX=10090 GN=Ddx50 PE=2 SV=1	3.70755	5.34636	4.17709	5.25088	3.84626	6.59668	4.26314	3.56304	9.75634	4.0104	2.57507	4.76164	4.50382	8.68828	3.23096	24627.8	25248.5	17357.8	51806.6	18813.1	53324	22182.6	21863.7	39997.3	19192.4	21124.1	18059.9	17255.2	37449.6	19055.8	3.70755	5.34636	4.17709	5.25088	3.84626	6.59668	4.26314	3.56304
P04370	14	10	55.8456	0.100095	0.0184037	3.58442	0.515959	200	50	27167.7	Myelin basic protein OS=Mus musculus OX=10090 GN=Mbp PE=1 SV=2	3.66372	0.925678	4.80262	0.00119381	3.15685	3.38084	6.43047	6.88956	3.49682	7.6535	6.21346	9.57112	9.28187	3.55067	8.25882	24336.7	4371.58	19957.1	11.7784	15441	27328.9	33460	42276	14335.7	36627	50970.9	36301.2	35561.1	15304.6	48709.5	3.66372	0.925678	4.80262	0.00119381	3.15685	3.38084	6.43047	6.88956
P02535	13	4	116.778	0.396905	0.0421508	1.96455	0.238813	100	500	57941	Keratin_ type I cytoskeletal 10 OS=Mus musculus OX=10090 GN=Krt10 PE=1 SV=3	3.60346	6.95299	7.387	0	3.99515	8.59738	9.93955	5.58602	5.98345	5.38708	7.11564	8.59893	2.93697	3.68773	4.32386	23936.4	32835.9	30696.5	0	19541.3	69496.6	51719	34277.2	24529.9	25780.7	58371.8	32613.9	11252.2	15895.4	25501.6	3.60346	6.95299	7.387	0	3.99515	8.59738	9.93955	5.58602
Q9Z1M8	10	5	66.2177	0.304857	0.0359337	2.17334	0.289643	25	50	65730.4	Protein Red OS=Mus musculus OX=10090 GN=Ik PE=1 SV=2	3.59421	2.71085	2.15586	7.6e-05	2.52254	1.37043	2.85738	1.4599	1.92182	3.24055	1.50957	2.43988	2.52898	2.37564	1.69205	23875	12802.2	8958.61	0.749869	12338.4	11077.8	14868	8958.31	7878.73	15508.1	12383.5	9253.95	9689.13	10239.9	9979.51	3.59421	2.71085	2.15586	7.6e-05	2.52254	1.37043	2.85738	1.4599
Q99MU3	15	12	76.0892	0.273536	0.0341637	7.87689	0.310996	25	200	131759	Double-stranded RNA-specific adenosine deaminase OS=Mus musculus OX=10090 GN=Adar PE=1 SV=2	3.58856	0.395718	1.98217	0.0193475	0.641302	0.458894	1.1119	0.305077	0.0401602	0.278275	0.302907	0.176281	3.95504	0.0383322	1.08274	23837.4	1868.8	8236.84	190.888	3136.78	3709.45	5785.63	1872.03	164.642	1331.73	2484.84	668.595	15152.7	165.225	6385.87	3.58856	0.395718	1.98217	0.0193475	0.641302	0.458894	1.1119	0.305077
Q60931	15	9	81.0536	0.521118	0.0496992	2.00311	0.188108	25	50	31094.9	Voltage-dependent anion-selective channel protein 3 OS=Mus musculus OX=10090 GN=Vdac3 PE=1 SV=1	3.58642	0.784404	1.367	1.1413	1.11717	0.605976	1.48043	1.1771	0.889144	1.2071	0.971868	1.64127	2.1228	1.41622	1.37937	23823.2	3704.4	5680.52	11260.4	5464.39	4898.39	7703.22	7222.99	3645.16	5776.76	7972.52	6224.97	8132.95	6104.39	8135.37	3.58642	0.784404	1.367	1.1413	1.11717	0.605976	1.48043	1.1771
Q6NXI6	5	4	23.5064	0.463986	0.046183	5.3671	0.209527	25	200	157099	Regulation of nuclear pre-mRNA domain-containing protein 2 OS=Mus musculus OX=10090 GN=Rprd2 PE=1 SV=1	3.5422	0.106705	5.50362	0	1.98176	0.462001	1.63687	0.604329	0.871887	0.318217	1.02087	0.366212	0.99483	0.506992	0.798894	23529.4	503.922	22870.1	0	9693.33	3734.57	8517.19	3708.31	3574.41	1522.88	8374.51	1388.97	3811.44	2185.32	4711.78	3.5422	0.106705	5.50362	0	1.98176	0.462001	1.63687	0.604329
Q9CWL8	11	7	67.3212	0.78795	0.0658595	2.56783	0.112568	100	50	65436.5	Beta-catenin-like protein 1 OS=Mus musculus OX=10090 GN=Ctnnbl1 PE=1 SV=1	3.53189	8.93873	3.90588	0	5.41028	3.7012	18.4199	2.93648	2.04033	0.78764	7.0071	5.89386	4.9337	0.048431	4.1641	23461	42213.7	16230.8	0	26463.1	29918.5	95845.5	18019	8364.59	3769.37	57481.4	22354.1	18902.2	208.755	24559.3	3.53189	8.93873	3.90588	0	5.41028	3.7012	18.4199	2.93648
P30275;Q6P8J7	10	6	58.0352	0.52795	0.0498147	2.26686	0.185723	500	50	47403	Creatine kinase U-type_ mitochondrial OS=Mus musculus OX=10090 GN=Ckmt1 PE=1 SV=1	3.45775	2.57684	9.0281	0.191264	7.31651	4.88476	9.26366	7.37364	2.46544	10.605	4.83085	11.5658	15.4355	3.06642	9.59031	22968.5	12169.3	37516	1887.07	35787	39485.7	48202.1	45246.5	10107.4	50752	39628.9	43866.5	59137	13217.4	56562.5	3.45775	2.57684	9.0281	0.191264	7.31651	4.88476	9.26366	7.37364
Q8BSQ9	13	7	72.7136	0.266592	0.0338941	3.92975	0.316097	100	500	188443	Protein polybromo-1 OS=Mus musculus OX=10090 GN=Pbrm1 PE=1 SV=4	3.43991	1.10474	0.843524	1.44e-05	0.443485	5.93144	3.96799	2.56127	8.59336	1.71466	3.18851	4.68726	1.00807	1.43606	1.40411	22850	5217.2	3505.24	0.141757	2169.2	47946.5	20646.9	15716.6	35229.5	8205.75	26156.3	17777.8	3862.16	6189.95	8281.26	3.43991	1.10474	0.843524	1.44e-05	0.443485	5.93144	3.96799	2.56127
Q8CCK0	24	16	166.576	0.000724255	0.00106054	5.46362	0.996759	500	50	40320.4	Core histone macro-H2A.2 OS=Mus musculus OX=10090 GN=Macroh2a2 PE=1 SV=3	3.35732	3.17554	4.79747	1.74689	5.01833	4.37706	6.96277	8.93857	7.16776	17.214	9.16159	13.3965	28.4728	21.1027	11.3016	22301.4	14996.7	19935.8	17235.3	24546	35381.8	36229.8	54849.3	29385.1	82380.5	75155.3	50810.1	109086	90960.3	66655.6	3.35732	3.17554	4.79747	1.74689	5.01833	4.37706	6.96277	8.93857
Q9R1C7	9	6	56.0115	0.496573	0.0487259	4.11656	0.196973	500	50	108766	Pre-mRNA-processing factor 40 homolog A OS=Mus musculus OX=10090 GN=Prpf40a PE=1 SV=1	3.30346	1.50667	2.72326	0.00319505	1.71505	0.503056	2.49226	0.747761	0.432233	1.3615	1.18959	1.35463	7.48691	0.241432	1.41577	21943.6	7115.34	11316.4	31.5232	8388.74	4066.43	12968.1	4588.45	1771.99	6515.65	9758.55	5137.83	28684.2	1040.66	8350.05	3.30346	1.50667	2.72326	0.00319505	1.71505	0.503056	2.49226	0.747761
Q6ZQ73	3	1	15.1819	0.00724694	0.00332418	31.9795	0.918484	500	50	137173	Cullin-associated NEDD8-dissociated protein 2 OS=Mus musculus OX=10090 GN=Cand2 PE=1 SV=2	3.27221	0.270844	1.35035	0	1.55074	1.13895	4.91205	7.16729	2.04745	9.59091	5.19331	5.32781	68.1556	9.12565	8.7338	21736	1279.08	5611.35	0	7585.08	9206.67	25559.1	43980.3	8393.76	45898.8	42602.3	20207.3	261121	39334.8	51510.9	3.27221	0.270844	1.35035	0	1.55074	1.13895	4.91205	7.16729
P62849	7	5	49.9231	0.207076	0.0290917	3.46069	0.36686	25	50	15423.2	40S ribosomal protein S24 OS=Mus musculus OX=10090 GN=Rps24 PE=1 SV=1	3.26187	1.13553	3.77314	7.55e-06	1.90026	0.460683	2.09155	0.871841	0.572233	1.23775	1.40867	1.43228	1.666	0.740285	0.836393	21667.4	5362.6	15679.2	0.0744802	9294.69	3723.92	10883.1	5349.84	2345.94	5923.42	11555.8	5432.32	6382.84	3190.89	4932.95	3.26187	1.13553	3.77314	7.55e-06	1.90026	0.460683	2.09155	0.871841
O55131;Q8C1B7	7	5	38.5195	0.0102552	0.0041848	9.4266	0.886785	500	50	50892.1	Septin-7 OS=Mus musculus OX=10090 GN=Septin7 PE=1 SV=1	3.23323	0.555686	0.966756	0	0.864716	1.19402	2.40676	2.25791	1.33276	5.957	2.24189	3.0382	10.3474	5.31523	3.74427	21477.1	2624.26	4017.33	0	4229.55	9651.8	12523.2	13855.1	5463.81	28508.1	18390.9	11523.2	39643.4	22910.5	22083.2	3.23323	0.555686	0.966756	0	0.864716	1.19402	2.40676	2.25791
Q61033	18	5	115.212	0.191375	0.0275466	2.22974	0.382903	100	25	75852.7	Lamina-associated polypeptide 2_ isoforms alpha/zeta OS=Mus musculus OX=10090 GN=Tmpo PE=1 SV=4	3.18158	8.00943	1.94452	0	2.6825	10.9158	11.0382	6.95061	11.3001	6.30929	10.4844	10.6186	10.0323	9.23764	7.53884	21134	37825	8080.4	0	13120.8	88237.6	57435.6	42650.7	46326.1	30194.1	86006.7	40274	38436.2	39817.5	44463.2	3.18158	8.00943	1.94452	0	2.6825	10.9158	11.0382	6.95061
P14131	14	11	88.0698	0.0984673	0.0181984	2.96954	0.519305	500	50	16559.4	40S ribosomal protein S16 OS=Mus musculus OX=10090 GN=Rps16 PE=1 SV=4	3.13819	2.60939	5.52431	1.31813	5.58159	2.24265	7.30411	4.711	3.79025	8.8916	4.08487	8.89722	14.9689	6.82835	5.35139	20845.8	12323	22956.1	13005.1	27301	18128.4	38005.9	28907.9	15538.6	42552.1	33509.5	33745.2	57349.5	29432.6	31561.8	3.13819	2.60939	5.52431	1.31813	5.58159	2.24265	7.30411	4.711
Q6PEE2	4	3	17.5846	0.00837945	0.00363936	11.1637	0.906091	500	25	68458.5	CBP80/20-dependent translation initiation factor OS=Mus musculus OX=10090 GN=Ctif PE=1 SV=2	3.10455	1.89104	5.31518	0.000274151	7.32251	4.37371	13.9023	11.4411	9.52349	37.8672	12.2237	30.2504	61.3311	38.5393	15.2355	20622.3	8930.57	22087.1	2.70485	35816.3	35354.7	72338.5	70205.5	39042.7	181219	100275	114733	234974	166118	89857.3	3.10455	1.89104	5.31518	0.000274151	7.32251	4.37371	13.9023	11.4411
Q9Z1W8	9	3	56.7647	0.293886	0.035352	1.88584	0.296833	500	50	115468	Potassium-transporting ATPase alpha chain 2 OS=Mus musculus OX=10090 GN=Atp12a PE=1 SV=3	3.02731	3.17691	5.72489	0.328245	4.1133	2.12613	3.9378	2.9695	2.60471	3.80142	2.79696	5.39367	4.84487	3.16286	4.37782	20109.3	15003.2	23789.6	3238.55	20119.2	17186.5	20489.8	18221.6	10678.3	18192.3	22944.3	20457	18561.9	13633.1	25819.8	3.02731	3.17691	5.72489	0.328245	4.1133	2.12613	3.9378	2.9695
Q8CH18	23	12	96.5789	0.749988	0.063594	1.79566	0.121792	200	500	132745	Cell division cycle and apoptosis regulator protein 1 OS=Mus musculus OX=10090 GN=Ccar1 PE=1 SV=1	3.00908	6.54542	29.075	0.00387009	14.7996	20.4408	33.2113	13.1914	7.78816	8.44161	19.4128	27.896	15.2564	5.94461	9.84636	19988.1	30911.2	120820	38.1834	72388.6	165233	172810	80945.7	31928.5	40398.6	159249	105804	58450.9	25623.4	58072.6	3.00908	6.54542	29.075	0.00387009	14.7996	20.4408	33.2113	13.1914
P48962	9	4	84.2656	0.622371	0.0558187	2.076	0.155791	100	50	33132.4	ADP/ATP translocase 1 OS=Mus musculus OX=10090 GN=Slc25a4 PE=1 SV=4	2.92449	2.86369	3.64022	0.441792	3.74465	2.11492	8.22292	2.99336	1.86533	4.13074	1.8074	3.86134	6.01356	1.69501	4.73069	19426.3	13524	15126.8	4358.84	18316.1	17095.9	42786.8	18368	7647.17	19768.3	14826.6	14645.3	23039.4	7306.11	27901	2.92449	2.86369	3.64022	0.441792	3.74465	2.11492	8.22292	2.99336
Q8K4B0	18	9	74.403	0.209218	0.0293385	2.54459	0.364772	200	50	81482.6	Metastasis-associated protein MTA1 OS=Mus musculus OX=10090 GN=Mta1 PE=1 SV=1	2.87771	2.38261	4.83346	0.555439	4.16131	1.67743	4.81287	4.18112	1.33635	5.81995	4.42391	6.02671	6.05222	3.03288	3.83276	19115.5	11252.1	20085.3	5480.11	20354.1	13559.4	25043	25656.4	5478.55	27852.2	36290.7	22858	23187.6	13072.8	22605.2	2.87771	2.38261	4.83346	0.555439	4.16131	1.67743	4.81287	4.18112
P08553	23	13	125.195	0.202543	0.0286664	2.94793	0.371355	100	50	96030.3	Neurofilament medium polypeptide OS=Mus musculus OX=10090 GN=Nefm PE=1 SV=4	2.84907	1.86251	1.5913	0.19308	1.50131	1.14483	4.55915	3.04269	0.767983	2.24929	2.52055	3.32142	2.24276	1.35634	1.58255	18925.3	8795.82	6612.6	1904.98	7343.32	9254.16	23722.9	18670.7	3148.44	10764.3	20676.8	12597.5	8592.58	5846.32	9333.67	2.84907	1.86251	1.5913	0.19308	1.50131	1.14483	4.55915	3.04269
O35218	5	3	26.0066	0.52695	0.049782	2.5573	0.18607	100	50	89238.2	Cleavage and polyadenylation specificity factor subunit 2 OS=Mus musculus OX=10090 GN=Cpsf2 PE=1 SV=1	2.8169	2.54258	2.3447	0.000406005	2.06902	3.39242	7.10833	4.21781	2.64143	0.810469	6.3461	4.27226	2.4891	0.275908	3.60025	18711.6	12007.5	9743.33	4.00576	10120.1	27422.5	36987.2	25881.6	10828.9	3878.62	52059	16203.8	9536.35	1189.26	21233.9	2.8169	2.54258	2.3447	0.000406005	2.06902	3.39242	7.10833	4.21781
Q3TIX9	19	10	100.562	0.106235	0.0190335	2.59062	0.503784	500	25	65545.6	U4/U6.U5 tri-snRNP-associated protein 2 OS=Mus musculus OX=10090 GN=Usp39 PE=1 SV=2	2.81239	2.1747	4.23681	3.43745	3.97033	1.86935	3.38486	3.72008	2.77885	6.00273	2.50143	5.40684	13.0606	6.60723	4.22776	18681.6	10270.2	17605.9	33914.8	19419.9	15110.8	17612.6	22827.3	11392.3	28727	20519.9	20507	50038.6	28479.5	24934.8	2.81239	2.1747	4.23681	3.43745	3.97033	1.86935	3.38486	3.72008
F6SEU4	22	15	120.857	0.307501	0.0360778	5.36823	0.287953	500	50	149208	Ras/Rap GTPase-activating protein SynGAP OS=Mus musculus OX=10090 GN=Syngap1 PE=1 SV=2	2.80227	0.670533	1.9103	0.371505	0.856313	0.691039	2.11246	2.14847	0.265093	2.80175	1.82358	1.92356	7.58638	1.1255	1.589	18614.4	3166.63	7938.21	3665.37	4188.45	5585.99	10991.9	13183.6	1086.78	13408.2	14959.4	7295.65	29065.3	4851.3	9371.72	2.80227	0.670533	1.9103	0.371505	0.856313	0.691039	2.11246	2.14847
Q08652	2	2	9.529	0.0516093	0.0115581	3.4249	0.646884	100	500	15780.7	Retinol-binding protein 2 OS=Mus musculus OX=10090 GN=Rbp2 PE=2 SV=2	2.79044	1.71688	1.30152	0	0.809587	1.8908	2.20712	1.60461	2.33634	1.05835	1.16796	1.50139	0.38983	0.667964	0.737317	18535.8	8108.06	5408.41	0	3959.9	15284.2	11484.4	9846.32	9578.11	5064.89	9581.1	5694.44	1493.54	2879.16	4348.6	2.79044	1.71688	1.30152	0	0.809587	1.8908	2.20712	1.60461
Q99MI1;Q6PH08	11	3	46.9601	0.706933	0.0612696	2.79866	0.132655	100	500	128559	ELKS/Rab6-interacting/CAST family member 1 OS=Mus musculus OX=10090 GN=Erc1 PE=1 SV=1	2.76571	43.0961	13.5287	0	27.8539	16.3318	41.6308	16.5833	11.8235	7.22409	21.4447	25.1705	12.9258	0.578074	11.5216	18371.6	203524	56218.2	0	136241	132018	216620	101759	48472.1	34572	175917	95466.4	49521.8	2491.7	67953	2.76571	43.0961	13.5287	0	27.8539	16.3318	41.6308	16.5833
Q6PGB8	22	9	127.935	0.21402	0.029847	2.62911	0.360173	100	500	122399	Probable global transcription activator SNF2L1 OS=Mus musculus OX=10090 GN=Smarca1 PE=1 SV=1	2.74274	5.98839	2.62993	0	1.94465	4.97793	5.6833	3.22504	6.51386	3.19096	4.98839	4.52821	1.31917	1.66481	2.88196	18218.9	28280.6	10928.6	0	9511.8	40238.9	29572.2	19789.6	26704.4	15270.8	40921.3	17174.5	5054.08	7175.9	16997.4	2.74274	5.98839	2.62993	0	1.94465	4.97793	5.6833	3.22504
Q6ZQH8	3	2	17.7612	0.280274	0.0345329	5.09124	0.306181	100	500	199091	Nucleoporin NUP188 OS=Mus musculus OX=10090 GN=Nup188 PE=1 SV=2	2.71979	7.96591	2.61158	0	2.2083	13.3677	15.2154	9.87716	8.59749	1.61705	16.8625	12.926	1.5063	0.902183	4.20877	18066.5	37619.5	10852.4	0	10801.4	108057	79171.1	60608.8	35246.5	7738.65	138328	49025.7	5771.02	3888.73	24822.8	2.71979	7.96591	2.61158	0	2.2083	13.3677	15.2154	9.87716
Q9R190	14	9	69.6155	0.0954879	0.017853	2.17881	0.525566	100	500	75771.5	Metastasis-associated protein MTA2 OS=Mus musculus OX=10090 GN=Mta2 PE=1 SV=1	2.6949	2.63603	2.79152	0.0386812	1.91943	2.37281	3.26802	2.92701	2.71971	2.36553	2.24355	2.91572	1.57288	1.16671	1.35197	17901.2	12448.8	11600.1	381.64	9388.45	19180.5	17004.6	17960.8	11149.8	11320.6	18404.5	11058.7	6026.09	5028.94	7973.78	2.6949	2.63603	2.79152	0.0386812	1.91943	2.37281	3.26802	2.92701
P27661	10	2	140.274	0.0109222	0.00430914	12.1049	0.880259	500	50	15142.6	Histone H2AX OS=Mus musculus OX=10090 GN=H2ax PE=1 SV=2	2.69443	0.586293	1.65236	2.63e-06	1.92019	1.3331	4.46546	5.44594	2.3678	6.50382	3.86596	4.75926	27.5897	6.46814	5.32282	17898.1	2768.81	6866.34	0.025994	9392.14	10776.1	23235.4	33417.6	9707.07	31125	31713.7	18050.9	105703	27880	31393.3	2.69443	0.586293	1.65236	2.63e-06	1.92019	1.3331	4.46546	5.44594
P99027	6	5	49.187	0.0164151	0.00563025	6.63455	0.832217	500	50	11650.9	60S acidic ribosomal protein P2 OS=Mus musculus OX=10090 GN=Rplp2 PE=1 SV=3	2.63013	0.10516	0.688429	0	0.71556	0.817781	1.46132	1.59803	1.03111	2.45686	2.87013	2.33593	4.34972	2.03252	3.79079	17470.9	496.626	2860.75	0	3499.99	6610.5	7603.79	9805.88	4227.15	11757.7	23544.6	8859.67	16664.8	8760.9	22357.6	2.63013	0.10516	0.688429	0	0.71556	0.817781	1.46132	1.59803
Q8C854	28	18	213.175	0.103847	0.0187378	6.81353	0.508438	500	25	63522.9	Myelin expression factor 2 OS=Mus musculus OX=10090 GN=Myef2 PE=1 SV=1	2.58918	0.433467	2.54676	0.336483	4.02109	1.45503	4.48073	3.81728	2.39639	6.28761	4.12145	6.24094	26.657	2.29939	8.99096	17199	2047.08	10583	3319.83	19668.2	11761.7	23314.8	23423.8	9824.3	30090.3	33809.5	23670.6	102130	9911.2	53027.6	2.58918	0.433467	2.54676	0.336483	4.02109	1.45503	4.48073	3.81728
Q9Z315	19	13	104.418	0.12504	0.0208339	2.28076	0.470314	500	50	91056.6	U4/U6.U5 tri-snRNP-associated protein 1 OS=Mus musculus OX=10090 GN=Sart1 PE=1 SV=1	2.55308	2.31052	3.82613	1.00877	3.91289	2.4292	3.81097	4.17302	2.65455	5.71979	2.63172	6.3307	7.45662	5.14857	4.16036	16959.1	10911.6	15899.4	9952.77	19139	19636.3	19829.8	25606.7	10882.7	27372.9	21588.8	24011	28568.2	22192.2	24537.3	2.55308	2.31052	3.82613	1.00877	3.91289	2.4292	3.81097	4.17302
P19246	16	9	100.951	0.0287638	0.00786768	3.51928	0.7499	500	50	117280	Neurofilament heavy polypeptide OS=Mus musculus OX=10090 GN=Nefh PE=1 SV=3	2.53953	3.25817	2.36413	0.135661	1.49107	1.45626	2.638	2.32662	3.30679	3.28817	1.60549	2.73757	5.2328	2.64494	2.97215	16869.1	15386.9	9824.06	1338.47	7293.22	11771.6	13726.4	14276.7	13556.6	15736	13170.3	10383	20048.1	11400.6	17529.4	2.53953	3.25817	2.36413	0.135661	1.49107	1.45626	2.638	2.32662
Q569Z6	8	5	36.9624	0.364518	0.0398157	16.5736	0.255027	200	500	108235	Thyroid hormone receptor-associated protein 3 OS=Mus musculus OX=10090 GN=Thrap3 PE=1 SV=1	2.51715	0.383493	1.34996	0	0.416087	2.76322	1.07525	1.51071	2.65907	0.0127262	4.58165	1.4291	0.0368939	0.0604536	0.26609	16720.4	1811.07	5609.72	0	2035.19	22336.4	5594.9	9270.12	10901.2	60.903	37584.6	5420.27	141.35	260.576	1569.37	2.51715	0.383493	1.34996	0	0.416087	2.76322	1.07525	1.51071
Q3TTY5	15	7	127.447	0.0817613	0.0159224	5.11976	0.556981	25	500	71379	Keratin_ type II cytoskeletal 2 epidermal OS=Mus musculus OX=10090 GN=Krt2 PE=1 SV=1	2.47897	0.877663	1.55814	0	0.643608	1.01034	1.60663	0.657809	0.690165	0.357045	1.04242	0.865021	0.430404	0.108361	0.421196	16466.8	4144.82	6474.81	0	3148.06	8167.06	8359.89	4036.48	2829.42	1708.69	8551.28	3280.84	1648.98	467.073	2484.16	2.47897	0.877663	1.55814	0	0.643608	1.01034	1.60663	0.657809
Q8QZT1	6	5	31.5135	0.364982	0.0398157	3.37754	0.254783	200	500	45158.4	Acetyl-CoA acetyltransferase_ mitochondrial OS=Mus musculus OX=10090 GN=Acat1 PE=1 SV=1	2.45908	6.35587	2.05517	0	1.7026	11.4259	6.17524	4.76267	5.88756	3.21125	9.75257	6.83485	1.03365	2.02266	2.80555	16334.7	30016	8540.22	0	8327.88	92361.2	32132	29224.9	24136.8	15367.9	80003.3	25923.2	3960.19	8718.38	16546.8	2.45908	6.35587	2.05517	0	1.7026	11.4259	6.17524	4.76267
Q9D2D7	5	3	21.734	0.184728	0.026998	3.06475	0.39012	500	50	132974	Zinc finger protein 687 OS=Mus musculus OX=10090 GN=Znf687 PE=1 SV=1	2.44259	2.04852	2.01098	0.578348	1.88613	0.979186	1.70804	1.9371	1.13183	2.94053	1.07938	2.5427	2.86847	6.14723	1.53825	16225.2	9674.27	8356.56	5706.14	9225.54	7915.21	8887.55	11886.5	4640.1	14072.4	8854.52	9643.91	10989.8	26496.7	9072.41	2.44259	2.04852	2.01098	0.578348	1.88613	0.979186	1.70804	1.9371
Q9D0M3	6	4	22.1936	0.523322	0.0496992	3.65515	0.187335	100	500	35555.8	Cytochrome c1_ heme protein_ mitochondrial OS=Mus musculus OX=10090 GN=Cyc1 PE=1 SV=1	2.44173	14.5526	19.3238	0.0723481	7.98438	16.8954	15.5162	7.52087	19.2549	2.89871	16.3831	14.1631	3.26215	0.730956	7.57741	16219.4	68725.7	80299.3	713.806	39053.7	136573	80736.1	46149.9	78937.9	13872.2	134395	53717.6	12498.1	3150.68	44690.6	2.44173	14.5526	19.3238	0.0723481	7.98438	16.8954	15.5162	7.52087
Q6PFR5	4	2	26.6696	0.399291	0.0423299	23.0381	0.237678	25	200	32373.3	Transformer-2 protein homolog alpha OS=Mus musculus OX=10090 GN=Tra2a PE=1 SV=1	2.40167	0.00362248	0.306982	0.000636502	0.417875	0.0123713	0.0951	0.00757708	0.0373406	0.0583004	0.033396	0.026034	0.239497	0.664091	0.133715	15953.4	17.1074	1275.65	6.2799	2043.93	100.003	494.839	46.4949	153.083	279.005	273.957	98.7416	917.571	2862.47	788.637	2.40167	0.00362248	0.306982	0.000636502	0.417875	0.0123713	0.0951	0.00757708
Q99KP6	11	8	78.1223	0.0485406	0.0111328	5.50674	0.658366	500	50	55695.2	Pre-mRNA-processing factor 19 OS=Mus musculus OX=10090 GN=Prpf19 PE=1 SV=1	2.35187	0.35317	1.15823	0.0628273	1.32707	0.565367	1.73228	1.39986	0.995279	3.24455	1.20256	2.70782	5.79344	2.76837	2.20532	15622.5	1667.87	4813	619.871	6491.04	4570.12	9013.68	8589.92	4080.27	15527.3	9864.98	10270.2	22196.1	11932.6	13006.7	2.35187	0.35317	1.15823	0.0628273	1.32707	0.565367	1.73228	1.39986
Q91YQ5	16	12	97.3083	0.588307	0.0535841	3.81471	0.165998	500	50	68699.5	Dolichyl-diphosphooligosaccharide--protein glycosyltransferase subunit 1 OS=Mus musculus OX=10090 GN=Rpn1 PE=1 SV=1	2.35051	0.192762	0.414504	1.57764	0.661246	0.256798	1.07335	1.38471	0.36859	2.21465	0.629149	1.16025	6.94021	0.464686	2.11543	15613.5	910.329	1722.46	15565.5	3234.33	2075.82	5585.04	8496.92	1511.08	10598.6	5161.1	4400.59	26589.7	2002.96	12476.6	2.35051	0.192762	0.414504	1.57764	0.661246	0.256798	1.07335	1.38471
Q9CXY6	26	23	180.441	0.00721801	0.00332418	11.8671	0.918809	500	50	43290.3	Interleukin enhancer-binding factor 2 OS=Mus musculus OX=10090 GN=Ilf2 PE=1 SV=1	2.3451	2.61733	4.56397	0.407204	5.44545	2.45018	8.25634	6.97782	4.64261	15.2555	5.15205	14.0322	64.4035	20.1037	14.0231	15577.6	12360.5	18965.5	4017.58	26635.1	19805.9	42960.7	42817.7	19033	73007.3	42263.8	53221.3	246746	86654.2	82706.8	2.3451	2.61733	4.56397	0.407204	5.44545	2.45018	8.25634	6.97782
P39053;P39054;Q8BZ98	29	23	162.797	0.149304	0.0233443	2.82658	0.433802	200	25	98202.2	Dynamin-1 OS=Mus musculus OX=10090 GN=Dnm1 PE=1 SV=2	2.30103	5.45644	3.93286	1.01349	4.15406	10.0991	9.99591	9.41681	8.51644	5.44434	12.8769	14.7224	6.12474	6.14638	6.90973	15284.8	25768.4	16342.9	9999.36	20318.6	81635.8	52012.2	57783.9	34914.2	26054.7	105633	55838.8	23465.4	26493.1	40752.7	2.30103	5.45644	3.93286	1.01349	4.15406	10.0991	9.99591	9.41681
Q8VCN5	3	2	11.3006	0.0713767	0.014488	3.17896	0.584104	100	500	44194.6	Cystathionine gamma-lyase OS=Mus musculus OX=10090 GN=Cth PE=1 SV=1	2.17476	2.31599	0.754309	0.00071216	0.89039	1.21333	3.20659	1.76937	1.34918	1.18539	1.49076	2.12147	0.734701	0.566564	0.688426	14446.1	10937.4	3134.51	7.02637	4355.13	9807.91	16685	10857.3	5531.15	5672.86	12229.1	8046.28	2814.82	2442.09	4060.25	2.17476	2.31599	0.754309	0.00071216	0.89039	1.21333	3.20659	1.76937
Q64434	3	2	18.3081	0.0936681	0.0176431	7.39365	0.529481	25	500	52542.8	Protein-tyrosine kinase 6 OS=Mus musculus OX=10090 GN=Ptk6 PE=1 SV=1	2.17429	1.41775	0.578639	0	0.401083	0.796429	1.86343	0.772544	0.579271	0.24053	1.13893	0.536358	0.237227	0	0.326863	14442.9	6695.44	2404.52	0	1961.8	6437.9	9696.09	4740.53	2374.79	1151.09	9342.96	2034.29	908.875	0	1927.8	2.17429	1.41775	0.578639	0	0.401083	0.796429	1.86343	0.772544
O88569	30	22	211.674	0.102461	0.0186201	4.92786	0.511186	500	25	37459.8	Heterogeneous nuclear ribonucleoproteins A2/B1 OS=Mus musculus OX=10090 GN=Hnrnpa2b1 PE=1 SV=2	2.12615	0.471141	4.83005	0	4.13484	3.50507	5.4706	5.51746	3.09738	4.85313	10.6971	8.36802	19.3127	3.77947	13.5088	14123.2	2224.99	20071.1	0	20224.6	28333.1	28465.5	33856.5	12698.1	23225.4	87751.2	31738.1	73991.6	16290.8	79673.2	2.12615	0.471141	4.83005	0	4.13484	3.50507	5.4706	5.51746
O35737	14	3	148.785	0.699459	0.0609381	1.5041	0.134595	200	50	49484.7	Heterogeneous nuclear ribonucleoprotein H OS=Mus musculus OX=10090 GN=Hnrnph1 PE=1 SV=3	2.07829	1.67317	3.07808	0.97368	2.3618	1.49611	2.29293	2.11728	1.46989	3.04631	1.2288	2.99208	2.47346	1.65041	1.84692	13805.3	7901.64	12790.9	9606.59	11552.2	12093.8	11930.9	12992.1	6026	14578.6	10080.2	11348.3	9476.44	7113.86	10892.9	2.07829	1.67317	3.07808	0.97368	2.3618	1.49611	2.29293	2.11728
C0HKD9;C0HKD8	3	2	15.6825	0.0422081	0.0101067	2.4153	0.684009	500	50	51954.5	Microfibrillar-associated protein 1B OS=Mus musculus OX=10090 GN=Mfap1b PE=1 SV=1	2.06488	1.38795	1.34632	0.862643	0.929673	0.637391	0.983324	0.663044	1.0848	0.528886	0.80056	1.3919	3.02772	1.57393	1.26682	13716.2	6554.68	5594.59	8511.07	4547.27	5152.33	5116.58	4068.6	4447.29	2531.06	6567.24	5279.18	11600	6784.19	7471.56	2.06488	1.38795	1.34632	0.862643	0.929673	0.637391	0.983324	0.663044
Q8VDN2	21	7	134.391	0.364691	0.0398157	2.02772	0.254936	200	50	114294	Sodium/potassium-transporting ATPase subunit alpha-1 OS=Mus musculus OX=10090 GN=Atp1a1 PE=1 SV=1	2.03019	1.47273	1.95278	0.110285	1.10905	2.35814	2.27327	1.2219	1.95165	1.58163	3.46253	2.20996	1.69389	1.75723	1.99384	13485.7	6955.05	8114.73	1088.1	5424.65	19061.9	11828.6	7497.89	8001.02	7569.11	28404.2	8381.9	6489.71	7574.31	11759.4	2.03019	1.47273	1.95278	0.110285	1.10905	2.35814	2.27327	1.2219
Q9Z1X4	25	14	166.238	0.00107402	0.00129811	9.08633	0.993452	500	50	96420.4	Interleukin enhancer-binding factor 3 OS=Mus musculus OX=10090 GN=Ilf3 PE=1 SV=2	2.0114	1.08822	3.09093	0.058079	1.8808	1.75055	3.19313	4.18745	4.09481	9.18663	4.42419	6.46964	13.1703	12.6662	7.68687	13361	5139.17	12844.3	573.023	9199.5	14150.5	16615	25695.2	16787.2	43964	36293	24538	50458.6	54596	45336.2	2.0114	1.08822	3.09093	0.058079	1.8808	1.75055	3.19313	4.18745
Q60668	24	20	162.767	0.0288279	0.00786768	7.75453	0.749539	500	25	38525.3	Heterogeneous nuclear ribonucleoprotein D0 OS=Mus musculus OX=10090 GN=Hnrnpd PE=1 SV=2	2.00311	1.40463	4.31055	0.0348219	6.12394	3.41733	7.62983	7.17848	4.64145	12.8426	8.41597	11.3757	39.644	9.44347	10.7643	13305.9	6633.48	17912.4	343.562	29953.8	27623.9	39700.7	44049	19028.2	61460.3	69038.8	43145.7	151886	40704.7	63486.4	2.00311	1.40463	4.31055	0.0348219	6.12394	3.41733	7.62983	7.17848
Q9WV27	19	4	112.094	0.353457	0.0392902	5.49603	0.26094	25	100	116085	Sodium/potassium-transporting ATPase subunit alpha-4 OS=Mus musculus OX=10090 GN=Atp1a4 PE=1 SV=3	2.00084	0.0306545	2.5436	0	1.24863	0.232981	0.4287	0.171035	0.232699	0.423229	0.301854	0.297457	0.530818	0.519648	1.39232	13290.8	144.768	10569.8	0	6107.36	1883.29	2230.68	1049.52	953.979	2025.43	2476.2	1128.19	2033.7	2239.87	8211.73	2.00084	0.0306545	2.5436	0	1.24863	0.232981	0.4287	0.171035
Q9DBG3	19	7	128.49	0.504734	0.0490061	1.88546	0.193973	100	50	105495	AP-2 complex subunit beta OS=Mus musculus OX=10090 GN=Ap2b1 PE=1 SV=1	1.99159	2.60451	3.10438	0.334414	2.05287	4.50064	3.40414	3.95845	5.62433	2.06168	6.07333	4.34767	3.55905	0.640811	3.99361	13229.4	12300	12900.2	3299.42	10041.1	36380.7	17712.9	24290	23057.6	9866.47	49821.4	16489.8	13635.6	2762.12	23553.8	1.99159	2.60451	3.10438	0.334414	2.05287	4.50064	3.40414	3.95845
Q60932	17	13	151.163	0.314931	0.036667	2.87547	0.283291	500	25	32522.6	Voltage-dependent anion-selective channel protein 1 OS=Mus musculus OX=10090 GN=Vdac1 PE=1 SV=3	1.96259	2.16303	1.99026	0.508532	3.31161	3.79779	4.72778	3.15641	2.83338	4.40855	4.37891	6.34514	11.0484	1.55053	4.98709	13036.7	10215.1	8270.45	5017.31	16198	30699.3	24600.3	19368.5	11615.8	21097.8	35921.5	24065.8	42329.3	6683.34	29413.2	1.96259	2.16303	1.99026	0.508532	3.31161	3.79779	4.72778	3.15641
Q9D6F9	25	6	240.672	0.842715	0.0693709	2.96823	0.0995989	25	50	50042.1	Tubulin beta-4A chain OS=Mus musculus OX=10090 GN=Tubb4a PE=1 SV=3	1.96254	0.16444	0.0551642	0.0217271	0.198848	0.514591	0.591072	0.601827	0.279974	0.372381	0.821843	0.5813	0.559611	0.300663	0.573113	13036.4	776.579	229.233	214.365	972.619	4159.68	3075.56	3692.96	1147.79	1782.08	6741.83	2204.75	2144.01	1295.96	3380.15	1.96254	0.16444	0.0551642	0.0217271	0.198848	0.514591	0.591072	0.601827
P50516	5	1	22.8204	0.701525	0.0609786	3.34085	0.134057	100	500	68668.4	V-type proton ATPase catalytic subunit A OS=Mus musculus OX=10090 GN=Atp6v1a PE=1 SV=2	1.96097	2.39863	2.66375	0	0.658749	4.26858	5.44245	1.82928	0.0121415	0.240718	4.79723	1.89322	0.140101	0.00275072	2.03739	13026	11327.7	11069.1	0	3222.12	34504.9	28319	11224.9	49.7757	1152	39353.1	7180.58	536.763	11.8566	12016.3	1.96097	2.39863	2.66375	0	0.658749	4.26858	5.44245	1.82928
Q8BMQ3	6	2	24.4145	0.29002	0.0349975	6.45091	0.299438	100	500	126932	Zinc finger protein basonuclin-2 OS=Mus musculus OX=10090 GN=Bnc2 PE=1 SV=3	1.95918	2.56991	0.727504	0	0.834943	5.02219	6.78082	3.43225	1.32688	1.1608	1.86166	2.5494	0.829689	0.202525	0.756675	13014.1	12136.5	3023.12	0	4083.93	40596.7	35283	21061.1	5439.71	5555.18	15271.7	9669.33	3178.74	872.957	4462.77	1.95918	2.56991	0.727504	0	0.834943	5.02219	6.78082	3.43225
Q3TUF7	6	6	24.9198	0.45519	0.0457795	1.72442	0.213085	25	50	149748	YEATS domain-containing protein 2 OS=Mus musculus OX=10090 GN=Yeats2 PE=1 SV=2	1.91693	1.62827	2.79198	0.400153	2.04192	1.23289	1.92838	1.57698	0.993774	2.33843	1.10103	2.21463	2.53531	1.5011	1.62823	12733.4	7689.61	11602	3948.01	9987.56	9966.01	10034	9676.73	4074.1	11190.9	9032.1	8399.63	9713.41	6470.27	9603.08	1.91693	1.62827	2.79198	0.400153	2.04192	1.23289	1.92838	1.57698
P17225	8	5	59.6273	0.0902184	0.0172171	4.09739	0.537101	500	50	56706.3	Polypyrimidine tract-binding protein 1 OS=Mus musculus OX=10090 GN=Ptbp1 PE=1 SV=2	1.90203	0.885949	2.29199	0.145727	1.83092	0.834389	1.4191	1.79055	1.01157	3.23423	1.35528	2.31833	6.66202	2.76431	2.0916	12634.4	4183.95	9524.28	1437.79	8955.52	6744.75	7384.09	10987.3	4147.06	15477.9	11117.8	8792.93	25523.8	11915.2	12336	1.90203	0.885949	2.29199	0.145727	1.83092	0.834389	1.4191	1.79055
O70133	42	30	312.898	0.0209872	0.00650665	11.3647	0.798383	500	25	150787	ATP-dependent RNA helicase A OS=Mus musculus OX=10090 GN=Dhx9 PE=1 SV=2	1.89348	1.34765	4.16346	0.113595	6.61935	3.3459	11.4174	8.80697	5.02044	24.3408	10.7439	18.5466	58.2676	7.00969	18.8741	12577.6	6364.38	17301.2	1120.75	32377	27046.5	59408.9	54041.8	20581.9	116486	88135.8	70343.4	223238	30214.3	111317	1.89348	1.34765	4.16346	0.113595	6.61935	3.3459	11.4174	8.80697
Q8R191	5	3	30.6179	0.143751	0.0229035	2.37709	0.441604	200	50	24789.1	Synaptogyrin-3 OS=Mus musculus OX=10090 GN=Syngr3 PE=1 SV=1	1.88156	2.87169	1.23887	0.000642518	1.56319	1.96875	2.91527	2.27024	2.45608	3.00418	1.84082	3.55224	0.993538	1.7866	1.17738	12498.5	13561.7	5148.08	6.33926	7645.98	15914.3	15169.2	13930.7	10069	14377	15100.8	13472.9	3806.49	7700.87	6944.06	1.88156	2.87169	1.23887	0.000642518	1.56319	1.96875	2.91527	2.27024
Q922P9	13	8	68.6179	0.51257	0.0493418	2.41103	0.191142	25	500	60285.9	Putative oxidoreductase GLYR1 OS=Mus musculus OX=10090 GN=Glyr1 PE=1 SV=1	1.85573	3.38108	2.83011	0.140348	2.78172	2.99609	4.4657	1.8014	1.41977	2.82781	1.38568	2.07699	1.25579	0.361045	1.729	12326.9	15967.4	11760.4	1384.71	13606.1	24218.8	23236.6	11053.8	5820.54	13532.9	11367.1	7877.58	4811.24	1556.23	10197.4	1.85573	3.38108	2.83011	0.140348	2.78172	2.99609	4.4657	1.8014
P43276	11	4	81.2406	0.00307671	0.00218948	8.84843	0.969043	500	50	22576.2	Histone H1.5 OS=Mus musculus OX=10090 GN=H1-5 PE=1 SV=2	1.78039	1.09301	2.66697	0.758691	2.27076	1.1899	3.23409	3.36957	2.50938	7.04982	2.97147	5.57808	19.8429	12.9007	4.59093	11826.5	5161.83	11082.5	7485.45	11106.9	9618.49	16828.1	20676.5	10287.5	33738	24375.9	21156.5	76023.1	55606.7	27076.8	1.78039	1.09301	2.66697	0.758691	2.27076	1.1899	3.23409	3.36957
P35802	3	2	13.4693	0.0920602	0.017481	3.86147	0.533	500	50	31890.9	Neuronal membrane glycoprotein M6-a OS=Mus musculus OX=10090 GN=Gpm6a PE=1 SV=1	1.77562	0.677522	0.733879	0	1.03881	0.445481	0.695818	0.732511	0.650512	1.67559	0.500712	0.845313	2.41837	1.11627	2.19693	11794.8	3199.64	3049.61	0	5081.1	3601.03	3620.59	4494.87	2666.85	8018.79	4107.49	3206.09	9265.36	4811.51	12957.2	1.77562	0.677522	0.733879	0	1.03881	0.445481	0.695818	0.732511
Q9R0L7	10	5	44.2064	0.52226	0.0496992	2.0414	0.187707	200	50	72024.2	A-kinase anchor protein 8-like OS=Mus musculus OX=10090 GN=Akap8l PE=1 SV=1	1.75399	1.56179	0.581057	3.28e-05	0.978926	1.7158	2.54095	1.10383	1.23052	1.24488	1.85899	2.39721	1.54348	0.904836	2.36691	11651.1	7375.64	2414.57	0.323416	4788.18	13869.6	13221.4	6773.36	5044.69	5957.58	15249.8	9092.09	5913.46	3900.16	13959.7	1.75399	1.56179	0.581057	3.28e-05	0.978926	1.7158	2.54095	1.10383
Q9JMG7	5	2	27.2785	0.346443	0.0387367	3.66792	0.264799	100	500	22487.6	Hepatoma-derived growth factor-related protein 3 OS=Mus musculus OX=10090 GN=Hdgfl3 PE=1 SV=2	1.75136	4.92821	2.10436	0	1.72665	7.10424	8.86135	4.99725	4.54774	1.19062	7.45197	6.70375	1.43461	1.11971	2.46388	11633.6	23273.8	8744.61	0	8445.48	57426.8	46108.7	30664.4	18644	5697.87	61130.7	25425.9	5496.34	4826.35	14531.7	1.75136	4.92821	2.10436	0	1.72665	7.10424	8.86135	4.99725
P01831	8	6	66.6536	0.0374853	0.00942012	4.64871	0.705135	500	25	18308.1	Thy-1 membrane glycoprotein OS=Mus musculus OX=10090 GN=Thy1 PE=1 SV=1	1.73826	0.83612	1.97339	0	4.25187	2.1188	4.78059	3.50254	2.10545	5.68096	4.13905	5.92345	9.86585	5.34793	5.92744	11546.6	3948.63	8200.34	0	20797	17127.2	24875.1	21492.5	8631.54	27187.1	33953.8	22466.4	37798.5	23051.5	34959.3	1.73826	0.83612	1.97339	0	4.25187	2.1188	4.78059	3.50254
Q9ERD7	21	3	203.897	0.42898	0.0442607	4.35055	0.224165	100	50	50875	Tubulin beta-3 chain OS=Mus musculus OX=10090 GN=Tubb3 PE=1 SV=1	1.73739	9.87051	7.07513	0.000449571	3.26104	2.47173	3.55796	1.77363	19.6111	4.61205	4.86214	6.07169	2.81059	16.6314	4.52313	11540.8	46614.1	29400.5	4.43559	15950.6	19980.2	18513.3	10883.4	80398.1	22071.7	39885.6	23028.6	10768.1	71687.3	26676.9	1.73739	9.87051	7.07513	0.000449571	3.26104	2.47173	3.55796	1.77363
P40201	8	5	46.4457	0.721311	0.0618511	2.81807	0.128971	200	500	197696	Chromodomain-helicase-DNA-binding protein 1 OS=Mus musculus OX=10090 GN=Chd1 PE=1 SV=3	1.66907	0.475599	1.09251	0	0.849729	4.66631	2.81598	1.37514	1.3053	0.585334	4.22666	2.45875	1.08705	0.252703	1.24029	11087	2246.05	4539.89	0	4156.25	37720	14652.5	8438.2	5351.24	2801.2	34672.5	9325.51	4164.75	1089.24	7315.1	1.66907	0.475599	1.09251	0	0.849729	4.66631	2.81598	1.37514
Q9DCT2	6	6	33.7014	0.0956607	0.017853	2.6647	0.525198	25	500	30320.4	NADH dehydrogenase [ubiquinone] iron-sulfur protein 3_ mitochondrial OS=Mus musculus OX=10090 GN=Ndufs3 PE=1 SV=2	1.61446	0.924412	1.21225	0.00131696	0.615311	0.949657	1.63881	0.992344	0.542655	0.900005	1.0461	0.935099	0.459065	0.359317	0.589328	10724.3	4365.6	5037.48	12.9935	3009.65	7676.52	8527.33	6089.27	2224.68	4307.11	8581.5	3546.63	1758.79	1548.78	3475.79	1.61446	0.924412	1.21225	0.00131696	0.615311	0.949657	1.63881	0.992344
P62702	7	4	37.8856	0.0551147	0.0122096	6.47095	0.634426	500	50	29825.9	40S ribosomal protein S4_ X isoform OS=Mus musculus OX=10090 GN=Rps4x PE=1 SV=2	1.60556	0.16423	0.370774	0.000656	0.866654	0.125608	0.678105	0.77367	0.507941	1.63307	0.682748	2.02632	3.53596	1.4505	1.43866	10665.1	775.587	1540.74	6.47227	4239.03	1015.35	3528.42	4747.43	2082.37	7815.29	5600.79	7685.39	13547.1	6252.19	8485.06	1.60556	0.16423	0.370774	0.000656	0.866654	0.125608	0.678105	0.77367
Q8JZX4	15	6	84.0917	0.000939806	0.0012129	53.8676	0.994798	500	25	45532	Splicing factor 45 OS=Mus musculus OX=10090 GN=Rbm17 PE=1 SV=1	1.59828	0.599103	0.389994	0	1.75583	1.87371	5.60947	9.47002	3.51974	20.7908	7.61167	8.64103	79.7182	51.4187	8.2389	10616.7	2829.3	1620.61	0	8588.23	15146.1	29188.1	58110.4	14429.6	99497.6	62440.9	32773.6	305420	221633	48592	1.59828	0.599103	0.389994	0	1.75583	1.87371	5.60947	9.47002
P19001	11	2	87.7146	0.499167	0.0488406	4.44496	0.196013	200	500	44541.9	Keratin_ type I cytoskeletal 19 OS=Mus musculus OX=10090 GN=Krt19 PE=1 SV=1	1.59275	3.25306	8.52507	0.000128558	2.9485	9.02988	6.49878	2.53757	3.36307	2.76474	13.3915	4.52889	1.72746	0.748097	2.17806	10580	15362.8	35425.7	1.26839	14421.9	72992.6	33815.5	15571.2	13787.3	13231.1	109855	17177.1	6618.32	3224.56	12845.9	1.59275	3.25306	8.52507	0.000128558	2.9485	9.02988	6.49878	2.53757
Q91ZW2	6	2	23.8589	0.59289	0.0538726	12.4024	0.16459	500	50	45144.8	GDP-fucose protein O-fucosyltransferase 1 OS=Mus musculus OX=10090 GN=Pofut1 PE=1 SV=1	1.5819	0.0190621	0.33637	0	0.561686	0.0748222	0.822894	0.232434	0.0123835	0.66488	1.05831	0.809254	7.23578	0	0.65846	10507.9	90.0218	1397.77	0	2747.35	604.822	4281.81	1426.27	50.7677	3181.89	8681.6	3069.33	27722.1	0	3883.52	1.5819	0.0190621	0.33637	0	0.561686	0.0748222	0.822894	0.232434
P08730	17	6	119.343	0.100632	0.0184037	2.38365	0.514866	100	50	48096.3	Keratin_ type I cytoskeletal 13 OS=Mus musculus OX=10090 GN=Krt13 PE=1 SV=2	1.57582	1.34048	0.940856	0.00581637	0.840577	0.97234	1.82455	1.09733	1.41334	1.52762	0.825012	1.7181	0.810858	0.90115	0.746813	10467.6	6330.51	3909.7	57.3859	4111.48	7859.87	9493.78	6733.48	5794.18	7310.67	6767.82	6516.38	3106.6	3884.28	4404.61	1.57582	1.34048	0.940856	0.00581637	0.840577	0.97234	1.82455	1.09733
O35643	9	1	64.5592	0.228589	0.0307522	2.92641	0.346872	100	25	104790	AP-1 complex subunit beta-1 OS=Mus musculus OX=10090 GN=Ap1b1 PE=1 SV=2	1.56792	3.63867	1.55724	0	1.65854	7.14126	5.68102	6.19776	7.91501	2.85767	9.70219	5.59805	2.76759	0.551114	4.17767	10415.1	17183.9	6471.08	0	8112.36	57726.1	29560.4	38031	32448.6	13675.8	79590	21232.2	10603.3	2375.5	24639.4	1.56792	3.63867	1.55724	0	1.65854	7.14126	5.68102	6.19776
Q99JX7	14	7	86.2755	0.0397837	0.00977508	9.93158	0.694618	500	50	70869.9	Nuclear RNA export factor 1 OS=Mus musculus OX=10090 GN=Nxf1 PE=1 SV=3	1.55247	0.321116	0.685169	0.0147111	0.650875	0.332891	1.59767	1.03286	0.672326	2.15018	0.886365	1.72292	6.50226	1.42602	1.98817	10312.5	1516.49	2847.2	145.144	3183.6	2690.91	8313.23	6337.89	2756.28	10290	7271.12	6534.68	24911.8	6146.66	11726	1.55247	0.321116	0.685169	0.0147111	0.650875	0.332891	1.59767	1.03286
P20152	12	4	62.3737	0.186467	0.027148	1.71895	0.388206	200	50	53744.8	Vimentin OS=Mus musculus OX=10090 GN=Vim PE=1 SV=3	1.5523	1.36493	2.63149	1.31763	2.32342	1.67456	2.67716	2.514	1.90125	3.6302	1.62033	3.88673	3.75937	2.83696	2.48061	10311.3	6445.97	10935.1	13000.1	11364.5	13536.2	13930.2	15426.5	7794.4	17372.9	13292	14741.6	14403.1	12228.3	14630.3	1.5523	1.36493	2.63149	1.31763	2.32342	1.67456	2.67716	2.514
Q60900	14	8	115.434	0.00252931	0.00198549	9.21212	0.976045	500	25	39704.3	ELAV-like protein 3 OS=Mus musculus OX=10090 GN=Elavl3 PE=1 SV=1	1.54664	0.630746	1.87394	0.0344642	2.47446	1.72987	3.0399	3.74782	2.64525	9.7345	3.8289	6.5588	17.573	13.7188	6.02943	10273.7	2978.74	7787.11	340.033	12103.2	13983.3	15817.7	22997.6	10844.5	46585.9	31409.6	24876.1	67326.5	59133.1	35560.8	1.54664	0.630746	1.87394	0.0344642	2.47446	1.72987	3.0399	3.74782
Q9CSN1	10	7	47.953	0.438023	0.0448293	1.96079	0.220258	500	25	61532.6	SNW domain-containing protein 1 OS=Mus musculus OX=10090 GN=Snw1 PE=1 SV=3	1.53807	1.16302	3.33702	0.756229	2.6731	3.25047	2.96746	3.04158	1.11944	4.74558	1.94546	4.00395	6.05651	2.71089	3.07208	10216.8	5492.43	13866.9	7461.16	13074.8	26275	15440.8	18663.9	4589.28	22710.7	15959.2	15186.1	23204	11684.9	18118.7	1.53807	1.16302	3.33702	0.756229	2.6731	3.25047	2.96746	3.04158
Q06185	1	1	6.4104	0.00492917	0.00270565	5.82345	0.945699	500	25	8235.62	ATP synthase subunit e_ mitochondrial OS=Mus musculus OX=10090 GN=Atp5me PE=1 SV=2	1.52305	1.04459	2.36791	0	3.78948	1.72411	11.5826	6.63022	4.24066	10.9404	7.46824	9.02642	14.4409	6.47108	7.82991	10117	4933.15	9839.79	0	18535.3	13936.8	60268.5	40684.7	17385.1	52356.8	61264.2	34235.3	55326.8	27892.7	46179.9	1.52305	1.04459	2.36791	0	3.78948	1.72411	11.5826	6.63022
Q9Z204	22	20	180.733	0.00339414	0.00232833	15.3825	0.96498	500	25	34441.9	Heterogeneous nuclear ribonucleoproteins C1/C2 OS=Mus musculus OX=10090 GN=Hnrnpc PE=1 SV=1	1.52028	0.690726	3.45521	0.0011018	3.93655	4.18063	5.56703	5.93159	7.35475	18.1366	10.4104	14.7541	26.4185	48.4772	12.2648	10098.6	3262	14358	10.8706	19254.7	33794	28967.2	36397.7	30151.7	86795.3	85399.3	55959.2	101216	208954	72336.3	1.52028	0.690726	3.45521	0.0011018	3.93655	4.18063	5.56703	5.93159
Q921N6	7	6	39.133	0.100787	0.0184037	4.54324	0.514553	200	25	86338.1	Probable ATP-dependent RNA helicase DDX27 OS=Mus musculus OX=10090 GN=Ddx27 PE=1 SV=3	1.48791	11.5134	6.64368	0.00533944	8.28104	21.2147	28.4958	19.7844	19.2139	21.7373	28.3823	39.132	30.018	34.887	18.4105	9883.59	54372.6	27607.6	52.6804	40504.8	171488	148274	121402	78769.9	104027	232828	148420	115007	150376	108583	1.48791	11.5134	6.64368	0.00533944	8.28104	21.2147	28.4958	19.7844
P62761	10	4	74.2143	0.717963	0.061703	1.66474	0.129824	200	50	22313.5	Visinin-like protein 1 OS=Mus musculus OX=10090 GN=Vsnl1 PE=1 SV=2	1.47958	6.71742	4.81681	0.00010231	5.00632	5.23929	7.02225	2.25597	6.10337	4.70306	4.21188	8.1415	3.25449	3.16039	4.19067	9828.27	31723.5	20016.1	1.00942	24487.3	42351.6	36539.3	13843.2	25021.5	22507.2	34551.3	30879	12468.8	13622.4	24716	1.47958	6.71742	4.81681	0.00010231	5.00632	5.23929	7.02225	2.25597
Q80TE0	3	2	15.6407	0.0222308	0.00668204	5.20061	0.789943	500	25	156924	RNA polymerase II-associated protein 1 OS=Mus musculus OX=10090 GN=Rpap1 PE=1 SV=2	1.46689	0.356393	3.58987	0	2.8822	2.90013	3.82232	3.22388	3.19203	10.3392	8.05179	5.63219	8.00755	14.9243	5.21987	9744.01	1683.09	14917.6	0	14097.6	23443.1	19888.9	19782.5	13086.1	49479.7	66051.3	21361.7	30678.9	64328.9	30786.1	1.46689	0.356393	3.58987	0	2.8822	2.90013	3.82232	3.22388
Q922U1	8	5	41.0393	0.330232	0.0377558	2.31265	0.274064	100	50	77626	U4/U6 small nuclear ribonucleoprotein Prp3 OS=Mus musculus OX=10090 GN=Prpf3 PE=1 SV=1	1.46195	1.52074	0.591372	0.0957579	0.487007	1.86492	2.37769	1.79932	1.48365	0.61795	1.85437	1.96154	1.45909	0.474272	0.686135	9711.17	7181.8	2457.43	944.774	2382.08	15075	12371.9	11041	6082.39	2957.29	15211.9	7439.69	5590.14	2044.28	4046.74	1.46195	1.52074	0.591372	0.0957579	0.487007	1.86492	2.37769	1.79932
Q61127	4	2	17.5059	0.579099	0.0531267	1.67344	0.168864	500	100	56862.2	NGFI-A-binding protein 2 OS=Mus musculus OX=10090 GN=Nab2 PE=1 SV=2	1.43042	1.31537	3.29321	1.60593	2.72869	1.33188	1.99903	1.90751	1.48918	3.38656	0.980237	2.92872	3.99571	2.54341	2.4903	9501.75	6211.9	13684.8	15844.5	13346.7	10766.2	10401.7	11705	6105.09	16206.9	8041.18	11108	15308.6	10963	14687.5	1.43042	1.31537	3.29321	1.60593	2.72869	1.33188	1.99903	1.90751
Q8K2B3	8	6	39.6311	0.0119385	0.00456807	4.21009	0.870634	500	50	73669	Succinate dehydrogenase [ubiquinone] flavoprotein subunit_ mitochondrial OS=Mus musculus OX=10090 GN=Sdha PE=1 SV=1	1.41466	0.714089	0.935175	0.000180287	1.35321	1.17173	2.31134	1.78171	1.53174	2.96092	2.68859	2.8345	5.68897	1.98219	2.95983	9397.05	3372.33	3886.09	1.77876	6618.9	9471.64	12026.7	10933	6279.57	14169.9	22055.3	10750.7	21795.8	8543.94	17456.7	1.41466	0.714089	0.935175	0.000180287	1.35321	1.17173	2.31134	1.78171
P00405	8	5	59.382	0.0166099	0.00564623	5.06187	0.830674	200	25	26147.6	Cytochrome c oxidase subunit 2 OS=Mus musculus OX=10090 GN=Mtco2 PE=1 SV=1	1.40879	0.684634	1.64387	0.153137	3.31558	1.55861	3.07223	3.2418	2.16746	8.0337	2.78536	8.0986	7.4631	4.26091	5.35833	9358.04	3233.23	6831.04	1510.89	16217.4	12598.9	15985.9	19892.5	8885.78	38446.5	22849.2	30716.3	28593	18366.1	31602.8	1.40879	0.684634	1.64387	0.153137	3.31558	1.55861	3.07223	3.2418
P62305	7	4	48.1674	0.0316689	0.00846633	12.6666	0.734037	500	50	10860.7	Small nuclear ribonucleoprotein E OS=Mus musculus OX=10090 GN=Snrpe PE=1 SV=1	1.39935	0.123849	0.251061	0.0429498	0.468788	0.567476	2.66405	1.75409	0.58298	4.91568	2.1948	2.0916	9.62687	1.25739	2.78574	9295.34	584.886	1043.28	423.754	2292.97	4587.17	13862	10763.6	2390	23524.8	18004.6	7933	36882.9	5419.8	16429.9	1.39935	0.123849	0.251061	0.0429498	0.468788	0.567476	2.66405	1.75409
P09405	28	21	158.422	0.0293229	0.00797419	7.315	0.746765	500	25	76780.2	Nucleolin OS=Mus musculus OX=10090 GN=Ncl PE=1 SV=2	1.39901	0.467049	3.18886	0.00902248	3.94171	1.28265	5.43585	3.12397	2.24864	7.32338	4.15641	8.51187	23.8775	4.88797	8.21124	9293.07	2205.67	13251.2	89.0183	19279.9	10368.3	28284.6	19169.5	9218.57	35047.2	34096.3	32283.7	91480.6	21068.9	48428.9	1.39901	0.467049	3.18886	0.00902248	3.94171	1.28265	5.43585	3.12397
Q99K48	14	10	88.4277	0.000149983	0.000543829	9.98188	0.999915	500	50	54655.1	Non-POU domain-containing octamer-binding protein OS=Mus musculus OX=10090 GN=Nono PE=1 SV=3	1.37309	0.0471335	0.306963	0	0.637374	0.76203	1.43334	1.46707	1.27196	3.70432	2.80946	2.63517	3.62555	5.05719	5.28594	9120.9	222.591	1275.57	0	3117.56	6159.84	7458.19	9002.33	5214.56	17727.6	23046.8	9994.65	13890.4	21798.3	31175.8	1.37309	0.0471335	0.306963	0	0.637374	0.76203	1.43334	1.46707
Q921M3	33	23	220.958	0.171916	0.025718	7.30487	0.404831	200	500	136634	Splicing factor 3B subunit 3 OS=Mus musculus OX=10090 GN=Sf3b3 PE=1 SV=1	1.35857	13.9242	10.0798	0	8.20503	6.50212	5.43271	9.80046	30.1943	11.4837	45.3357	40.2062	5.17223	0.518628	7.59146	9024.48	65757.8	41886.4	0	40133	52559.7	28268.3	60138.1	123785	54957	371902	152494	19816.1	2235.47	44773.5	1.35857	13.9242	10.0798	0	8.20503	6.50212	5.43271	9.80046
P51881	11	5	82.4816	0.732024	0.0623485	1.87786	0.126265	500	50	33159.5	ADP/ATP translocase 2 OS=Mus musculus OX=10090 GN=Slc25a5 PE=1 SV=3	1.35154	0.790735	1.10687	0.126464	1.54539	0.587617	1.67388	0.974491	0.598109	1.38528	0.664973	1.37075	1.99936	0.532445	1.71115	8977.77	3734.3	4599.56	1247.72	7558.89	4749.98	8709.81	5979.72	2452.02	6629.47	5454.97	5198.95	7660.06	2295.03	10092.1	1.35154	0.790735	1.10687	0.126464	1.54539	0.587617	1.67388	0.974491
Q9CU62	29	20	162.086	0.26567	0.0338941	2.9239	0.316785	500	50	143862	Structural maintenance of chromosomes protein 1A OS=Mus musculus OX=10090 GN=Smc1a PE=1 SV=4	1.33906	7.89074	4.01772	0.110859	4.55033	5.391	10.6006	3.64678	6.57446	5.61433	7.03686	8.70258	15.4026	6.28972	7.69925	8894.85	37264.5	16695.5	1093.76	22256.8	43577.9	55158.4	22377.5	26952.8	26868.2	57725.4	33007.1	59011.1	27110.9	45409.2	1.33906	7.89074	4.01772	0.110859	4.55033	5.391	10.6006	3.64678
P14094	12	10	74.7238	0.0185345	0.00605707	4.79279	0.815944	500	25	35593.8	Sodium/potassium-transporting ATPase subunit beta-1 OS=Mus musculus OX=10090 GN=Atp1b1 PE=1 SV=1	1.32928	0.737936	1.08621	0	3.05529	1.74674	3.1999	3.31219	2.3414	4.45096	2.38011	3.33819	5.78367	4.46968	4.86036	8829.88	3484.95	4513.72	0	14944.2	14119.7	16650.2	20324.4	9598.87	21300.7	19524.8	12661	22158.7	19265.9	28665.8	1.32928	0.737936	1.08621	0	3.05529	1.74674	3.1999	3.31219
Q9Z2K1	13	6	96.015	0.670858	0.0589863	2.29668	0.14219	25	500	52005.7	Keratin_ type I cytoskeletal 16 OS=Mus musculus OX=10090 GN=Krt16 PE=1 SV=3	1.32775	0.485154	1.60095	0	0.991245	0.943734	1.07253	0.365962	0.569067	0.352918	1.51922	0.510012	0.746442	0.209271	0.530716	8819.74	2291.17	6652.7	0	4848.44	7628.64	5580.73	2245.64	2332.96	1688.94	12462.6	1934.37	2859.8	902.031	3130.1	1.32775	0.485154	1.60095	0	0.991245	0.943734	1.07253	0.365962
Q60972	15	7	86.3104	0.213207	0.0298017	2.54271	0.360944	500	50	47940.9	Histone-binding protein RBBP4 OS=Mus musculus OX=10090 GN=Rbbp4 PE=1 SV=5	1.32149	1.61256	4.15943	0	2.14314	2.58004	3.36704	2.30022	1.57551	3.51758	3.64729	3.02853	5.02684	3.97969	3.00313	8778.18	7615.41	17284.4	0	10482.6	20855.6	17519.9	14114.8	6458.99	16833.9	29919.8	11486.6	19259.1	17153.9	17712.1	1.32149	1.61256	4.15943	0	2.14314	2.58004	3.36704	2.30022
Q8BMK4	19	8	92.0984	0.000990835	0.00123683	7.93069	0.994296	500	25	63749.2	Cytoskeleton-associated protein 4 OS=Mus musculus OX=10090 GN=Ckap4 PE=1 SV=2	1.30439	0.385211	0.868595	0.000259323	1.70296	1.25862	3.02805	2.94883	1.85197	5.36001	3.4182	4.61004	10.1162	5.46868	4.70337	8664.55	1819.18	3609.42	2.55855	8329.64	10174	15756	18094.8	7592.38	25651.1	28040.5	17484.9	38757.6	23571.9	27739.9	1.30439	0.385211	0.868595	0.000259323	1.70296	1.25862	3.02805	2.94883
Q9DB20	10	7	70.1035	0.0108275	0.00429402	3.94182	0.881175	500	25	23420.6	ATP synthase subunit O_ mitochondrial OS=Mus musculus OX=10090 GN=Atp5po PE=1 SV=1	1.29271	0.967421	2.62682	0.738033	3.60213	1.23683	5.55395	4.02086	3.14857	6.32558	3.37529	6.96804	9.16257	4.44243	5.6585	8586.98	4568.71	10915.7	7281.64	17619	9997.87	28899.2	24673	12907.9	30272	27688.5	26428.3	35104.1	19148.4	33373.1	1.29271	0.967421	2.62682	0.738033	3.60213	1.23683	5.55395	4.02086
P63017	33	21	251.369	0.0021204	0.00185582	11.968	0.981212	500	25	71099.3	Heat shock cognate 71 kDa protein OS=Mus musculus OX=10090 GN=Hspa8 PE=1 SV=1	1.28907	0.467149	1.07753	0.0183134	2.76074	1.4033	3.50519	3.89157	2.29159	8.64931	3.7531	5.41631	18.819	8.81638	6.27881	8562.79	2206.14	4477.63	180.685	13503.5	11343.5	18238.8	23879.7	9394.64	41392.6	30787.8	20542.9	72100.2	38001.7	37031.7	1.28907	0.467149	1.07753	0.0183134	2.76074	1.4033	3.50519	3.89157
Q91VM5	14	5	130.175	0.151078	0.0235251	6.36232	0.431371	500	25	42161.7	RNA binding motif protein_ X-linked-like-1 OS=Mus musculus OX=10090 GN=Rbmxl1 PE=2 SV=1	1.27911	0.192181	2.25096	0.000220439	3.04808	0.752836	3.8184	2.24809	0.924094	2.89471	2.59904	4.57932	14.4742	1.42902	7.77891	8496.62	907.586	9353.78	2.17491	14908.9	6085.52	19868.5	13794.8	3788.44	13853.1	21320.7	17368.4	55454.2	6159.58	45879	1.27911	0.192181	2.25096	0.000220439	3.04808	0.752836	3.8184	2.24809
Q5DTI8	5	3	19.5717	0.238972	0.0315362	2.23734	0.337939	200	50	101265	Extended synaptotagmin-3 OS=Mus musculus OX=10090 GN=Esyt3 PE=2 SV=2	1.27886	1.00013	1.78214	0.0100267	1.26767	2.10788	2.4535	1.52931	1.90194	2.02188	2.97918	2.57361	2.95938	1.1781	1.86829	8494.95	4723.19	7405.62	98.9263	6200.48	17038.9	12766.4	9384.22	7797.25	9676.03	24439.1	9761.17	11338.1	5078.04	11019	1.27886	1.00013	1.78214	0.0100267	1.26767	2.10788	2.4535	1.52931
Q3UYV9	4	3	26.0263	0.0178375	0.00590532	6.00259	0.821176	500	50	93010.4	Nuclear cap-binding protein subunit 1 OS=Mus musculus OX=10090 GN=Ncbp1 PE=1 SV=2	1.26458	1.51721	2.23179	0	2.79608	1.68286	3.84998	3.82121	4.96416	8.29044	2.43731	8.16844	10.5344	12.2546	4.09624	8400.13	7165.11	9274.12	0	13676.4	13603.3	20032.8	23447.9	20351.2	39675.2	19994	30981.2	40360	52821.5	24159.1	1.26458	1.51721	2.23179	0	2.79608	1.68286	3.84998	3.82121
Q8VEK3	27	22	203.426	0.000260235	0.000658216	13.7953	0.99964	500	25	88716.2	Heterogeneous nuclear ribonucleoprotein U OS=Mus musculus OX=10090 GN=Hnrnpu PE=1 SV=1	1.26065	0.509128	0.84349	0.00165007	1.38329	2.37392	3.08858	5.73169	4.41033	8.9323	6.99268	6.01431	11.1483	17.3598	7.54258	8374	2404.39	3505.1	16.28	6766.04	19189.5	16071	35171.1	18080.7	42746.9	57363.1	22811	42711.7	74827.1	44485.2	1.26065	0.509128	0.84349	0.00165007	1.38329	2.37392	3.08858	5.73169
Q8VDD9	17	7	87.8074	0.281886	0.0345793	2.26992	0.305048	25	200	208494	PH-interacting protein OS=Mus musculus OX=10090 GN=Phip PE=1 SV=2	1.25394	2.43955	2.53119	0	1.48706	1.42698	1.38775	0.424851	1.21061	0.908094	0.915148	0.919001	1.76805	2.53908	0.864489	8329.45	11520.9	10518.3	0	7273.61	11534.9	7220.98	2606.99	4963.05	4345.82	7507.24	3485.57	6773.84	10944.3	5098.65	1.25394	2.43955	2.53119	0	1.48706	1.42698	1.38775	0.424851
Q8BW88	2	1	8.7355	0.517557	0.0496336	2.45619	0.189366	200	500	53761	Pleckstrin homology domain-containing family S member 1 OS=Mus musculus OX=10090 GN=Plekhs1 PE=2 SV=2	1.24666	1.68737	0.727566	0	0.734725	2.22445	1.23365	0.65524	1.42264	0.865715	1.61739	1.30872	0.101104	0.705704	0.736975	8281.06	7968.7	3023.38	0	3593.73	17981.3	6419.14	4020.72	5832.3	4143.01	13267.9	4963.68	387.356	3041.84	4346.59	1.24666	1.68737	0.727566	0	0.734725	2.22445	1.23365	0.65524
Q8BHN1	1	1	5.2465	0.220034	0.0302114	3.23782	0.354568	100	500	60878.9	Gamma-taxilin OS=Mus musculus OX=10090 GN=Txlng PE=1 SV=1	1.24546	1.55207	1.03029	0	0.480637	1.55902	3.55518	1.30127	1.0198	1.29724	1.15756	0.509362	0.262672	0.65585	0.896358	8273.08	7329.75	4281.32	0	2350.92	12602.3	18498.9	7984.92	4180.8	6208.15	9495.79	1931.9	1006.36	2826.95	5286.61	1.24546	1.55207	1.03029	0	0.480637	1.55902	3.55518	1.30127
Q62095	27	4	162.492	0.518971	0.0496992	1.799	0.188865	100	25	73884.2	ATP-dependent RNA helicase DDX3Y OS=Mus musculus OX=10090 GN=Ddx3y PE=1 SV=2	1.22865	4.97873	2.25587	0.000254535	2.82847	6.17675	7.59679	2.84036	4.78823	4.49249	5.92809	3.91086	3.69137	2.9905	2.7813	8161.43	23512.4	9374.2	2.51131	13834.8	49929.5	39528.8	17429.1	19630	21499.5	48629.9	14833.1	14142.5	12890.1	16403.8	1.22865	4.97873	2.25587	0.000254535	2.82847	6.17675	7.59679	2.84036
P57780	11	1	73.0242	0.547023	0.0509826	2.21664	0.179237	500	50	105434	Alpha-actinin-4 OS=Mus musculus OX=10090 GN=Actn4 PE=1 SV=1	1.22736	0.516725	1.95004	0.141398	1.06714	0.612631	1.43023	0.882351	0.397304	1.3765	0.899338	1.50756	1.9487	0.443638	1.64453	8152.85	2440.27	8103.33	1395.07	5219.66	4952.18	7441.99	5414.33	1628.8	6587.44	7377.54	5717.85	7465.96	1912.24	9699.23	1.22736	0.516725	1.95004	0.141398	1.06714	0.612631	1.43023	0.882351
Q9D824	12	5	62.6222	0.434235	0.0445014	2.99921	0.221884	100	500	65015.8	Pre-mRNA 3'-end-processing factor FIP1 OS=Mus musculus OX=10090 GN=Fip1l1 PE=1 SV=1	1.22352	6.49116	2.74341	0.000472113	3.22894	2.13641	9.37572	2.53456	1.67499	2.18464	4.18977	5.46127	1.76118	0.619312	2.14912	8127.38	30654.9	11400.2	4.65799	15793.6	17269.6	48785.2	15552.7	6866.81	10454.9	34370	20713.4	6747.53	2669.45	12675.2	1.22352	6.49116	2.74341	0.000472113	3.22894	2.13641	9.37572	2.53456
Q91W39	12	11	79.0744	0.95268	0.0773361	2.11342	0.0722641	50	100	65547.3	Nuclear receptor coactivator 5 OS=Mus musculus OX=10090 GN=Ncoa5 PE=1 SV=1	1.21569	0.352321	1.9807	0.000858819	4.77706	0.733752	1.47056	0.561525	0.575855	1.58023	0.966034	1.33146	0.517649	2.50394	1.80159	8075.38	1663.86	8230.76	8.47334	23365.9	5931.26	7651.83	3445.66	2360.79	7562.45	7924.67	5049.96	1983.24	10792.9	10625.6	1.21569	0.352321	1.9807	0.000858819	4.77706	0.733752	1.47056	0.561525
Q80YR5	18	8	103.645	0.707237	0.0612696	2.62641	0.132576	100	500	112466	Scaffold attachment factor B2 OS=Mus musculus OX=10090 GN=Safb2 PE=1 SV=2	1.2067	5.47179	3.67515	0	2.47992	5.48893	7.79698	2.41952	3.78265	0.407441	7.37732	4.30332	1.05825	0.223095	4.0488	8015.64	25840.9	15272	0	12129.9	44369.6	40570.5	14846.8	15507.4	1949.87	60518.4	16321.6	4054.42	961.619	23879.3	1.2067	5.47179	3.67515	0	2.47992	5.48893	7.79698	2.41952
Q61990	9	4	68.9566	0.021021	0.00650665	9.59213	0.798149	500	25	38621	Poly(rC)-binding protein 2 OS=Mus musculus OX=10090 GN=Pcbp2 PE=1 SV=1	1.19007	0.767987	1.10823	0.00049524	2.08545	1.06167	3.88337	2.20132	1.26024	4.65608	2.11693	3.50687	20.7033	3.23494	5.474	7905.16	3626.87	4605.23	4.88617	10200.5	8581.98	20206.5	13507.9	5166.52	22282.4	17365.8	13300.8	79319.4	13943.7	32285	1.19007	0.767987	1.10823	0.00049524	2.08545	1.06167	3.88337	2.20132
P62852	7	4	45.1681	0.000372999	0.000785363	13.4128	0.999168	500	25	13799.2	40S ribosomal protein S25 OS=Mus musculus OX=10090 GN=Rps25 PE=1 SV=1	1.18426	0.481128	0.762028	0.000616941	1.79815	1.06385	4.32972	3.73166	2.41583	8.36671	4.03537	5.59501	15.0177	12.2728	5.26783	7866.55	2272.16	3166.58	6.0869	8795.21	8599.59	22529.1	22898.4	9904	40040.2	33103.3	21220.7	57536.4	52900	31069	1.18426	0.481128	0.762028	0.000616941	1.79815	1.06385	4.32972	3.73166
P62082	11	6	77.4213	0.100212	0.0184037	4.06879	0.515721	500	50	22126.9	40S ribosomal protein S7 OS=Mus musculus OX=10090 GN=Rps7 PE=2 SV=1	1.18422	0.823168	1.1665	0	1.11025	1.06728	1.43602	1.7294	1.07579	2.92747	0.684849	2.5321	4.89968	2.13257	1.82766	7866.33	3887.46	4847.36	0	5430.54	8627.32	7472.14	10612	4410.34	14009.9	5618.02	9603.72	18771.9	9192.13	10779.3	1.18422	0.823168	1.1665	0	1.11025	1.06728	1.43602	1.7294
Q9QVP9	5	3	24.4673	0.32147	0.0372575	2.30165	0.279287	100	50	117106	Protein-tyrosine kinase 2-beta OS=Mus musculus OX=10090 GN=Ptk2b PE=1 SV=2	1.17855	0.523993	0.384088	0.000192612	0.409372	0.627001	1.06684	0.707861	0.61111	0.867847	0.631116	0.594755	1.06266	0.583136	0.690679	7828.64	2474.59	1596.07	1.90036	2002.35	5068.34	5551.17	4343.61	2505.32	4153.22	5177.24	2255.78	4071.32	2513.52	4073.54	1.17855	0.523993	0.384088	0.000192612	0.409372	0.627001	1.06684	0.707861
Q9DCS9	7	4	46.2366	0.995071	0.0804343	1.58311	0.056252	25	200	21309	NADH dehydrogenase [ubiquinone] 1 beta subcomplex subunit 10 OS=Mus musculus OX=10090 GN=Ndufb10 PE=1 SV=3	1.17291	1.42565	5.44608	0.103569	5.83561	1.60708	5.0443	0.978441	0.980543	0.748537	2.07268	2.26032	2.89957	0.414732	3.12215	7791.17	6732.72	22631	1021.83	28543.5	12990.8	26247.3	6003.96	4019.86	3582.24	17002.8	8572.92	11109	1787.64	18414	1.17291	1.42565	5.44608	0.103569	5.83561	1.60708	5.0443	0.978441
ALBU_HUMAN	11	3	94.0128	0.525749	0.0497613	6.18326	0.186487	25	100	71362.7		1.15657	0.129451	4.58351	0.00123531	1.13541	0.182536	0.65973	0.164011	0.125522	0.463903	0.348919	0.392397	2.39182	0.383495	0.226871	7682.68	611.34	19046.7	12.1879	5553.58	1475.52	3432.81	1006.42	514.593	2220.08	2862.28	1488.28	9163.67	1653	1338.06	1.15657	0.129451	4.58351	0.00123531	1.13541	0.182536	0.65973	0.164011
P62631;P10126	5	4	33.9906	0.0557312	0.0122648	4.56833	0.632303	500	50	50796.4	Elongation factor 1-alpha 2 OS=Mus musculus OX=10090 GN=Eef1a2 PE=1 SV=1	1.15085	0.607735	1.89199	0.0501771	1.83135	1.0323	2.75475	1.97328	0.746725	2.40535	1.56428	3.19482	7.11986	2.74736	3.44412	7644.65	2870.07	7862.13	495.061	8957.64	8344.54	14333.9	12108.6	3061.29	11511.2	12832.2	12117.3	27278	11842.1	20313	1.15085	0.607735	1.89199	0.0501771	1.83135	1.0323	2.75475	1.97328
Q99LI7	12	9	66.0087	0.0561972	0.0122963	3.53819	0.63071	500	50	83332.9	Cleavage stimulation factor subunit 3 OS=Mus musculus OX=10090 GN=Cstf3 PE=1 SV=1	1.14789	1.17615	1.94307	0.337825	1.25582	0.741719	1.13212	1.22108	2.4869	1.42064	0.96661	2.17625	4.06964	2.22718	1.96613	7625.02	5554.42	8074.39	3333.07	6142.54	5995.66	5890.82	7492.86	10195.4	6798.68	7929.4	8254.06	15591.8	9599.94	11596	1.14789	1.17615	1.94307	0.337825	1.25582	0.741719	1.13212	1.22108
Q8R3N6	17	12	94.2011	0.004183	0.00248838	4.98203	0.954971	500	50	76177.4	THO complex subunit 1 OS=Mus musculus OX=10090 GN=Thoc1 PE=1 SV=1	1.14547	1.01434	1.74065	0.611155	1.93008	0.954746	2.33528	2.01601	2.07186	3.87501	1.87359	4.87786	8.77167	5.38556	3.25985	7608.92	4790.29	7233.23	6029.82	9440.53	7717.65	12151.3	12370.8	8493.86	18544.4	15369.6	18500.7	33606.4	23213.7	19226.2	1.14547	1.01434	1.74065	0.611155	1.93008	0.954746	2.33528	2.01601
Q91Z49	11	9	78.8276	0.00383094	0.00242308	6.3893	0.959417	500	50	35944.6	UAP56-interacting factor OS=Mus musculus OX=10090 GN=Fyttd1 PE=1 SV=1	1.14208	0.853621	1.17452	0.0158408	1.01773	1.23643	2.44168	1.47747	1.36844	3.26975	2.26299	2.39474	7.81213	4.00598	2.68559	7586.4	4031.28	4880.7	156.29	4977.98	9994.64	12704.9	9066.11	5610.1	15647.9	18564	9082.74	29930.2	17267.2	15839.3	1.14208	0.853621	1.17452	0.0158408	1.01773	1.23643	2.44168	1.47747
Q99ME9	6	5	33.3015	0.449098	0.0455344	3.94557	0.215595	500	50	74512.1	Nucleolar GTP-binding protein 1 OS=Mus musculus OX=10090 GN=Gtpbp4 PE=1 SV=3	1.13819	0.213353	0.279503	0.0947627	0.306651	0.267439	1.01595	0.253269	0.185628	0.56076	0.440827	0.428397	1.51181	0.346948	0.780246	7560.56	1007.57	1161.47	934.955	1499.91	2161.83	5286.33	1554.12	761.005	2683.6	3616.24	1624.82	5792.13	1495.47	4601.79	1.13819	0.213353	0.279503	0.0947627	0.306651	0.267439	1.01595	0.253269
P04104	23	9	155.21	0.312099	0.036393	1.46066	0.285053	500	50	66119.3	Keratin_ type II cytoskeletal 1 OS=Mus musculus OX=10090 GN=Krt1 PE=1 SV=4	1.13775	1.07084	1.41723	0.687539	1.26051	1.07549	1.60393	0.936467	1.26149	1.18607	1.09728	1.53605	1.63461	1.38649	1.39526	7557.65	5057.13	5889.27	6783.45	6165.49	8693.69	8345.82	5746.39	5171.65	5676.13	9001.28	5825.92	6262.61	5976.27	8229.05	1.13775	1.07084	1.41723	0.687539	1.26051	1.07549	1.60393	0.936467
P62320	12	12	62.9386	0.00387136	0.00242308	11.9708	0.958905	500	25	14030.4	Small nuclear ribonucleoprotein Sm D3 OS=Mus musculus OX=10090 GN=Snrpd3 PE=1 SV=1	1.12698	0.993723	2.59444	0.000576465	4.21179	2.89469	9.79994	6.03925	5.30385	14.4234	7.18737	12.279	30.9709	16.001	9.47202	7486.1	4692.92	10781.1	5.68756	20601	23399.1	50992.5	37058.3	21743.8	69025.3	58960.2	46571.6	118657	68970.1	55864.8	1.12698	0.993723	2.59444	0.000576465	4.21179	2.89469	9.79994	6.03925
B2RW38	14	6	72.6947	0.152635	0.0236226	2.93175	0.429262	500	50	103695	Cilia- and flagella-associated protein 58 OS=Mus musculus OX=10090 GN=Cfap58 PE=2 SV=1	1.12325	1.49682	2.3461	0.0806596	1.94671	1.59326	3.73798	1.56803	1.98137	2.73511	2.86293	3.44331	6.16862	2.30909	2.13704	7461.31	7068.81	9749.17	795.809	9521.87	12879	19450.1	9621.8	8122.87	13089.3	23485.4	13059.7	23633.5	9953.02	12604	1.12325	1.49682	2.3461	0.0806596	1.94671	1.59326	3.73798	1.56803
Q91ZW3	35	18	163.667	0.71561	0.061703	2.0969	0.130425	100	500	122369	SWI/SNF-related matrix-associated actin-dependent regulator of chromatin subfamily A member 5 OS=Mus musculus OX=10090 GN=Smarca5 PE=1 SV=1	1.11882	2.39167	0.632654	0.000118148	3.21464	1.37549	2.35517	1.24635	2.38553	1.27279	1.60695	1.61468	0.609114	0.917582	1.32849	7431.92	11294.8	2628.97	1.16568	15723.7	11118.7	12254.8	7647.92	9779.77	6091.13	13182.3	6124.16	2333.67	3955.11	7835.27	1.11882	2.39167	0.632654	0.000118148	3.21464	1.37549	2.35517	1.24635
P14115	6	3	40.7767	0.0171665	0.00578378	6.21252	0.826322	500	50	16719.5	60S ribosomal protein L27a OS=Mus musculus OX=10090 GN=Rpl27a PE=1 SV=5	1.09474	1.50361	1.41378	0.390574	1.87548	0.877397	2.04907	2.3014	2.12915	4.20593	1.674	3.72443	6.60385	10.6963	2.22863	7271.91	7100.88	5874.92	3853.51	9173.48	7092.4	10662	14121.9	8728.71	20128.1	13732.3	14126	25301	46104.8	13144.2	1.09474	1.50361	1.41378	0.390574	1.87548	0.877397	2.04907	2.3014
Q9ERK4	7	1	34.4007	0.00445173	0.00253347	4.93185	0.951607	50	500	111253	Exportin-2 OS=Mus musculus OX=10090 GN=Cse1l PE=1 SV=1	1.081	0.903593	0.794987	1.38451	1.05387	1.01024	0.910336	1.65949	0.822508	1.18026	0.871067	0.598458	0.0746303	0.231204	0.39342	7180.68	4267.28	3303.55	13659.9	5154.76	8166.26	4736.8	10183	3371.98	5648.32	7145.63	2269.82	285.927	996.573	2320.34	1.081	0.903593	0.794987	1.38451	1.05387	1.01024	0.910336	1.65949
Q9D9H3	2	2	14.9123	0.230771	0.0309365	6.53691	0.344958	200	25	20960.7	Methyl-CpG-binding domain protein 3-like 1 OS=Mus musculus OX=10090 GN=Mbd3l1 PE=2 SV=1	1.0773	7.48231	1.4556	0.00176436	2.1668	20.9979	11.9104	30.6649	5.98367	7.95588	42.2823	15.2304	2.46926	14.5091	1.58776	7156.1	35335.7	6048.71	17.4076	10598.4	169735	61974.2	188167	24530.8	38074.1	346854	57765.7	9460.33	62539.5	9364.42	1.0773	7.48231	1.4556	0.00176436	2.1668	20.9979	11.9104	30.6649
Q8JZN5	4	4	21.0984	0.00546372	0.00284953	8.99557	0.939202	500	50	69235.5	Complex I assembly factor ACAD9_ mitochondrial OS=Mus musculus OX=10090 GN=Acad9 PE=1 SV=2	1.0477	0.669551	1.87705	0.0725025	1.78849	0.748572	2.51349	2.67113	2.36342	5.76978	2.18915	4.58675	10.028	10.4849	2.96161	6959.45	3162	7800.03	715.329	8747.99	6051.05	13078.6	16390.7	9689.12	27612.1	17958.2	17396.6	38419.7	45193.8	17467.2	1.0477	0.669551	1.87705	0.0725025	1.78849	0.748572	2.51349	2.67113
Q3TTC2	3	1	12.2024	0.714404	0.0616756	2.33532	0.130733	25	500	42601.3	Transcription factor YY2 OS=Mus musculus OX=10090 GN=Yy2 PE=2 SV=1	1.03041	0.592104	1.28924	0.00603517	0.766025	1.50216	0.652507	0.561073	0.907994	0.139806	1.46405	1.11333	0.513235	0.15075	0.582849	6844.65	2796.25	5357.42	59.5446	3746.83	12142.7	3395.23	3442.88	3722.44	669.064	12010	4222.62	1966.33	649.786	3437.57	1.03041	0.592104	1.28924	0.00603517	0.766025	1.50216	0.652507	0.561073
Q3UHD6	2	1	9.308	0.618331	0.0555218	2.7402	0.156971	100	50	61616.2	Sorting nexin-27 OS=Mus musculus OX=10090 GN=Snx27 PE=1 SV=2	1.02615	0.942562	0.469559	0	0.634646	0.78443	1.77246	1.48217	0.633924	0.621188	0.37373	2.61525	0.792785	2.11592	0.498165	6816.3	4451.31	1951.24	0	3104.22	6340.91	9222.73	9094.97	2598.85	2972.79	3065.82	9919.11	3037.36	9120.35	2938.12	1.02615	0.942562	0.469559	0	0.634646	0.78443	1.77246	1.48217
Q08943	13	11	77.1397	0.0150017	0.00531299	5.71769	0.843708	500	50	81202.7	FACT complex subunit SSRP1 OS=Mus musculus OX=10090 GN=Ssrp1 PE=1 SV=2	1.01418	1.14439	0.827487	0.00288346	1.45656	0.952395	2.66561	1.4499	0.959266	1.8666	1.88704	2.44176	7.95238	2.86081	2.97694	6736.82	5404.44	3438.6	28.449	7124.4	7698.65	13870.1	8896.95	3932.63	8932.92	15479.9	9261.06	30467.5	12331.1	17557.6	1.01418	1.14439	0.827487	0.00288346	1.45656	0.952395	2.66561	1.4499
A2A995	4	1	12.4514	0.0233128	0.00688039	9.2918	0.782834	25	200	82866.8	FYN-binding protein 2 OS=Mus musculus OX=10090 GN=Fyb2 PE=1 SV=1	1.00883	0.436277	1.23412	0	0.409251	0.365009	0.89889	0.14651	0.855427	0.01022	0.136097	0.142026	0.144002	0.0889291	0.146859	6701.29	2060.34	5128.34	0	2001.76	2950.54	4677.24	899.019	3506.93	48.9094	1116.44	538.676	551.707	383.316	866.157	1.00883	0.436277	1.23412	0	0.409251	0.365009	0.89889	0.14651
Q91VD9	22	11	129.3	0.128473	0.0213127	2.65723	0.464739	500	50	80803.5	NADH-ubiquinone oxidoreductase 75 kDa subunit_ mitochondrial OS=Mus musculus OX=10090 GN=Ndufs1 PE=1 SV=2	1.00101	0.272423	0.614301	0.316439	0.865642	0.48738	0.855814	0.790772	0.611086	1.83411	0.863579	1.3363	2.40143	0.614629	1.42009	6649.33	1286.53	2552.71	3122.07	4234.08	3939.71	4453.1	4852.37	2505.23	8777.41	7084.2	5068.29	9200.46	2649.27	8375.49	1.00101	0.272423	0.614301	0.316439	0.865642	0.48738	0.855814	0.790772
E9Q4N7	14	10	77.2937	0.326626	0.037626	2.32661	0.276195	100	25	238823	AT-rich interactive domain-containing protein 1B OS=Mus musculus OX=10090 GN=Arid1b PE=1 SV=1	1.00067	5.40247	1.62994	0.00231093	2.14838	7.55712	8.03457	4.04299	6.61224	3.56134	7.36834	6.17315	2.58165	4.13627	3.38741	6647.08	25513.5	6773.15	22.8003	10508.3	61087.7	41806.7	24808.8	27107.7	17043.3	60444.8	23413.4	9890.95	17828.8	19978.5	1.00067	5.40247	1.62994	0.00231093	2.14838	7.55712	8.03457	4.04299
Q64012	12	8	74.4182	0.00032097	0.000740609	5.18047	0.999408	500	25	33359	RNA-binding protein Raly OS=Mus musculus OX=10090 GN=Raly PE=1 SV=3	0.996316	0.451172	0.735662	1.10794	0.786893	0.616756	1.05924	0.840423	1.05036	2.36923	1.52109	2.22361	4.68498	4.50145	2.12331	6618.14	2130.69	3057.02	10931.2	3848.9	4985.52	5511.6	5157.04	4306.1	11338.3	12477.9	8433.67	17949.3	19402.8	12523	0.996316	0.451172	0.735662	1.10794	0.786893	0.616756	1.05924	0.840423
Q6RI63	8	5	43.3424	0.112819	0.0198395	5.07031	0.491456	500	50	90967.3	Constitutive coactivator of peroxisome proliferator-activated receptor gamma OS=Mus musculus OX=10090 GN=Fam120b PE=1 SV=1	0.982983	1.17994	1.65181	0.87113	1.60946	0.701354	1.82215	1.35972	0.921373	2.27259	0.924238	2.37034	11.5532	1.70236	2.87788	6529.58	5572.33	6864.06	8594.8	7872.28	5669.37	9481.31	8343.58	3777.28	10875.8	7581.8	8990.2	44263.1	7337.79	16973.4	0.982983	1.17994	1.65181	0.87113	1.60946	0.701354	1.82215	1.35972
P23440	6	4	29.5611	0.259713	0.033575	4.41115	0.321297	500	100	99732.8	Rod cGMP-specific 3'_5'-cyclic phosphodiesterase subunit beta OS=Mus musculus OX=10090 GN=Pde6b PE=2 SV=3	0.97673	0.15751	1.52353	0	1.82856	0.193548	1.21574	0.364587	0.394264	1.11182	0.687819	1.25851	5.89916	0.972814	1.83825	6488.04	743.851	6330.99	0	8943.98	1564.54	6325.95	2237.19	1616.33	5320.77	5642.38	4773.25	22601.1	4193.17	10841.8	0.97673	0.15751	1.52353	0	1.82856	0.193548	1.21574	0.364587
Q8BHD0	5	2	24.6881	0.889624	0.0726823	1.59935	0.0884761	100	500	25376.8	Ras-related protein Rab-39A OS=Mus musculus OX=10090 GN=Rab39a PE=1 SV=1	0.971624	1.67234	1.01635	0.00051311	0.821292	2.71717	2.10837	1.30438	0.832775	0.974049	0.940807	1.18355	1.03839	0.746174	0.869961	6454.12	7897.73	4223.4	5.06248	4017.15	21964.1	10970.6	8004	3414.06	4661.46	7717.73	4488.95	3978.34	3216.28	5130.92	0.971624	1.67234	1.01635	0.00051311	0.821292	2.71717	2.10837	1.30438
Q923T9	14	5	86.1731	0.376931	0.0406533	3.47561	0.248627	200	25	60291.3	Calcium/calmodulin-dependent protein kinase type II subunit gamma OS=Mus musculus OX=10090 GN=Camk2g PE=1 SV=1	0.96587	2.78484	0.759436	0	1.27345	5.17008	3.45641	6.81486	3.07631	1.75816	8.75936	5.15798	8.67497	1.16441	1.78725	6415.9	13151.6	3155.81	0	6228.8	41792.2	17984.9	41817.7	12611.7	8413.93	71855.7	19563.1	33236	5019.02	10541	0.96587	2.78484	0.759436	0	1.27345	5.17008	3.45641	6.81486
Q8BVY0	10	7	51.5048	0.574431	0.0529242	4.58826	0.170335	500	50	50649.5	Ribosomal L1 domain-containing protein 1 OS=Mus musculus OX=10090 GN=Rsl1d1 PE=1 SV=1	0.961826	0.823693	1.65586	0.380152	1.63412	0.811278	1.40576	1.44482	0.544224	2.34756	0.83219	1.95896	10.8115	0.745576	1.40731	6389.04	3889.94	6880.88	3750.69	7992.91	6557.93	7314.68	8865.79	2231.11	11234.6	6826.71	7429.91	41421.5	3213.69	8300.12	0.961826	0.823693	1.65586	0.380152	1.63412	0.811278	1.40576	1.44482
P63087;P62141	6	1	44.6259	0.298227	0.0354818	2.68553	0.293953	500	50	37725.2	Serine/threonine-protein phosphatase PP1-gamma catalytic subunit OS=Mus musculus OX=10090 GN=Ppp1cc PE=1 SV=1	0.959856	1.0832	2.31773	0.17296	1.7557	1.24513	2.35496	1.89662	0.927608	3.41058	1.47179	2.65537	5.0693	1.4532	2.00081	6375.95	5115.49	9631.24	1706.47	8587.58	10064.9	12253.7	11638.1	3802.85	16321.8	12073.5	10071.2	19421.7	6263.8	11800.5	0.959856	1.0832	2.31773	0.17296	1.7557	1.24513	2.35496	1.89662
Q61781	24	9	159.642	0.506774	0.0490941	2.04078	0.193231	200	50	53209.3	Keratin_ type I cytoskeletal 14 OS=Mus musculus OX=10090 GN=Krt14 PE=1 SV=2	0.95171	2.22362	4.74006	0.0551088	2.10903	2.69325	2.93199	1.70997	2.30038	2.46645	4.23368	3.21274	2.07848	1.94418	1.51574	6321.84	10501.2	19697.2	543.718	10315.8	21770.8	15256.2	10492.8	9430.71	11803.6	34730.1	12185.2	7963.17	8380.11	8939.63	0.95171	2.22362	4.74006	0.0551088	2.10903	2.69325	2.93199	1.70997
Q8BTF8	8	4	40.3941	0.0222656	0.00668204	3.06687	0.789711	500	50	32565.7	RNA-binding Raly-like protein OS=Mus musculus OX=10090 GN=Ralyl PE=2 SV=1	0.949692	0.849395	1.45002	0.746244	1.28708	0.673806	1.30258	1.28707	0.72926	2.33473	1.03537	2.52148	3.72589	2.88778	1.68875	6308.44	4011.32	6025.5	7362.65	6295.45	5446.69	6777.79	7897.8	2989.69	11173.2	8493.42	9563.43	14274.8	12447.4	9960.03	0.949692	0.849395	1.45002	0.746244	1.28708	0.673806	1.30258	1.28707
Q9ESX5	8	3	67.352	0.109493	0.0194342	5.01239	0.497595	200	25	57857.9	H/ACA ribonucleoprotein complex subunit DKC1 OS=Mus musculus OX=10090 GN=Dkc1 PE=1 SV=4	0.931697	14.632	15.2727	0.0161862	27.0502	4.94277	5.6181	6.27996	27.2598	28.5589	75.1565	50.8484	56.2408	57.8296	22.8991	6188.9	69100.5	63465.1	159.697	132310	39954.7	29233	38535.4	111755	136673	616531	192857	215472	249266	135056	0.931697	14.632	15.2727	0.0161862	27.0502	4.94277	5.6181	6.27996
P14148	19	15	134.782	0.0214332	0.0066016	5.7586	0.795322	500	25	31476.7	60S ribosomal protein L7 OS=Mus musculus OX=10090 GN=Rpl7 PE=1 SV=2	0.924311	0.896098	3.64676	0.000458492	3.82568	2.81467	5.50641	2.77501	2.73	7.16299	5.37685	6.53966	14.4225	7.84844	9.2123	6139.84	4231.88	15154	4.52361	18712.4	22752.3	28651.8	17028.2	11192	34279.6	44107.9	24803.5	55256.3	33829.6	54333	0.924311	0.896098	3.64676	0.000458492	3.82568	2.81467	5.50641	2.77501
Q80W00	7	6	35.9631	0.064353	0.013499	3.69725	0.604494	500	50	94714	Serine/threonine-protein phosphatase 1 regulatory subunit 10 OS=Mus musculus OX=10090 GN=Ppp1r10 PE=1 SV=1	0.922374	0.460843	0.477598	8.08e-06	0.37833	0.133837	0.440003	0.139688	0.226113	0.337448	0.217469	0.380257	0.900075	0.675165	0.318399	6126.97	2176.36	1984.65	0.0796904	1850.51	1081.87	2289.49	857.163	926.978	1614.91	1783.96	1442.24	3448.41	2910.2	1877.88	0.922374	0.460843	0.477598	8.08e-06	0.37833	0.133837	0.440003	0.139688
P29341	13	9	88.5181	0.00163066	0.00165555	12.3496	0.987206	500	25	70899.1	Polyadenylate-binding protein 1 OS=Mus musculus OX=10090 GN=Pabpc1 PE=1 SV=2	0.911015	0.250382	1.49792	0.00271436	2.50843	0.548564	1.79045	1.51049	0.928927	3.87926	1.95787	3.10439	17.883	7.33465	7.62398	6051.52	1182.45	6224.57	26.7806	12269.4	4434.29	9316.33	9268.73	3808.25	18564.8	16061	11774.3	68514.2	31614.9	44965.3	0.911015	0.250382	1.49792	0.00271436	2.50843	0.548564	1.79045	1.51049
Q920B9	22	14	121.596	0.779805	0.0653941	2.06415	0.114525	25	50	120395	FACT complex subunit SPT16 OS=Mus musculus OX=10090 GN=Supt16h PE=1 SV=2	0.909653	6.60559	4.43715	0.00828811	3.07026	2.71192	5.72755	1.6418	3.35116	3.12112	2.21265	1.74718	4.42474	0.201937	2.26286	6042.48	31195.3	18438.4	81.7727	15017.5	21921.7	29802.5	10074.5	13738.5	14936.6	18151	6626.67	16952.3	870.419	13346	0.909653	6.60559	4.43715	0.00828811	3.07026	2.71192	5.72755	1.6418
O88532	20	11	119.706	0.00296369	0.00214922	9.15268	0.970491	500	50	118000	Zinc finger RNA-binding protein OS=Mus musculus OX=10090 GN=Zfr PE=1 SV=2	0.903745	0.945483	0.360043	0	0.884698	0.721246	1.59617	1.49967	1.09479	3.37088	1.93976	2.00403	8.9095	3.42498	2.36422	6003.23	4465.11	1496.15	0	4327.29	5830.16	8305.41	9202.33	4488.23	16131.9	15912.5	7600.84	34134.5	14762.9	13943.9	0.903745	0.945483	0.360043	0	0.884698	0.721246	1.59617	1.49967
Q9EQJ0	2	1	9.5671	0.753187	0.0637673	73.6791	0.121004	25	50	94952.6	Two pore calcium channel protein 1 OS=Mus musculus OX=10090 GN=Tpcn1 PE=1 SV=1	0.902232	0	0	0.0057667	0.00647874	0	0	0.287626	0	0.15999	0	0	0.599264	0	0	5993.18	0	0	56.8958	31.6892	0	0	1764.95	0	765.658	0	0	2295.93	0	0	0.902232	0	0	0.0057667	0.00647874	0	0	0.287626
P47963	8	8	54.6658	0.00143609	0.00160809	11.5236	0.989483	500	25	24362.5	60S ribosomal protein L13 OS=Mus musculus OX=10090 GN=Rpl13 PE=1 SV=3	0.891738	0.469804	0.896308	0.000147119	1.52496	0.872894	3.13238	2.79581	1.57238	5.91615	2.62018	4.40342	14.748	7.6213	3.64938	5923.47	2218.68	3724.58	1.45151	7458.97	7056.01	16298.9	17155.8	6446.16	28312.6	21494.2	16701.2	56503	32850.5	21523.6	0.891738	0.469804	0.896308	0.000147119	1.52496	0.872894	3.13238	2.79581
Q4VBE8	8	4	36.8886	0.0797479	0.0156102	4.85956	0.561988	500	50	48009.8	WD repeat-containing protein 18 OS=Mus musculus OX=10090 GN=Wdr18 PE=1 SV=1	0.887353	0.700248	1.57528	0.000358776	0.472072	0.398127	0.724715	0.991229	0.530442	1.56988	0.938004	1.30262	2.53772	1.12562	0.567184	5894.34	3306.97	6546.01	3.53978	2309.03	3218.25	3770.95	6082.43	2174.61	7512.9	7694.73	4940.57	9722.65	4851.83	3345.18	0.887353	0.700248	1.57528	0.000358776	0.472072	0.398127	0.724715	0.991229
Q8BZ94	3	2	21.6455	0.0102773	0.0041848	27.8216	0.886565	500	50	26241.7	Zinc finger matrin-type protein 4 OS=Mus musculus OX=10090 GN=Zmat4 PE=2 SV=1	0.885949	0.0626047	0.405418	0.0393195	0.507596	0.373912	1.64062	2.37396	0.673942	3.30157	1.52746	1.77195	20.0809	2.85936	2.67871	5885.02	295.655	1684.7	387.937	2482.79	3022.5	8536.7	14567.2	2762.91	15800.2	12530.3	6720.62	76934.7	12324.9	15798.7	0.885949	0.0626047	0.405418	0.0393195	0.507596	0.373912	1.64062	2.37396
O55055	1	1	4.2911	0.113811	0.0198803	7.73644	0.489658	500	50	47136.3	tRNA (cytosine(38)-C(5))-methyltransferase OS=Mus musculus OX=10090 GN=Trdmt1 PE=1 SV=2	0.868917	0.224597	0.0449545	0	0.116205	0.244239	0.269075	0.508098	0.444647	0.731444	0.374827	0.301471	0.925035	1.45226	0.411262	5771.88	1060.67	186.807	0	568.387	1974.3	1400.09	3117.82	1822.89	3500.44	3074.82	1143.42	3544.04	6259.73	2425.57	0.868917	0.224597	0.0449545	0	0.116205	0.244239	0.269075	0.508098
P70288	10	5	59.4497	0.123546	0.0207209	2.52857	0.472788	500	50	55872.5	Histone deacetylase 2 OS=Mus musculus OX=10090 GN=Hdac2 PE=1 SV=1	0.864598	0.751606	1.08687	0.261663	1.04699	0.471032	0.876425	0.509294	0.737516	1.18409	0.485447	1.24158	2.10334	1.43134	0.965377	5743.19	3549.51	4516.48	2581.63	5121.12	3807.57	4560.35	3125.15	3023.54	5666.66	3982.27	4709.05	8058.42	6169.59	5693.67	0.864598	0.751606	1.08687	0.261663	1.04699	0.471032	0.876425	0.509294
Q9EPQ8	13	10	62.0936	0.449824	0.0455474	3.90462	0.215294	100	50	217280	Transcription factor 20 OS=Mus musculus OX=10090 GN=Tcf20 PE=1 SV=3	0.855931	8.95972	4.2532	0	1.49715	5.13097	8.34616	2.98817	14.5459	1.64687	2.87274	6.44759	9.33997	1.67064	3.66653	5685.62	42312.9	17674	0	7322.97	41476	43428	18336.2	59632.9	7881.34	23565.9	24454.3	35783.7	7201.07	21624.7	0.855931	8.95972	4.2532	0	1.49715	5.13097	8.34616	2.98817
P68040	9	8	45.0592	0.626461	0.0561194	1.60057	0.154604	100	50	35533	Receptor of activated protein C kinase 1 OS=Mus musculus OX=10090 GN=Rack1 PE=1 SV=3	0.847593	0.832381	1.27459	0.00806977	0.725049	1.20837	1.23526	0.524336	1.3479	0.636248	1.06798	1.18783	0.849744	0.277275	0.831709	5630.23	3930.97	5296.53	79.6186	3546.4	9767.83	6427.47	3217.46	5525.87	3044.86	8760.93	4505.19	3255.58	1195.15	4905.32	0.847593	0.832381	1.27459	0.00806977	0.725049	1.20837	1.23526	0.524336
Q4QY64	10	6	47.4979	0.0488499	0.0111367	4.06957	0.657183	500	50	206019	ATPase family AAA domain-containing protein 5 OS=Mus musculus OX=10090 GN=Atad5 PE=1 SV=1	0.834135	0.445662	0.145122	0.0375232	0.253938	0.511624	0.885214	0.735842	0.602961	1.30781	0.813145	0.864527	0.765846	1.76356	0.738815	5540.84	2104.67	603.05	370.214	1242.08	4135.69	4606.08	4515.31	2471.92	6258.71	6670.47	3278.97	2934.14	7601.55	4357.44	0.834135	0.445662	0.145122	0.0375232	0.253938	0.511624	0.885214	0.735842
P59024	2	1	10.1608	0.410448	0.0430255	39.2504	0.232471	500	50	24365.8	Peptidyl-prolyl cis-trans isomerase FKBP14 OS=Mus musculus OX=10090 GN=Fkbp14 PE=1 SV=1	0.825712	0	0.108725	0	0.0579157	0	0.133164	0.0132817	0.0557066	0.110915	0.061628	0.0345125	1.98028	0.258541	0.034393	5484.89	0	451.802	0	283.281	0	692.898	81.4997	228.376	530.803	505.553	130.899	7586.94	1114.4	202.845	0.825712	0	0.108725	0	0.0579157	0	0.133164	0.0132817
P70168	13	8	79.6871	0.015091	0.00531989	5.28204	0.842965	500	25	98438.9	Importin subunit beta-1 OS=Mus musculus OX=10090 GN=Kpnb1 PE=1 SV=2	0.809609	0.619155	0.762882	0.399997	1.02779	0.807637	2.83396	1.32623	1.10076	3.18513	1.14705	4.5646	5.79183	3.93647	1.84807	5377.92	2924	3170.14	3946.47	5027.2	6528.5	14746.1	8138.06	4512.7	15242.9	9409.58	17312.6	22189.9	16967.6	10899.7	0.809609	0.619155	0.762882	0.399997	1.02779	0.807637	2.83396	1.32623
Q6IFZ9	11	3	87.3845	0.410792	0.0430255	11.0983	0.232313	500	50	55374	Keratin_ type II cytoskeletal 74 OS=Mus musculus OX=10090 GN=Krt74 PE=3 SV=1	0.786954	0.0290457	0.337061	0	0.421166	0.0952814	0.545374	0.335314	0.061991	0.79466	0.333468	0.497687	4.93657	0.254933	0.5402	5227.43	137.17	1400.65	0	2060.03	770.203	2837.78	2057.57	254.14	3802.97	2735.54	1887.62	18913.2	1098.85	3186.03	0.786954	0.0290457	0.337061	0	0.421166	0.0952814	0.545374	0.335314
Q9QZQ8	33	23	233.183	0.00422954	0.00249656	9.78384	0.954387	500	25	39906.3	Core histone macro-H2A.1 OS=Mus musculus OX=10090 GN=Macroh2a1 PE=1 SV=3	0.782323	1.99143	1.03335	0	2.01463	5.96089	4.98675	7.12502	7.98409	12.4789	9.81161	8.19689	13.8042	15.2352	8.20868	5196.67	9404.65	4294.05	0	9854.09	48184.6	25947.9	43720.9	32731.8	59719.8	80487.6	31089	52887.1	65669.2	48413.8	0.782323	1.99143	1.03335	0	2.01463	5.96089	4.98675	7.12502
Q91YT0	4	3	25.0061	0.22688	0.0307233	3.36957	0.348384	25	50	51518.6	NADH dehydrogenase [ubiquinone] flavoprotein 1_ mitochondrial OS=Mus musculus OX=10090 GN=Ndufv1 PE=1 SV=1	0.77533	0.175218	0.628169	0.000467029	0.206218	0.261836	0.360291	0.286259	0.153832	0.522446	0.289052	0.232763	0.346622	0.233815	0.376042	5150.22	827.476	2610.34	4.60783	1008.67	2116.55	1874.72	1756.56	630.654	2500.25	2371.18	882.82	1327.99	1007.82	2217.85	0.77533	0.175218	0.628169	0.000467029	0.206218	0.261836	0.360291	0.286259
P17156	23	14	152.687	0.447135	0.0453958	3.07713	0.216412	25	50	69926.9	Heat shock-related 70 kDa protein 2 OS=Mus musculus OX=10090 GN=Hspa2 PE=1 SV=2	0.764199	1.91043	2.75701	0.032369	1.10934	0.623458	1.77909	0.884908	0.740086	0.875349	0.844415	1.01128	2.7185	0.312536	1.10566	5076.28	9022.14	11456.7	319.361	5426.06	5039.7	9257.25	5430.02	3034.08	4189.12	6926.99	3835.57	10415.2	1347.14	6521.04	0.764199	1.91043	2.75701	0.032369	1.10934	0.623458	1.77909	0.884908
Q99KK2	9	7	51.1124	0.124922	0.0208339	3.707	0.470508	200	25	48685.3	N-acylneuraminate cytidylyltransferase OS=Mus musculus OX=10090 GN=Cmas PE=1 SV=2	0.762464	0.955773	1.23789	0.0916754	1.21359	3.22874	2.85981	1.65489	2.0943	2.73752	4.04662	4.17423	1.22014	5.72711	2.59882	5064.75	4513.7	5144.02	904.494	5935.98	26099.4	14880.6	10154.8	8585.86	13100.8	33195.7	15832	4674.67	24685.9	15327.5	0.762464	0.955773	1.23789	0.0916754	1.21359	3.22874	2.85981	1.65489
Q8C2Q3	21	10	120.209	0.000179698	0.000594912	19.016	0.99986	500	25	69619.8	RNA-binding protein 14 OS=Mus musculus OX=10090 GN=Rbm14 PE=1 SV=1	0.761205	0.199025	0.610529	0.000788157	1.00998	0.850754	2.24202	1.67296	1.30819	6.81531	2.49147	4.39084	15.8919	9.10247	4.87518	5056.39	939.907	2537.03	7.77617	4940.08	6877.04	11666	10265.7	5363.08	32615.7	20438.2	16653.5	60885.9	39234.9	28753.2	0.761205	0.199025	0.610529	0.000788157	1.00998	0.850754	2.24202	1.67296
Q9Z2M7	1	1	4.8277	0.324848	0.0375727	Infinity	0.277255	25	500	27998.8	Phosphomannomutase 2 OS=Mus musculus OX=10090 GN=Pmm2 PE=1 SV=1	0.756133	0.0867303	0	0	0.0346146	0.0107312	0.00604226	0.00758066	0.0345801	0	0.00492756	0.0024431	0	0	0	5022.7	409.589	0	0	169.309	86.7453	31.44	46.5168	141.765	0	40.4222	9.26617	0	0	0	0.756133	0.0867303	0	0	0.0346146	0.0107312	0.00604226	0.00758066
O88990	7	1	32.5809	0.369526	0.0400817	2.92304	0.252415	500	100	103670	Alpha-actinin-3 OS=Mus musculus OX=10090 GN=Actn3 PE=2 SV=1	0.755073	0.116316	1.31864	0.00353257	1.17145	0.120739	0.551984	0.404304	0.302625	1.04632	0.345165	0.553709	1.75295	1.30825	0.61865	5015.66	549.308	5479.57	34.8533	5729.87	975.993	2872.17	2480.91	1240.65	5007.32	2831.49	2100.1	6715.98	5639.03	3648.72	0.755073	0.116316	1.31864	0.00353257	1.17145	0.120739	0.551984	0.404304
P46460	33	20	189.99	0.00338345	0.00232833	9.90572	0.965117	500	25	83183.9	Vesicle-fusing ATPase OS=Mus musculus OX=10090 GN=Nsf PE=1 SV=2	0.753742	0.701721	0.75141	0.00250316	2.05844	0.86523	4.34487	2.95693	1.551	10.3525	3.12039	4.15007	12.1199	4.93868	4.80211	5006.82	3313.92	3122.46	24.6969	10068.4	6994.05	22607.9	18144.5	6358.51	49543.5	25597.5	15740.3	46434.3	21287.4	28322.2	0.753742	0.701721	0.75141	0.00250316	2.05844	0.86523	4.34487	2.95693
Q8BZH4	9	3	40.9103	0.854762	0.0701351	1.42651	0.0967618	200	50	156963	Pogo transposable element with ZNF domain OS=Mus musculus OX=10090 GN=Pogz PE=1 SV=2	0.753366	0.754069	1.5499	0.419567	1.36309	0.554372	0.994502	0.866874	0.747483	1.45057	0.497494	1.38574	1.54567	0.609436	1.1593	5004.32	3561.14	6440.56	4139.56	6667.21	4481.24	5174.75	5319.36	3064.4	6941.91	4081.09	5255.82	5921.84	2626.89	6837.42	0.753366	0.754069	1.5499	0.419567	1.36309	0.554372	0.994502	0.866874
P43277;P15864	11	2	93.393	0.000767879	0.00108277	13.5083	0.996386	500	50	22099.5	Histone H1.3 OS=Mus musculus OX=10090 GN=H1-3 PE=1 SV=2	0.750051	0.392479	2.27912	0.00058458	1.4387	0.533852	2.4293	2.02741	1.53479	4.65167	2.80312	3.50697	12.481	9.03002	5.14266	4982.3	1853.51	9470.82	5.76763	7037.05	4315.37	12640.5	12440.7	6292.07	22261.3	22994.9	13301.2	47817.9	38922.6	30330.8	0.750051	0.392479	2.27912	0.00058458	1.4387	0.533852	2.4293	2.02741
P50446;Q9Z331	25	9	167.452	0.521512	0.0496992	2.64139	0.18797	200	500	59677.4	Keratin_ type II cytoskeletal 6A OS=Mus musculus OX=10090 GN=Krt6a PE=1 SV=3	0.749213	2.22963	3.35714	0.00730754	2.98774	2.87327	4.44795	2.3743	1.37965	1.99284	3.96828	4.1577	1.24011	0.578998	2.01176	4976.74	10529.6	13950.5	72.0982	14613.8	23226	23144.2	14569.3	5656.06	9537.06	32553	15769.3	4751.15	2495.69	11865.1	0.749213	2.22963	3.35714	0.00730754	2.98774	2.87327	4.44795	2.3743
P49312	15	8	121.601	0.536351	0.0501722	3.72175	0.182835	500	100	34310.3	Heterogeneous nuclear ribonucleoprotein A1 OS=Mus musculus OX=10090 GN=Hnrnpa1 PE=1 SV=2	0.748422	0.247814	1.89743	0.285229	2.35981	0.42009	1.46821	0.570064	0.391643	0.717917	1.47145	1.77791	5.42741	0.383369	3.23277	4971.48	1170.32	7884.72	2814.15	11542.4	3395.78	7639.64	3498.06	1605.59	3435.7	12070.8	6743.24	20793.7	1652.46	19066.5	0.748422	0.247814	1.89743	0.285229	2.35981	0.42009	1.46821	0.570064
P05214	26	4	197.681	0.0059485	0.00296043	8.53185	0.933422	200	25	50644	Tubulin alpha-3 chain OS=Mus musculus OX=10090 GN=Tuba3a PE=1 SV=1	0.744074	1.07344	1.09046	0.00352901	1.43665	2.80048	2.83717	2.76985	2.17402	7.03665	8.67365	9.10011	3.69734	0.855088	2.9353	4942.59	5069.4	4531.37	34.8182	7027.03	22637.6	14762.8	16996.5	8912.68	33675	71152.6	34514.8	14165.4	3685.73	17312	0.744074	1.07344	1.09046	0.00352901	1.43665	2.80048	2.83717	2.76985
Q9CQA3	6	6	29.4071	0.276233	0.0342887	1.59143	0.309053	200	50	32612.4	Succinate dehydrogenase [ubiquinone] iron-sulfur subunit_ mitochondrial OS=Mus musculus OX=10090 GN=Sdhb PE=1 SV=1	0.714044	0.827303	1.19672	0.378367	0.90759	1.07416	1.15058	0.678937	0.977086	1.2889	1.23779	1.22929	1.24218	0.868892	1.12047	4743.12	3906.99	4972.92	3733.07	4439.26	8682.93	5986.89	4166.13	4005.69	6168.21	10153.9	4662.42	4759.1	3745.23	6608.42	0.714044	0.827303	1.19672	0.378367	0.90759	1.07416	1.15058	0.678937
Q6PIE5	20	3	138.928	0.805396	0.0668044	1.94134	0.108408	200	25	113529	Sodium/potassium-transporting ATPase subunit alpha-2 OS=Mus musculus OX=10090 GN=Atp1a2 PE=1 SV=1	0.704225	0.312437	0.775945	0	0.617566	1.45972	1.77116	0.682315	0.391209	0.586043	1.834	1.06001	1.357	0.12912	0.612318	4677.9	1475.5	3224.42	0	3020.68	11799.6	9215.99	4186.86	1603.81	2804.6	15044.9	4020.39	5199.01	556.553	3611.37	0.704225	0.312437	0.775945	0	0.617566	1.45972	1.77116	0.682315
Q9ERH6	4	3	13.1937	0.00800346	0.00354313	5.55015	0.910142	500	50	39689.2	Modulator of apoptosis 1 OS=Mus musculus OX=10090 GN=Moap1 PE=1 SV=1	0.689855	0.52503	0.971298	0.102736	1.18497	0.770744	1.68764	1.72796	1.43068	3.59878	1.37651	3.15023	4.91719	4.87695	1.63056	4582.44	2479.49	4036.2	1013.62	5796	6230.28	8781.36	10603.2	5865.23	17222.5	11291.9	11948.1	18839	21021.4	9616.83	0.689855	0.52503	0.971298	0.102736	1.18497	0.770744	1.68764	1.72796
Q8BGZ7	15	2	124.61	0.248533	0.0326283	2.53859	0.330079	200	25	59968.7	Keratin_ type II cytoskeletal 75 OS=Mus musculus OX=10090 GN=Krt75 PE=1 SV=1	0.679545	1.32439	1.37348	0.000940005	1.86652	3.38564	2.55583	2.31202	2.41285	2.54025	3.09378	2.93985	1.01903	1.50231	2.02055	4513.95	6254.5	5707.47	9.27434	9129.65	27367.7	13298.9	14187.2	9891.76	12156.8	25379.2	11150.2	3904.16	6475.48	11916.9	0.679545	1.32439	1.37348	0.000940005	1.86652	3.38564	2.55583	2.31202
Q99JF8	10	6	62.2484	0.0223699	0.00668204	16.5616	0.789018	500	50	59811	PC4 and SFRS1-interacting protein OS=Mus musculus OX=10090 GN=Psip1 PE=1 SV=1	0.678688	0.159948	0.173196	3.82e-05	0.498294	0.478685	1.56063	1.59135	0.568948	4.05234	1.46556	1.73309	12.6039	1.77714	1.79999	4508.27	755.366	719.711	0.377176	2437.29	3869.43	8120.54	9764.95	2332.47	19393.1	12022.5	6573.23	48288.5	7660.11	10616.1	0.678688	0.159948	0.173196	3.82e-05	0.498294	0.478685	1.56063	1.59135
Q9D8E6	14	11	81.5132	0.0637886	0.0134186	5.62927	0.606215	500	25	47438.9	60S ribosomal protein L4 OS=Mus musculus OX=10090 GN=Rpl4 PE=1 SV=3	0.675013	0.481585	0.622915	0.129091	1.30704	0.646409	1.89614	1.26257	0.922933	2.47654	1.31437	2.34195	6.75201	1.00097	2.26437	4483.85	2274.31	2588.5	1273.65	6393.06	5225.22	9866.31	7747.44	3783.68	11851.9	10782.2	8882.54	25868.6	4314.52	13355	0.675013	0.481585	0.622915	0.129091	1.30704	0.646409	1.89614	1.26257
P17427	27	15	192.752	0.427755	0.0441943	5.06055	0.224701	500	25	104929	AP-2 complex subunit alpha-2 OS=Mus musculus OX=10090 GN=Ap2a2 PE=1 SV=2	0.672614	0.63854	1.27968	5.53248	1.5806	0.316179	1.57128	0.921124	0.870384	2.0827	0.859429	2.02097	9.5265	1.09297	2.49159	4467.92	3015.55	5317.69	54585	7731.11	2555.82	8175.92	5652.25	3568.25	9967.07	7050.16	7665.09	36498.4	4711.09	14695.1	0.672614	0.63854	1.27968	5.53248	1.5806	0.316179	1.57128	0.921124
P97351	13	9	93.2347	0.00321202	0.00224383	3.2153	0.96731	200	25	30113	40S ribosomal protein S3a OS=Mus musculus OX=10090 GN=Rps3a PE=1 SV=3	0.661452	1.3587	0.999376	0.949105	1.22996	2.02542	3.97293	2.79353	2.68775	3.95808	2.00374	3.74686	1.99461	2.99468	3.01271	4393.77	6416.54	4152.88	9364.13	6016.05	16372.4	20672.5	17141.8	11018.7	18942	16437.3	14211	7641.84	12908.1	17768.6	0.661452	1.3587	0.999376	0.949105	1.22996	2.02542	3.97293	2.79353
Q9D0T1	5	4	34.3318	9.41e-05	0.000543829	19.7741	0.999978	500	25	14401.7	NHP2-like protein 1 OS=Mus musculus OX=10090 GN=Snu13 PE=1 SV=4	0.658918	0.619975	1.55468	0.446846	1.84114	1.26747	5.31816	4.26448	3.25425	10.9953	6.163	9.73971	31.0801	17.4905	7.46074	4376.94	2927.87	6460.44	4408.71	9005.49	10245.5	27672.3	26167.9	13341.2	52619.6	50557	36940.7	119075	75390.2	44002.5	0.658918	0.619975	1.55468	0.446846	1.84114	1.26747	5.31816	4.26448
P62301	10	8	49.693	0.00841107	0.00363936	9.16557	0.905753	500	25	17222.3	40S ribosomal protein S13 OS=Mus musculus OX=10090 GN=Rps13 PE=1 SV=2	0.657742	0.177066	0.657369	0.0570413	1.21521	0.28498	1.65645	0.895869	0.520885	1.60518	1.09209	2.01536	8.67963	2.322	2.67503	4369.12	836.208	2731.68	562.785	5943.93	2303.62	8619.11	5497.28	2135.43	7681.82	8958.7	7643.83	33253.8	10008.6	15777	0.657742	0.177066	0.657369	0.0570413	1.21521	0.28498	1.65645	0.895869
P08003	5	2	21.7511	0.00182409	0.00168528	9.30276	0.984875	200	50	72324.7	Protein disulfide-isomerase A4 OS=Mus musculus OX=10090 GN=Pdia4 PE=1 SV=3	0.656265	0.631194	1.13214	0.343096	0.993361	0.531724	2.66547	3.3012	5.38835	5.78499	4.41821	7.17603	1.5332	9.01663	2.44969	4359.31	2980.85	4704.56	3385.08	4858.79	4298.17	13869.4	20257	22090.2	27685	36243.9	27217.2	5874.08	38864.9	14448	0.656265	0.631194	1.13214	0.343096	0.993361	0.531724	2.66547	3.3012
Q9D6Z1	21	12	167.317	0.000235407	0.000658216	13.8973	0.999719	500	25	64920.6	Nucleolar protein 56 OS=Mus musculus OX=10090 GN=Nop56 PE=1 SV=2	0.648086	0.199206	1.06522	0.084481	1.39015	0.824979	2.19877	1.70228	1.4192	6.57741	2.88328	4.82937	14.5087	5.5663	6.50361	4304.98	940.763	4426.49	833.512	6799.6	6668.69	11441	10445.6	5818.18	31477.2	23652.4	18316.8	55586.5	23992.7	38357.5	0.648086	0.199206	1.06522	0.084481	1.39015	0.824979	2.19877	1.70228
Q9CXW4	7	5	41.2021	0.0208473	0.00650665	6.9103	0.799351	500	25	20480.5	60S ribosomal protein L11 OS=Mus musculus OX=10090 GN=Rpl11 PE=1 SV=4	0.629784	0.475822	0.642618	0	1.36613	1.26745	2.48757	2.76294	1.15417	2.98802	3.07533	2.12609	7.44134	1.54255	3.09686	4183.42	2247.1	2670.38	0	6682.11	10245.4	12943.7	16954.1	4731.67	14299.6	25227.8	8063.82	28509.6	6648.92	18264.9	0.629784	0.475822	0.642618	0	1.36613	1.26745	2.48757	2.76294
Q5SF07	2	2	9.2528	0.955816	0.0774395	1.53242	0.0713553	25	500	65698	Insulin-like growth factor 2 mRNA-binding protein 2 OS=Mus musculus OX=10090 GN=Igf2bp2 PE=1 SV=1	0.629352	0.241056	0.84671	0.015993	1.33572	0.237267	0.762663	0.335034	0.114306	0.548988	0.282268	0.803995	0.356482	0.286304	0.477744	4180.54	1138.4	3518.48	157.791	6533.34	1917.94	3968.41	2055.85	468.61	2627.27	2315.53	3049.38	1365.77	1234.07	2817.67	0.629352	0.241056	0.84671	0.015993	1.33572	0.237267	0.762663	0.335034
Q9DBE9	3	2	14.7852	0.00874091	0.00371828	4.78718	0.902256	500	50	95931.7	pre-rRNA 2'-O-ribose RNA methyltransferase FTSJ3 OS=Mus musculus OX=10090 GN=Ftsj3 PE=1 SV=1	0.625717	0.470449	0.285432	0.0539908	0.219561	0.564704	1.19442	0.921412	0.33037	1.38729	0.84564	1.54779	1.43781	1.60924	0.965844	4156.4	2221.73	1186.11	532.688	1073.93	4564.76	6215	5654.01	1354.39	6639.11	6937.04	5870.44	5508.59	6936.38	5696.43	0.625717	0.470449	0.285432	0.0539908	0.219561	0.564704	1.19442	0.921412
Q8K4Z5	16	10	104.985	0.00097332	0.00123522	12.3167	0.99447	500	50	88602	Splicing factor 3A subunit 1 OS=Mus musculus OX=10090 GN=Sf3a1 PE=1 SV=1	0.624581	0.344538	0.895726	0.169406	0.982201	0.661127	1.74597	1.63899	0.704363	4.40721	1.7235	3.32319	11.7486	7.5749	3.00337	4148.85	1627.1	3722.16	1671.4	4804.2	5344.19	9084.89	10057.2	2887.62	21091.4	14138.4	12604.2	45011.7	32650.5	17713.5	0.624581	0.344538	0.895726	0.169406	0.982201	0.661127	1.74597	1.63899
Q61361	7	4	32.7791	0.00746543	0.0034039	5.16164	0.916048	500	50	97354.8	Brevican core protein OS=Mus musculus OX=10090 GN=Bcan PE=1 SV=2	0.620103	0.260805	0.306899	0.158666	0.248179	0.217773	0.505338	0.275258	0.301827	1.06467	0.507316	0.652788	1.13674	1.46003	0.62728	4119.1	1231.67	1275.31	1565.44	1213.91	1760.36	2629.45	1689.05	1237.38	5095.13	4161.67	2475.89	4355.13	6293.25	3699.62	0.620103	0.260805	0.306899	0.158666	0.248179	0.217773	0.505338	0.275258
Q9Z130	18	10	159.663	0.0143275	0.00520915	9.77346	0.849385	500	25	33729.9	Heterogeneous nuclear ribonucleoprotein D-like OS=Mus musculus OX=10090 GN=Hnrnpdl PE=1 SV=1	0.61475	0.318986	1.7031	0.017292	2.56003	1.4796	3.20342	2.96465	1.54516	4.83969	4.51845	5.06744	16.9336	3.09986	5.73749	4083.55	1506.43	7077.17	170.607	12521.8	11960.3	16668.5	18191.8	6334.57	23161.1	37066.2	19219.7	64876.9	13361.5	33839	0.61475	0.318986	1.7031	0.017292	2.56003	1.4796	3.20342	2.96465
P08551	24	13	150.559	0.0184562	0.00605707	4.53398	0.816526	500	25	61565.6	Neurofilament light polypeptide OS=Mus musculus OX=10090 GN=Nefl PE=1 SV=5	0.612736	2.73705	0.562461	0.00197666	2.01449	2.38781	4.64922	3.78602	3.22424	7.70665	3.05503	5.8813	8.27158	4.37371	5.09272	4070.17	12925.9	2337.29	19.5023	9853.4	19301.8	24191.5	23232	13218.2	36881.3	25061.4	22306.5	31690.5	18852.2	30036.2	0.612736	2.73705	0.562461	0.00197666	2.01449	2.38781	4.64922	3.78602
P84104	10	6	65.3727	0.0152068	0.00533602	9.08498	0.842006	500	25	19557.7	Serine/arginine-rich splicing factor 3 OS=Mus musculus OX=10090 GN=Srsf3 PE=1 SV=1	0.601744	0.215434	0.895297	0	1.01852	1.66146	2.14088	1.98538	1.18798	3.53691	4.82583	4.79018	9.52928	1.15927	4.86925	3997.15	1017.4	3720.38	0	4981.84	13430.4	11139.8	12182.8	4870.29	16926.4	39587.8	18168.1	36509	4996.88	28718.2	0.601744	0.215434	0.895297	0	1.01852	1.66146	2.14088	1.98538
P60060	3	2	17.6046	0.501823	0.0488632	4.10018	0.195037	500	50	7798.38	Protein transport protein Sec61 subunit gamma OS=Mus musculus OX=10090 GN=Sec61g PE=3 SV=1	0.601161	0.0434261	1.09979	4.33e-05	1.42654	0.225077	1.58237	0.573817	0.326907	1.22916	0.58994	0.986344	4.36518	0.20106	2.20586	3993.28	205.083	4570.13	0.426947	6977.58	1819.4	8233.64	3521.08	1340.2	5882.34	4839.45	3740.99	16724.1	866.639	13009.9	0.601161	0.0434261	1.09979	4.33e-05	1.42654	0.225077	1.58237	0.573817
P21619	35	22	247.876	0.00294827	0.00214922	4.74739	0.970689	200	25	67432.2	Lamin-B2 OS=Mus musculus OX=10090 GN=Lmnb2 PE=1 SV=2	0.600665	0.596375	0.958844	0.00556896	0.548682	1.77754	1.07772	2.10987	1.45629	4.0484	3.11146	3.07496	2.0621	3.27464	3.8331	3989.99	2816.42	3984.45	54.9449	2683.75	14368.6	5607.78	12946.7	5970.25	19374.3	25524.2	11662.7	7900.41	14114.9	22607.2	0.600665	0.596375	0.958844	0.00556896	0.548682	1.77754	1.07772	2.10987
Q80WQ6	2	1	16.1169	0.0135933	0.00502453	21.8677	0.855722	500	25	94917.1	Inactive rhomboid protein 2 OS=Mus musculus OX=10090 GN=Rhbdf2 PE=1 SV=1	0.599988	0.0641252	0.964062	0	2.28563	0.707583	4.51662	1.05588	1.06528	8.88638	3.41369	8.69396	26.9566	2.84026	5.80769	3985.49	302.836	4006.13	0	11179.6	5719.72	23501.6	6479.16	4367.23	42527.1	28003.5	32974.3	103277	12242.5	34253.1	0.599988	0.0641252	0.964062	0	2.28563	0.707583	4.51662	1.05588
Q61735	3	1	17.6814	0.367965	0.0400264	4.80643	0.253225	500	25	33610.8	Leukocyte surface antigen CD47 OS=Mus musculus OX=10090 GN=Cd47 PE=1 SV=2	0.597575	0.0185812	0.337046	0	0.887976	0.127994	0.689384	0.418436	0.118964	0.409861	0.301796	0.30017	2.981	0.00208191	1.59842	3969.46	87.7509	1400.59	0	4343.32	1034.64	3587.11	2567.63	487.706	1961.45	2475.73	1138.48	11420.9	8.97376	9427.3	0.597575	0.0185812	0.337046	0	0.887976	0.127994	0.689384	0.418436
P28652	18	8	118.429	0.0199184	0.0063726	8.50671	0.805879	500	25	61202.3	Calcium/calmodulin-dependent protein kinase type II subunit beta OS=Mus musculus OX=10090 GN=Camk2b PE=1 SV=2	0.596221	0.364883	1.29471	0	2.24274	1.03619	2.92355	2.0048	1.35404	4.62698	2.39053	4.43588	12.318	2.35022	4.52136	3960.47	1723.18	5380.14	0	10969.8	8375.98	15212.2	12302	5551.04	22143.1	19610.2	16824.3	47193.3	10130.3	26666.4	0.596221	0.364883	1.29471	0	2.24274	1.03619	2.92355	2.0048
Q9QZH3	2	1	9.1433	0.0689201	0.0143257	15.7925	0.591029	100	500	33734.1	Peptidyl-prolyl cis-trans isomerase E OS=Mus musculus OX=10090 GN=Ppie PE=1 SV=2	0.589166	0.213218	0.108248	0	0.128655	0.508483	1.78242	1.12639	0.582645	0	1.39843	0.639719	0.044499	0.0184712	0.158113	3913.6	1006.93	449.821	0	629.287	4110.3	9274.57	6911.8	2388.63	0	11471.7	2426.32	170.486	79.6176	932.533	0.589166	0.213218	0.108248	0	0.128655	0.508483	1.78242	1.12639
Q8BMZ5	2	2	7.9857	0.0054181	0.00284523	7.27415	0.939751	500	50	34310.6	tRNA-splicing endonuclease subunit Sen34 OS=Mus musculus OX=10090 GN=Tsen34 PE=2 SV=2	0.584503	0.197669	0.3443	0	0.409442	0.336665	1.36566	1.12629	0.557822	2.37151	1.06049	1.52383	2.97681	1.32757	1.12291	3882.63	933.506	1430.73	0	2002.69	2721.42	7106	6911.2	2286.86	11349.2	8699.55	5779.58	11404.9	5722.31	6622.77	0.584503	0.197669	0.3443	0	0.409442	0.336665	1.36566	1.12629
Q91WQ3	5	3	21.7725	0.465364	0.0462597	2.29259	0.208976	500	50	59447.6	Tyrosine--tRNA ligase_ cytoplasmic OS=Mus musculus OX=10090 GN=Yars1 PE=1 SV=3	0.573789	0.263502	0.784963	0.0598036	0.751782	0.291985	0.65427	0.587587	0.215543	0.748555	0.406847	0.791614	1.17011	0.376213	0.98372	3811.46	1244.4	3261.89	590.038	3677.16	2360.25	3404.4	3605.58	883.644	3582.33	3337.49	3002.42	4482.96	1621.61	5801.86	0.573789	0.263502	0.784963	0.0598036	0.751782	0.291985	0.65427	0.587587
Q8CEC0	11	8	52.7767	0.265616	0.0338941	2.75604	0.316826	500	50	86192.4	Nuclear pore complex protein Nup88 OS=Mus musculus OX=10090 GN=Nup88 PE=1 SV=1	0.572721	0.563368	0.930596	0.302501	0.996151	0.624362	1.00848	0.846123	0.53674	1.45941	0.500558	1.50002	3.30577	0.915812	1.07831	3804.36	2660.54	3867.06	2984.56	4872.44	5047.01	5247.46	5192.02	2200.43	6984.23	4106.23	5689.24	12665.2	3947.47	6359.77	0.572721	0.563368	0.930596	0.302501	0.996151	0.624362	1.00848	0.846123
Q9R226	10	5	99.314	0.000344411	0.000771323	11.1224	0.999304	500	50	38807.5	KH domain-containing_ RNA-binding_ signal transduction-associated protein 3 OS=Mus musculus OX=10090 GN=Khdrbs3 PE=1 SV=1	0.559289	0.167814	1.23584	0.0373229	0.884072	0.857616	1.76558	1.63702	1.10848	4.43636	2.96826	3.20455	10.9756	3.86723	4.94396	3715.14	792.511	5135.48	368.237	4324.23	6932.51	9186.93	10045.2	4544.35	21230.9	24349.5	12154.2	42050.4	16669.1	29158.8	0.559289	0.167814	1.23584	0.0373229	0.884072	0.857616	1.76558	1.63702
Q3UPF5	4	1	34.5929	0.40706	0.0428705	6.14075	0.234035	25	500	108170	Zinc finger CCCH-type antiviral protein 1 OS=Mus musculus OX=10090 GN=Zc3hav1 PE=1 SV=1	0.558997	0	0.457504	0	0.137693	0.137228	0.383522	0.0873639	0.0278082	0.0214597	0.322289	0.137853	0.0863169	0.00160629	0.0776106	3713.2	0	1901.15	0	673.491	1109.27	1995.6	536.086	114.003	102.699	2643.83	522.848	330.701	6.92369	457.738	0.558997	0	0.457504	0	0.137693	0.137228	0.383522	0.0873639
Q99NB9	42	33	260.528	0.0038823	0.00242308	11.5746	0.958766	500	50	146558	Splicing factor 3B subunit 1 OS=Mus musculus OX=10090 GN=Sf3b1 PE=1 SV=1	0.556749	2.15249	1.0882	2.19e-05	2.23541	1.273	5.65648	2.81957	2.18148	6.48269	4.55259	7.43402	26.547	6.80326	7.25826	3698.27	10165.3	4522	0.215674	10934	10290.2	29432.7	17301.6	8943.23	31023.9	37346.3	28195.6	101708	29324.5	42808.3	0.556749	2.15249	1.0882	2.19e-05	2.23541	1.273	5.65648	2.81957
Q6IFX2	15	4	133.842	0.367524	0.0400264	2.88216	0.253454	25	500	50475.3	Keratin_ type I cytoskeletal 42 OS=Mus musculus OX=10090 GN=Krt42 PE=1 SV=1	0.556065	2.78951	2.63343	0.000151288	1.13293	2.0524	2.2362	1.14257	2.58188	0.829967	2.67339	1.82006	0.55428	0.446335	1.07387	3693.73	13173.7	10943.1	1.49265	5541.44	16590.5	11635.8	7011.08	10584.7	3971.93	21930.6	6903.09	2123.58	1923.86	6333.58	0.556065	2.78951	2.63343	0.000151288	1.13293	2.0524	2.2362	1.14257
Q60899	13	4	105.825	0.000381622	0.000785363	12.8449	0.999124	500	25	39862.2	ELAV-like protein 2 OS=Mus musculus OX=10090 GN=Elavl2 PE=1 SV=1	0.554141	0.198099	0.487768	0	0.990833	0.696879	1.29799	1.18694	1.23168	3.86468	1.85683	2.84531	6.04703	7.42074	2.46006	3680.95	935.535	2026.91	0	4846.42	5633.19	6753.88	7283.38	5049.44	18495	15232.1	10791.7	23167.7	31986	14509.1	0.554141	0.198099	0.487768	0	0.990833	0.696879	1.29799	1.18694
Q91X78	3	3	15.1308	0.85361	0.0701161	2.69851	0.0970333	500	50	39353.1	Erlin-1 OS=Mus musculus OX=10090 GN=Erlin1 PE=1 SV=2	0.55396	0.00826172	1.30822	0.00207426	0.699723	0.0279043	0.0429872	0.330892	0.762969	0.102107	0.0603108	1.3173	0.214305	0.758948	0.995851	3679.75	39.0165	5436.28	20.4652	3422.53	225.563	223.677	2030.44	3127.89	488.651	494.747	4996.25	821.057	3271.34	5873.41	0.55396	0.00826172	1.30822	0.00207426	0.699723	0.0279043	0.0429872	0.330892
Q99P88	20	14	128.547	0.0776357	0.0152359	4.42987	0.567366	500	50	156658	Nuclear pore complex protein Nup155 OS=Mus musculus OX=10090 GN=Nup155 PE=1 SV=1	0.551281	1.09101	1.38456	0.246827	1.53648	0.592454	1.25893	0.70504	1.11943	1.25187	0.87264	1.6096	6.64924	1.44904	2.42603	3661.95	5152.36	5753.5	2435.26	7515.31	4789.08	6550.66	4326.3	4589.23	5991	7158.53	6104.86	25474.9	6245.89	14308.4	0.551281	1.09101	1.38456	0.246827	1.53648	0.592454	1.25893	0.70504
Q0P5Y3	4	3	18.4286	0.00227619	0.0018839	26.1411	0.979255	500	50	18794.9	Tubulin polymerization-promoting protein family member 2 OS=Mus musculus OX=10090 GN=Tppp2 PE=2 SV=1	0.547594	0.191269	0.098465	0	0.125362	0.310634	0.733299	0.663881	0.455921	2.36845	0.851483	0.987658	5.57767	4.56604	1.25371	3637.46	903.281	409.169	0	613.18	2511	3815.62	4073.74	1869.11	11334.6	6984.97	3745.98	21369.5	19681.3	7394.2	0.547594	0.191269	0.098465	0	0.125362	0.310634	0.733299	0.663881
Q9D0B0	1	1	6.7678	0.0585049	0.0126557	7.02778	0.622984	500	50	25775.5	Serine/arginine-rich splicing factor 9 OS=Mus musculus OX=10090 GN=Srsf9 PE=1 SV=1	0.539738	0.0842732	0.218973	0	0.14852	0.0856953	0.330501	0.173963	0.0905993	0.514828	0.203889	0.332455	0.797351	0.450855	0.397805	3585.27	397.985	909.938	0	726.449	692.715	1719.71	1067.48	371.423	2463.79	1672.56	1260.93	3054.85	1943.35	2346.2	0.539738	0.0842732	0.218973	0	0.14852	0.0856953	0.330501	0.173963
Q3URQ0	6	6	35.6455	0.756916	0.0638969	2.07974	0.120088	200	50	106008	Testis-expressed protein 10 OS=Mus musculus OX=10090 GN=Tex10 PE=1 SV=1	0.535048	0.527569	1.76014	0.00880844	1.01615	1.05316	1.50749	1.5261	0.760309	1.99135	0.742851	1.58774	2.43142	0.0748071	1.30912	3554.12	2491.48	7314.21	86.9064	4970.26	8513.17	7844	9364.54	3116.98	9529.89	6093.83	6021.96	9315.36	322.445	7721.03	0.535048	0.527569	1.76014	0.00880844	1.01615	1.05316	1.50749	1.5261
P28660	5	3	26.4862	0.00790268	0.00353968	6.4394	0.911238	500	50	130096	Nck-associated protein 1 OS=Mus musculus OX=10090 GN=Nckap1 PE=1 SV=2	0.524941	0.301669	1.11142	0.135227	0.952692	0.566833	1.0827	0.984007	0.949858	3.10855	1.20225	2.35865	6.20885	2.70425	1.74251	3486.98	1424.65	4618.47	1334.19	4659.87	4581.97	5633.69	6038.11	3894.06	14876.5	9862.44	8945.84	23787.7	11656.3	10277.1	0.524941	0.301669	1.11142	0.135227	0.952692	0.566833	1.0827	0.984007
Q3TKT4	13	7	74.0387	0.000606042	0.000977586	14.1356	0.9977	500	25	181941	Transcription activator BRG1 OS=Mus musculus OX=10090 GN=Smarca4 PE=1 SV=1	0.516877	0.162221	0.519887	4.4e-05	0.841727	0.50066	1.68122	1.33083	1.11576	4.60751	1.90152	3.1386	9.72439	4.77899	2.44498	3433.41	766.098	2160.38	0.433786	4117.11	4047.07	8747.96	8166.31	4574.21	22050	15598.7	11904.1	37256.6	20599.1	14420.2	0.516877	0.162221	0.519887	4.4e-05	0.841727	0.50066	1.68122	1.33083
P55937	5	4	21.0979	0.389782	0.0415102	4.4987	0.242247	500	50	167677	Golgin subfamily A member 3 OS=Mus musculus OX=10090 GN=Golga3 PE=1 SV=3	0.51449	0.204234	0.737386	0	0.343942	0.171284	1.40656	0.294286	0.239763	0.113938	0.893983	0.738417	0.932859	0.857691	0.527298	3417.56	964.51	3064.19	0	1682.31	1384.57	7318.83	1805.81	982.939	545.268	7333.62	2800.66	3574.01	3696.95	3109.94	0.51449	0.204234	0.737386	0	0.343942	0.171284	1.40656	0.294286
P70302	3	2	15.1608	0.169235	0.0254168	1.91078	0.408053	500	50	77851.9	Stromal interaction molecule 1 OS=Mus musculus OX=10090 GN=Stim1 PE=1 SV=2	0.504158	0.711777	0.973195	0.609395	0.653294	0.356001	0.692951	0.41958	0.622039	0.726192	0.504648	1.0981	1.29256	1.08162	0.718773	3348.93	3361.41	4044.08	6012.45	3195.43	2877.72	3605.67	2574.65	2550.13	3475.3	4139.78	4164.88	4952.13	4662.17	4239.23	0.504158	0.711777	0.973195	0.609395	0.653294	0.356001	0.692951	0.41958
Q6GQT9	7	5	41.5244	0.120463	0.0203383	2.78531	0.477986	200	50	134447	Nodal modulator 1 OS=Mus musculus OX=10090 GN=Nomo1 PE=1 SV=1	0.499031	0.138503	0.704279	0.00604853	0.528938	0.621232	1.02791	0.577067	0.236499	0.958357	1.27803	0.984038	0.764264	0.532166	0.720225	3314.87	654.091	2926.61	59.6764	2587.17	5021.71	5348.57	3541.03	969.558	4586.36	10484.1	3732.25	2928.09	2293.83	4247.8	0.499031	0.138503	0.704279	0.00604853	0.528938	0.621232	1.02791	0.577067
Q60930	12	11	77.459	0.0395476	0.00977508	3.55294	0.695677	200	25	32360.2	Voltage-dependent anion-selective channel protein 2 OS=Mus musculus OX=10090 GN=Vdac2 PE=1 SV=2	0.488429	1.18455	0.547658	0.0064737	1.33075	2.03117	3.19467	2.13999	1.5675	2.57574	2.59436	2.71969	2.53727	1.56106	2.12236	3244.45	5594.11	2275.78	63.8712	6509.07	16418.9	16623	13131.5	6426.15	12326.6	21282.3	10315.2	9720.89	6728.71	12517.4	0.488429	1.18455	0.547658	0.0064737	1.33075	2.03117	3.19467	2.13999
Q6P5D8	26	13	121.463	0.131003	0.0216336	2.69146	0.460724	500	50	227644	Structural maintenance of chromosomes flexible hinge domain-containing protein 1 OS=Mus musculus OX=10090 GN=Smchd1 PE=1 SV=2	0.483933	1.72735	3.45135	0.270903	2.15445	1.62263	3.79319	2.39806	2.40728	3.29588	3.10814	4.42981	4.3306	4.48846	2.07594	3214.58	8157.51	14342	2672.81	10538	13116.5	19737.3	14715.1	9868.95	15772.9	25497	16801.3	16591.6	19346.8	12243.6	0.483933	1.72735	3.45135	0.270903	2.15445	1.62263	3.79319	2.39806
P47911	10	9	77.0053	0.000129154	0.000543829	12.2582	0.999944	500	25	33566.7	60S ribosomal protein L6 OS=Mus musculus OX=10090 GN=Rpl6 PE=1 SV=3	0.478712	0.360682	0.545279	0.00497444	1.14577	0.835826	1.86471	1.97148	1.41416	5.00381	2.8067	3.95498	7.57693	6.35929	3.03733	3179.9	1703.34	2265.89	49.0792	5604.28	6756.36	9702.76	12097.5	5797.51	23946.5	23024.2	15000.4	29029.1	27410.8	17913.8	0.478712	0.360682	0.545279	0.00497444	1.14577	0.835826	1.86471	1.97148
Q99020	16	13	90.7888	0.00183328	0.00168528	8.34885	0.984763	500	25	30945.4	Heterogeneous nuclear ribonucleoprotein A/B OS=Mus musculus OX=10090 GN=Hnrnpab PE=1 SV=1	0.476893	0.0668988	0.677177	0.00460317	0.766138	0.615572	1.25228	1.36831	0.790718	2.37435	2.0095	1.82298	5.61858	1.61745	2.95765	3167.82	315.934	2813.99	45.4162	3747.38	4975.95	6516.07	8396.31	3241.65	11362.8	16484.5	6914.16	21526.2	6971.8	17443.9	0.476893	0.0668988	0.677177	0.00460317	0.766138	0.615572	1.25228	1.36831
Q3UHX0	4	4	15.4374	0.160895	0.0245025	4.8259	0.418428	500	25	129662	Nucleolar protein 8 OS=Mus musculus OX=10090 GN=Nol8 PE=1 SV=2	0.474348	0.280315	0.254622	0.00154237	0.344987	0.767499	1.0522	0.708721	0.432498	0.468601	1.98143	1.42173	2.56626	0.297462	2.00698	3150.91	1323.8	1058.07	15.2175	1687.42	6204.04	5474.95	4348.89	1773.08	2242.56	16254.3	5392.33	9831.99	1282.17	11836.9	0.474348	0.280315	0.254622	0.00154237	0.344987	0.767499	1.0522	0.708721
Q9CR61	1	1	10.6644	0.723286	0.0619449	3.92986	0.12847	200	500	16558.9	NADH dehydrogenase [ubiquinone] 1 beta subcomplex subunit 7 OS=Mus musculus OX=10090 GN=Ndufb7 PE=1 SV=3	0.473184	0.376774	1.12696	0	0.32129	1.58878	1.14896	0.445938	0.155804	0.217881	1.58806	0.784889	0.0218473	0.0942492	0.54317	3143.18	1779.34	4683.06	0	1571.51	12842.9	5978.46	2736.39	638.739	1042.7	13027.3	2976.92	83.7024	406.247	3203.55	0.473184	0.376774	1.12696	0	0.32129	1.58878	1.14896	0.445938
Q9QY76;Q9WV55	4	3	24.806	0.189441	0.0273198	6.19064	0.384976	500	50	27174.4	Vesicle-associated membrane protein-associated protein B OS=Mus musculus OX=10090 GN=Vapb PE=1 SV=3	0.471442	0.00921629	0.488773	0	0.460316	0.238543	0.48383	0.324776	0.186722	0.49852	0.541429	0.3007	2.73537	0.145317	1.4457	3131.6	43.5245	2031.08	0	2251.53	1928.25	2517.54	1992.91	765.489	2385.74	4441.5	1140.49	10479.9	626.366	8526.58	0.471442	0.00921629	0.488773	0	0.460316	0.238543	0.48383	0.324776
Q9D051	10	4	56.7151	0.117815	0.0201433	4.6598	0.482555	500	50	39279.4	Pyruvate dehydrogenase E1 component subunit beta_ mitochondrial OS=Mus musculus OX=10090 GN=Pdhb PE=1 SV=1	0.464493	0.177224	0.0912169	0.00211073	0.232305	0.257017	0.523079	0.53289	0.250527	0.992105	0.492308	0.529292	1.43045	0.419817	0.439708	3085.45	836.952	379.049	20.825	1136.26	2077.59	2721.77	3269.95	1027.07	4747.87	4038.55	2007.49	5480.41	1809.56	2593.35	0.464493	0.177224	0.0912169	0.00211073	0.232305	0.257017	0.523079	0.53289
Q0VE82	3	1	14.4528	0.138878	0.0223224	8.88153	0.448703	500	100	62746.6	Copine-7 OS=Mus musculus OX=10090 GN=Cpne7 PE=1 SV=1	0.461384	0.000879179	0.324017	0	0.48227	0.0369881	0.109893	0.068011	0.0205601	0.337986	0.0700765	0.152048	0.92206	0.255034	0.585574	3064.8	4.15198	1346.44	0	2358.91	298.992	571.814	417.333	84.2886	1617.48	574.858	576.685	3532.64	1099.29	3453.64	0.461384	0.000879179	0.324017	0	0.48227	0.0369881	0.109893	0.068011
Q80X82	13	12	71.3946	0.0445037	0.0104108	7.74612	0.674387	500	50	143590	Symplekin OS=Mus musculus OX=10090 GN=Sympk PE=1 SV=2	0.452757	0.0214677	0.245285	6.24e-05	0.210735	0.486735	0.364167	0.29347	0.58431	0.92837	0.762214	0.473982	3.69191	0.8198	0.891457	3007.49	101.383	1019.27	0.615423	1030.76	3934.5	1894.89	1800.81	2395.45	4442.86	6252.67	1797.71	14144.6	3533.63	5257.7	0.452757	0.0214677	0.245285	6.24e-05	0.210735	0.486735	0.364167	0.29347
Q9Z0H4	20	12	111.575	0.456095	0.0457795	1.85567	0.212715	200	25	54727.1	CUGBP Elav-like family member 2 OS=Mus musculus OX=10090 GN=Celf2 PE=1 SV=1	0.452229	1.84185	1.24046	0.512585	1.49346	1.9295	1.97919	0.687536	1.88131	1.92412	2.24942	2.38539	1.71241	1.54729	0.913629	3003.98	8698.24	5154.7	5057.3	7304.92	15597.1	10298.4	4218.9	7712.68	9208.17	18452.6	9047.3	6560.68	6669.39	5388.47	0.452229	1.84185	1.24046	0.512585	1.49346	1.9295	1.97919	0.687536
Q7TSJ2	17	12	86.2952	0.00200513	0.00181063	3.79908	0.982648	200	50	96735	Microtubule-associated protein 6 OS=Mus musculus OX=10090 GN=Map6 PE=1 SV=2	0.449905	0.493704	0.212021	0.000172211	0.506771	0.552205	0.758122	0.641507	0.306482	1.23512	1.3611	1.42757	0.996876	1.02731	0.742463	2988.55	2331.55	881.046	1.69908	2478.75	4463.73	3944.78	3936.45	1256.46	5910.86	11165.6	5414.47	3819.28	4428.08	4378.96	0.449905	0.493704	0.212021	0.000172211	0.506771	0.552205	0.758122	0.641507
Q7M6Y5	1	1	5.1206	0.0346542	0.00897525	5.89098	0.718765	200	25	70305.4	Deuterosome assembly protein 1 OS=Mus musculus OX=10090 GN=Deup1 PE=1 SV=3	0.448568	0.864743	0.732231	0	0.794258	2.07302	2.69593	1.58159	0.951158	4.54149	2.64053	4.86822	3.48526	0.851941	1.52594	2979.66	4083.8	3042.76	0	3884.92	16757.2	14027.9	9705.01	3899.39	21734	21661.1	18464.1	13352.9	3672.17	8999.8	0.448568	0.864743	0.732231	0	0.794258	2.07302	2.69593	1.58159
P62754	6	4	32.9431	0.000541643	0.000975603	7.95821	0.998162	500	50	28851.8	40S ribosomal protein S6 OS=Mus musculus OX=10090 GN=Rps6 PE=1 SV=1	0.443567	0.252344	0.590391	0	0.717952	0.537656	1.23176	1.07777	0.635022	2.25377	1.5835	1.84144	5.14201	2.98861	1.86177	2946.44	1191.71	2453.35	0	3511.69	4346.12	6409.3	6613.45	2603.35	10785.7	12989.9	6984.18	19700.3	12882	10980.5	0.443567	0.252344	0.590391	0	0.717952	0.537656	1.23176	1.07777
Q91Z31	13	9	93.7424	0.00113946	0.00133483	18.3458	0.992767	500	25	57602.9	Polypyrimidine tract-binding protein 2 OS=Mus musculus OX=10090 GN=Ptbp2 PE=1 SV=2	0.437417	0.0225627	0.290788	0	0.782862	0.801081	1.01321	1.42371	0.873341	4.33716	2.22557	2.03693	8.52581	2.80041	2.44726	2905.59	106.554	1208.36	0	3829.18	6475.51	5272.07	8736.24	3580.37	20756.1	18257	7725.64	32664.5	12070.8	14433.7	0.437417	0.0225627	0.290788	0	0.782862	0.801081	1.01321	1.42371
Q91YR7	22	13	116.259	0.193369	0.0277398	4.09488	0.380791	500	50	107520	Pre-mRNA-processing factor 6 OS=Mus musculus OX=10090 GN=Prpf6 PE=1 SV=1	0.436239	0.604449	0.391835	0.0011875	0.326299	0.38611	1.2015	0.541418	0.470971	1.05187	0.476248	0.774043	1.79104	0.53276	0.59829	2897.77	2854.55	1628.26	11.7162	1596.01	3121.11	6251.85	3322.28	1930.8	5033.88	3906.81	2935.78	6861.92	2296.38	3528.64	0.436239	0.604449	0.391835	0.0011875	0.326299	0.38611	1.2015	0.541418
P62908	18	14	120.233	0.0141483	0.0051794	6.2103	0.850917	500	50	26845.4	40S ribosomal protein S3 OS=Mus musculus OX=10090 GN=Rps3 PE=1 SV=1	0.429284	0.759309	1.12279	0.086059	0.712023	0.836917	1.10651	1.36685	0.636012	2.50564	1.01401	1.52451	4.19726	4.52443	1.43215	2851.57	3585.89	4665.72	849.082	3482.69	6765.18	5757.59	8387.36	2607.41	11991.1	8318.26	5782.13	16080.7	19501.9	8446.62	0.429284	0.759309	1.12279	0.086059	0.712023	0.836917	1.10651	1.36685
O35326	12	6	63.1249	0.0016925	0.00168528	6.27051	0.986467	500	25	31005.5	Serine/arginine-rich splicing factor 5 OS=Mus musculus OX=10090 GN=Srsf5 PE=1 SV=2	0.426621	0.130936	0.616589	0.0115558	0.696452	0.507145	1.03596	1.07434	1.0224	2.59495	0.979791	1.62973	3.53439	2.0464	1.78169	2833.88	618.353	2562.22	114.012	3406.53	4099.49	5390.49	6592.4	4191.45	12418.6	8037.52	6181.23	13541.1	8820.71	10508.2	0.426621	0.130936	0.616589	0.0115558	0.696452	0.507145	1.03596	1.07434
O55022	3	3	11.8688	0.0240045	0.00703003	5.30404	0.778396	200	50	21808.3	Membrane-associated progesterone receptor component 1 OS=Mus musculus OX=10090 GN=Pgrmc1 PE=1 SV=4	0.42545	0.250348	0.355883	0.000403361	0.569549	0.397288	1.59101	0.580935	0.502594	2.00776	1.78975	1.33277	2.82862	0.5335	1.53503	2826.1	1182.28	1478.86	3.97967	2785.82	3211.46	8278.6	3564.76	2060.45	9608.45	14681.9	5054.91	10837.1	2299.57	9053.4	0.42545	0.250348	0.355883	0.000403361	0.569549	0.397288	1.59101	0.580935
Q9JIK5	17	7	87.7469	0.719734	0.0617855	3.26965	0.129372	500	50	94178.6	Nucleolar RNA helicase 2 OS=Mus musculus OX=10090 GN=Ddx21 PE=1 SV=3	0.4232	0.0569642	0.791203	0	0.128121	0.422314	0.288973	0.49846	0.109798	0.404872	0.473348	0.287951	1.34049	0.163994	0.295246	2811.16	269.017	3287.82	0	626.672	3413.75	1503.63	3058.67	450.13	1937.58	3883.02	1092.14	5135.73	706.873	1741.32	0.4232	0.0569642	0.791203	0	0.128121	0.422314	0.288973	0.49846
Q6A0A9	10	10	45.2342	0.838164	0.0690709	2.29168	0.10067	200	25	122843	Constitutive coactivator of PPAR-gamma-like protein 1 OS=Mus musculus OX=10090 GN=FAM120A PE=1 SV=2	0.421249	0.233866	0.382007	0.0398184	0.289707	1.32957	1.12674	0.590034	0.266714	0.230806	1.40184	0.744108	0.741186	0.108091	0.687269	2798.2	1104.45	1587.42	392.859	1417.03	10747.6	5862.82	3620.6	1093.43	1104.56	11499.7	2822.24	2839.67	465.912	4053.43	0.421249	0.233866	0.382007	0.0398184	0.289707	1.32957	1.12674	0.590034
P97311	5	3	33.3914	0.202501	0.0286664	1.76033	0.371398	500	50	93779.6	DNA replication licensing factor MCM6 OS=Mus musculus OX=10090 GN=Mcm6 PE=1 SV=1	0.420493	0.657182	0.586353	0.430166	0.484199	0.187331	0.370888	0.390945	0.367617	0.604961	0.226211	0.620826	0.778813	0.484315	0.676218	2793.17	3103.59	2436.57	4244.14	2368.34	1514.29	1929.86	2398.93	1507.09	2895.13	1855.68	2354.66	2983.82	2087.57	3988.25	0.420493	0.657182	0.586353	0.430166	0.484199	0.187331	0.370888	0.390945
Q9D6M3	5	4	37.6888	0.0269792	0.00747025	12.3673	0.760193	500	25	35126.7	Mitochondrial glutamate carrier 1 OS=Mus musculus OX=10090 GN=Slc25a22 PE=1 SV=1	0.416813	0.99604	0.910369	3.91e-06	0.954678	1.83871	1.7089	0.928525	0.95568	1.71199	1.84467	1.7828	13.0628	14.1824	1.48682	2768.73	4703.86	3783.01	0.0385344	4669.58	14863.1	8892.02	5697.66	3917.93	8192.98	15132.4	6761.79	50046.8	61131.2	8769.09	0.416813	0.99604	0.910369	3.91e-06	0.954678	1.83871	1.7089	0.928525
P46660	20	11	101.139	0.31188	0.036393	2.81131	0.28519	200	50	55553.7	Alpha-internexin OS=Mus musculus OX=10090 GN=Ina PE=1 SV=3	0.415213	0.293588	2.98313	0.00820593	0.936015	1.33461	0.730885	1.5037	0.926466	2.59898	1.69188	2.11564	1.11501	1.67943	1.67261	2758.1	1386.49	12396.3	80.9619	4578.3	10788.2	3803.05	9227.06	3798.16	12437.8	13879	8024.18	4271.88	7238.95	9864.83	0.415213	0.293588	2.98313	0.00820593	0.936015	1.33461	0.730885	1.5037
P12960	21	8	103.658	0.00872431	0.00371828	11.6053	0.902431	500	50	114244	Contactin-1 OS=Mus musculus OX=10090 GN=Cntn1 PE=1 SV=1	0.414707	0.190225	3.16206	0	1.58511	0.525762	1.26828	1.67192	1.30851	4.17855	1.66631	3.48763	13.5949	6.19296	4.70953	2754.74	898.349	13139.8	0	7753.21	4249.97	6599.3	10259.3	5364.41	19997.1	13669.2	13227.8	52085.5	26693.8	27776.2	0.414707	0.190225	3.16206	0	1.58511	0.525762	1.26828	1.67192
Q8BGT7	2	1	11.7061	0.307015	0.0360764	4.24728	0.288263	200	25	26924.3	Survival of motor neuron-related-splicing factor 30 OS=Mus musculus OX=10090 GN=Smndc1 PE=1 SV=1	0.41362	0.234548	0.0805004	0.234156	0.0119693	1.43735	0.658477	0.245567	0.762167	0.876244	1.38006	0.838553	0.0325495	0.808153	0.500452	2747.52	1107.67	334.517	2310.25	58.5451	11618.7	3426.29	1506.86	3124.6	4193.4	11321	3180.45	124.705	3483.43	2951.6	0.41362	0.234548	0.0805004	0.234156	0.0119693	1.43735	0.658477	0.245567
Q9JJ43;Q8BIF2	8	2	56.1235	0.245405	0.0323273	3.77586	0.332613	25	50	42792.3	RNA binding protein fox-1 homolog 1 OS=Mus musculus OX=10090 GN=Rbfox1 PE=1 SV=3	0.413544	0.4208	1.1633	0	0.180897	0.348161	0.700376	0.288609	0.615061	0.318295	1.21569	0.415419	0.312488	0.136424	0.374617	2747.02	1987.25	4834.06	0	884.813	2814.35	3644.3	1770.98	2521.52	1523.25	9972.64	1575.6	1197.22	588.035	2209.45	0.413544	0.4208	1.1633	0	0.180897	0.348161	0.700376	0.288609
O08810	35	24	244.748	0.0110986	0.00433385	6.28688	0.878561	500	50	110330	116 kDa U5 small nuclear ribonucleoprotein component OS=Mus musculus OX=10090 GN=Eftud2 PE=1 SV=1	0.413206	1.59259	2.47688	0.035745	2.03063	1.61529	3.31857	3.12425	2.04539	7.79489	3.82405	4.56766	11.5622	7.66954	3.91439	2744.77	7521.09	10292.6	352.67	9932.35	13057.1	17267.7	19171.2	8385.34	37303.7	31369.9	17324.2	44297.8	33058.4	23086.6	0.413206	1.59259	2.47688	0.035745	2.03063	1.61529	3.31857	3.12425
Q6DIC0	18	7	96.2331	0.282468	0.0345793	2.46672	0.304641	500	50	180824	Probable global transcription activator SNF2L2 OS=Mus musculus OX=10090 GN=Smarca2 PE=1 SV=1	0.408753	1.17198	2.15956	0.00256062	1.18299	2.32402	2.14687	1.18959	2.06029	1.14615	3.17173	2.70405	3.61453	3.31903	1.7236	2715.19	5534.77	8973.99	25.2637	5786.33	18786.2	11170.9	7299.61	8446.4	5485.07	26018.7	10255.9	13848.2	14306.2	10165.6	0.408753	1.17198	2.15956	0.00256062	1.18299	2.32402	2.14687	1.18959
P67984	4	3	32.657	0.00821477	0.00361566	4.83179	0.907858	500	25	14816	60S ribosomal protein L22 OS=Mus musculus OX=10090 GN=Rpl22 PE=1 SV=2	0.406717	0.177183	0.511673	0.00126602	0.725756	0.393037	0.889232	0.501055	0.431401	0.941921	0.713257	0.777639	2.65474	1.03094	1.60791	2701.67	836.757	2126.24	12.4909	3549.86	3177.1	4626.99	3074.6	1768.58	4507.71	5851.06	2949.42	10171	4443.71	9483.25	0.406717	0.177183	0.511673	0.00126602	0.725756	0.393037	0.889232	0.501055
P35276;P62823;P63011;Q9CZT8	2	1	12.749	0.0846537	0.0163602	3.88049	0.549979	200	25	24644.5	Ras-related protein Rab-3D OS=Mus musculus OX=10090 GN=Rab3d PE=1 SV=1	0.40524	0.0714973	0.284444	0	0.626575	0.395255	0.338693	0.758581	0.270863	1.4335	0.572854	0.947403	1.1264	0.460816	0.66252	2691.85	337.651	1182	0	3064.74	3195.03	1762.34	4654.84	1110.44	6860.22	4699.29	3593.3	4315.52	1986.28	3907.46	0.40524	0.0714973	0.284444	0	0.626575	0.395255	0.338693	0.758581
P20852	1	1	8.712	0.000877516	0.00117224	8.88838	0.995393	500	25	56855	Cytochrome P450 2A5 OS=Mus musculus OX=10090 GN=Cyp2a5 PE=2 SV=1	0.402017	0.296292	0.922002	0.0358458	1.07141	0.608896	1.3749	1.2707	0.837321	2.76382	1.39359	2.87837	6.90438	4.89533	2.60223	2670.44	1399.26	3831.35	353.665	5240.54	4921.99	7154.11	7797.3	3432.7	13226.7	11432	10917.1	26452.4	21100.6	15347.6	0.402017	0.296292	0.922002	0.0358458	1.07141	0.608896	1.3749	1.2707
P62862	2	2	17.3304	0.000526543	0.000975603	11.9634	0.998264	500	25	6647.87	40S ribosomal protein S30 OS=Mus musculus OX=10090 GN=Fau PE=1 SV=1	0.400486	0.270418	0.668069	0.000351829	0.93131	0.423481	1.69276	1.83271	1.42671	3.75568	1.6755	3.07192	6.74931	6.99323	2.27612	2660.27	1277.07	2776.14	3.47124	4555.28	3423.19	8808.04	11246	5848.97	17973.4	13744.6	11651.1	25858.3	30143.3	13424.3	0.400486	0.270418	0.668069	0.000351829	0.93131	0.423481	1.69276	1.83271
Q8BP67	5	4	32.8424	0.0143664	0.00520915	6.28365	0.849054	500	25	17893	60S ribosomal protein L24 OS=Mus musculus OX=10090 GN=Rpl24 PE=1 SV=2	0.396643	0.320953	0.560208	0.117273	0.962911	0.360517	1.15877	0.776527	0.594407	1.83481	0.846335	1.51617	4.84383	1.86729	1.31815	2634.75	1515.72	2327.93	1157.05	4709.85	2914.23	6029.5	4764.97	2436.85	8780.77	6942.74	5750.52	18557.9	8048.7	7774.28	0.396643	0.320953	0.560208	0.117273	0.962911	0.360517	1.15877	0.776527
P62900	2	2	14.3401	0.045447	0.0105504	5.35238	0.670544	200	25	14462.9	60S ribosomal protein L31 OS=Mus musculus OX=10090 GN=Rpl31 PE=1 SV=1	0.395195	2.514	1.95115	0	3.36769	6.28658	9.53442	8.19117	7.69256	9.77324	8.27804	7.96312	9.12741	3.07671	11.4461	2625.13	11872.5	8107.94	0	16472.3	50817.3	49611	50263.1	31536.6	46771.3	67907.3	30202.4	34969.4	13261.7	67507.8	0.395195	2.514	1.95115	0	3.36769	6.28658	9.53442	8.19117
Q9D0M5;P63168	3	3	22.1687	0.00537792	0.00284523	7.36983	0.940236	500	50	10463.9	Dynein light chain 2_ cytoplasmic OS=Mus musculus OX=10090 GN=Dynll2 PE=1 SV=1	0.391979	0.121388	0.458994	0.0520925	0.604216	0.186384	0.894866	0.530449	0.214467	1.33859	0.676915	0.911812	3.10278	1.04987	2.05784	2603.77	573.263	1907.34	513.959	2955.38	1506.62	4656.31	3254.97	879.233	6406.04	5552.94	3458.31	11887.5	4525.3	12136.9	0.391979	0.121388	0.458994	0.0520925	0.604216	0.186384	0.894866	0.530449
P56135	5	4	30.907	0.138957	0.0223224	7.42173	0.448586	500	25	10401.3	ATP synthase subunit f_ mitochondrial OS=Mus musculus OX=10090 GN=Atp5mf PE=1 SV=3	0.389313	0.0975674	0.225459	0.454938	0.467121	0.16116	1.48531	0.60551	0.232761	1.24158	0.647318	0.654014	3.55568	0.515839	1.21527	2586.05	460.768	936.888	4488.54	2284.81	1302.73	7728.58	3715.56	954.234	5941.76	5310.15	2480.54	13622.7	2223.45	7167.52	0.389313	0.0975674	0.225459	0.454938	0.467121	0.16116	1.48531	0.60551
Q6PDN3	11	5	50.3847	0.000599329	0.000977586	8.59357	0.997749	500	25	215549	Myosin light chain kinase_ smooth muscle OS=Mus musculus OX=10090 GN=Mylk PE=1 SV=3	0.386324	0.148272	0.468295	0.000384962	0.637079	0.451223	1.36227	1.15035	0.55262	2.06429	1.24381	1.55068	4.02268	2.88451	1.71122	2566.2	700.222	1945.99	3.79814	3116.12	3647.44	7088.38	7058.82	2265.54	9878.99	10203.3	5881.41	15411.9	12433.3	10092.6	0.386324	0.148272	0.468295	0.000384962	0.637079	0.451223	1.36227	1.15035
P68368;Q3UX10	25	4	221.679	0.0335564	0.00875046	6.27308	0.724268	200	25	50665.8	Tubulin alpha-4A chain OS=Mus musculus OX=10090 GN=Tuba4a PE=1 SV=1	0.384828	0.160651	0.420179	0.184366	0.877146	0.714288	1.48103	1.04765	0.680897	2.3714	2.21272	1.47353	3.02922	0.405511	2.1855	2556.27	758.684	1746.04	1819.01	4290.35	5773.92	7706.3	6428.66	2791.42	11348.7	18151.6	5588.8	11605.7	1747.9	12889.8	0.384828	0.160651	0.420179	0.184366	0.877146	0.714288	1.48103	1.04765
Q61686	12	6	82.0925	0.000563751	0.000975603	11.6902	0.998007	500	50	22357.1	Chromobox protein homolog 5 OS=Mus musculus OX=10090 GN=Cbx5 PE=1 SV=1	0.384672	0.277131	1.73336	0.0582148	0.890245	0.57213	1.5507	1.31716	1.24801	2.76698	2.32081	2.86997	6.36985	8.23769	3.1684	2555.23	1308.77	7202.94	574.363	4354.42	4624.79	8068.84	8082.43	5116.35	13241.8	19038.3	10885.2	24404.5	35507.4	18686.8	0.384672	0.277131	1.73336	0.0582148	0.890245	0.57213	1.5507	1.31716
Q6ZWN5	16	11	106.398	0.000147702	0.000543829	16.208	0.999918	500	25	22648.5	40S ribosomal protein S9 OS=Mus musculus OX=10090 GN=Rps9 PE=1 SV=3	0.38342	0.3395	0.640114	1.44e-05	1.38862	0.940709	3.01659	2.33643	1.49808	6.09092	3.16919	4.96289	11.3766	5.65041	5.06509	2546.91	1603.31	2659.98	0.14201	6792.12	7604.18	15696.4	14336.9	6141.55	29149	25997.8	18823.2	43586.4	24355.3	29873.3	0.38342	0.3395	0.640114	1.44e-05	1.38862	0.940709	3.01659	2.33643
O54833	7	4	35.5389	0.796243	0.0662106	1.96308	0.110586	500	100	41386.4	Casein kinase II subunit alpha' OS=Mus musculus OX=10090 GN=Csnk2a2 PE=1 SV=1	0.382421	0.411837	0.863417	0	1.41279	0.0569505	1.09418	0.200101	0.103176	0.739165	0.473762	0.909118	1.63301	0.388789	0.721528	2540.27	1944.93	3587.9	0	6910.32	460.357	5693.41	1227.87	422.983	3537.39	3886.41	3448.09	6256.46	1675.82	4255.48	0.382421	0.411837	0.863417	0	1.41279	0.0569505	1.09418	0.200101
O08784	3	1	15.1059	0.130651	0.0216268	6.54012	0.461279	100	50	135116	Treacle protein OS=Mus musculus OX=10090 GN=Tcof1 PE=1 SV=1	0.378603	1.12946	0.326326	0.00398621	0.210377	0.176265	0.980407	0.454143	1.12021	0.86372	0.339113	0.27974	0.746464	0.702895	0.309761	2514.91	5333.97	1356.04	39.3291	1029.01	1424.83	5101.4	2786.73	4592.44	4133.46	2781.85	1061	2859.89	3029.73	1826.93	0.378603	1.12946	0.326326	0.00398621	0.210377	0.176265	0.980407	0.454143
P42669	6	4	54.8771	0.00403499	0.00248838	14.8233	0.956835	500	25	34997.8	Transcriptional activator protein Pur-alpha OS=Mus musculus OX=10090 GN=Pura PE=1 SV=1	0.373144	0.177672	0.392052	0.209822	0.998169	0.460663	1.90568	1.15872	0.542554	3.1293	1.8085	2.2593	9.28429	2.02563	2.66651	2478.65	839.066	1629.16	2070.16	4882.31	3723.75	9915.93	7110.22	2224.27	14975.7	14835.7	8569.03	35570.4	8731.18	15726.7	0.373144	0.177672	0.392052	0.209822	0.998169	0.460663	1.90568	1.15872
Q2PFD7	6	3	25.0249	0.00160159	0.001648	10.4882	0.987551	500	50	115406	PH and SEC7 domain-containing protein 3 OS=Mus musculus OX=10090 GN=Psd3 PE=1 SV=2	0.372182	0.0818394	0.198875	0.0143614	0.302182	0.250041	0.569656	0.539334	0.449037	1.44235	0.594253	0.795443	2.99616	1.95284	0.993469	2472.26	386.492	826.419	141.694	1478.05	2021.19	2964.12	3309.49	1840.88	6902.6	4874.84	3016.95	11479	8417.43	5859.36	0.372182	0.0818394	0.198875	0.0143614	0.302182	0.250041	0.569656	0.539334
Q6ZWU9;Q6ZWY3	2	1	12.9713	0.0974966	0.0181069	9.39795	0.521325	200	50	9803.3	40S ribosomal protein S27 OS=Mus musculus OX=10090 GN=Rps27 PE=1 SV=3	0.37028	0.0195068	0.0122888	0	0.00836298	0.239153	0.208172	0.244781	0.536624	1.06736	0.847812	0.410974	0.0462561	1.32378	0.742975	2459.62	92.1223	51.0657	0	40.9055	1933.19	1083.19	1502.04	2199.96	5108.01	6954.86	1558.74	177.219	5705.94	4381.97	0.37028	0.0195068	0.0122888	0	0.00836298	0.239153	0.208172	0.244781
P10637;TAU_HUMAN	5	3	23.5983	0.00358062	0.00235062	9.83393	0.9626	500	50	76585.7	Microtubule-associated protein tau OS=Mus musculus OX=10090 GN=Mapt PE=1 SV=3	0.365844	0.152942	0.143538	0.000147406	0.347059	0.205392	0.788789	0.481807	0.278343	1.45667	0.612276	0.618779	2.68408	1.79931	0.950831	2430.16	722.281	596.466	1.45435	1697.56	1660.28	4104.35	2956.49	1141.1	6971.1	5022.68	2346.9	10283.4	7755.66	5607.88	0.365844	0.152942	0.143538	0.000147406	0.347059	0.205392	0.788789	0.481807
Q8BTH8	1	1	4.2748	0.827923	0.0685236	4.13337	0.103082	50	500	53200.1	Casein kinase I isoform gamma-1 OS=Mus musculus OX=10090 GN=Csnk1g1 PE=1 SV=2	0.36541	0.369847	1.88924	0	2.63773	0.598111	2.33051	0.382748	0.166797	0.484063	0.687806	1.34847	0.361455	0.00104123	0.420361	2427.27	1746.63	7850.68	0	12901.8	4834.81	12126.5	2348.64	683.806	2316.56	5642.28	5114.47	1384.82	4.48809	2479.24	0.36541	0.369847	1.88924	0	2.63773	0.598111	2.33051	0.382748
Q9Z2X1	12	8	75.6969	0.00175465	0.00168528	4.27526	0.985718	500	50	46072.1	Heterogeneous nuclear ribonucleoprotein F OS=Mus musculus OX=10090 GN=Hnrnpf PE=1 SV=3	0.364956	0.35738	0.805747	0.174738	0.770535	0.507395	0.813181	0.546926	0.955794	0.814976	1.05584	1.44823	2.78488	1.76787	1.65777	2424.26	1687.75	3348.26	1724.02	3768.89	4101.5	4231.27	3356.08	3918.39	3900.19	8661.35	5492.82	10669.6	7620.16	9777.33	0.364956	0.35738	0.805747	0.174738	0.770535	0.507395	0.813181	0.546926
Q61191	4	2	22.1388	0.384882	0.0411033	4.76695	0.244651	500	50	212319	Host cell factor 1 OS=Mus musculus OX=10090 GN=Hcfc1 PE=1 SV=2	0.364028	0.867608	1.20633	0.0262448	1.24728	0.702346	1.47998	1.01618	0.634323	2.777	1.5552	1.55067	7.79015	1.00054	0.62819	2418.1	4097.33	5012.86	258.939	6100.77	5677.39	7700.85	6235.55	2600.48	13289.7	12757.7	5881.35	29846	4312.66	3704.99	0.364028	0.867608	1.20633	0.0262448	1.24728	0.702346	1.47998	1.01618
Q8R4R6	5	4	40.0904	0.443283	0.0453067	2.12778	0.218027	200	25	34842.8	Nucleoporin NUP35 OS=Mus musculus OX=10090 GN=Nup35 PE=1 SV=2	0.362867	1.22917	0.337062	0	0.500407	1.73731	1.70117	1.01097	1.1586	0.759122	2.01401	1.33156	0.626417	1.40313	0.932491	2410.38	5804.83	1400.65	0	2447.62	14043.4	8851.78	6203.59	4749.82	3632.9	16521.5	5050.33	2399.96	6047.98	5499.72	0.362867	1.22917	0.337062	0	0.500407	1.73731	1.70117	1.01097
Q9WV02	22	10	164.767	0.585148	0.0534883	2.487	0.166976	100	25	42300.9	RNA-binding motif protein_ X chromosome OS=Mus musculus OX=10090 GN=Rbmx PE=1 SV=1	0.355983	33.3771	7.08142	3.27e-05	12.4211	35.1299	59.0358	18.7002	23.7695	7.69465	38.4007	37.8452	27.2156	3.05978	38.7376	2364.66	157626	29426.6	0.322949	60754.9	283972	307184	114749	97445.9	36823.9	315012	143539	104270	13188.8	228470	0.355983	33.3771	7.08142	3.27e-05	12.4211	35.1299	59.0358	18.7002
Q3TWW8	5	3	35.5348	0.0241443	0.00704388	4.14663	0.777509	500	50	39139.4	Serine/arginine-rich splicing factor 6 OS=Mus musculus OX=10090 GN=Srsf6 PE=1 SV=1	0.354942	0.131821	1.34491	0.0109272	0.648285	0.766092	1.32062	0.864519	0.927096	1.99632	1.13919	1.62382	2.79894	1.67853	1.43273	2357.75	622.533	5588.73	107.811	3170.93	6192.67	6871.64	5304.91	3800.74	9553.7	9345.15	6158.81	10723.4	7235.05	8450.09	0.354942	0.131821	1.34491	0.0109272	0.648285	0.766092	1.32062	0.864519
Q9Z2T6	6	2	50.7481	0.00586713	0.00295455	18.7861	0.934385	500	50	57413.2	Keratin_ type II cuticular Hb5 OS=Mus musculus OX=10090 GN=Krt85 PE=1 SV=2	0.354518	0.0524122	0.213334	0.035151	0.263972	0.0390459	0.221364	0.299019	0.164363	0.820562	0.196403	0.437555	3.80202	1.78028	0.770596	2354.92	247.52	886.505	346.809	1291.16	315.626	1151.84	1834.86	673.826	3926.93	1611.15	1659.55	14566.5	7673.64	4544.88	0.354518	0.0524122	0.213334	0.035151	0.263972	0.0390459	0.221364	0.299019
Q9D855	5	4	37.6726	0.228263	0.0307522	3.45256	0.347159	200	25	13527.5	Cytochrome b-c1 complex subunit 7 OS=Mus musculus OX=10090 GN=Uqcrb PE=1 SV=3	0.353358	0.634765	2.54215	0.00771297	2.80527	0.872672	3.56035	1.4829	0.636702	4.63826	3.14938	4.40084	5.36964	0.759992	3.06503	2347.22	2997.72	10563.8	76.0982	13721.3	7054.21	18525.8	9099.42	2610.24	22197.1	25835.3	16691.5	20572.4	3275.83	18077.1	0.353358	0.634765	2.54215	0.00771297	2.80527	0.872672	3.56035	1.4829
Q8CIC2	2	2	9.4035	0.920536	0.0748864	2.0155	0.0808643	100	500	44508.2	Nucleoporin NUP42 OS=Mus musculus OX=10090 GN=Nup42 PE=2 SV=1	0.352932	11.4494	3.36197	0.000808156	7.71982	3.14572	11.4265	3.28727	2.25878	0.993021	6.04122	6.31379	5.67997	0.0747587	2.66629	2344.39	54070.5	13970.6	7.97348	37759.7	25428.3	59456.3	20171.5	9260.16	4752.26	49558	23946.9	21761.4	322.237	15725.5	0.352932	11.4494	3.36197	0.000808156	7.71982	3.14572	11.4265	3.28727
Q8R4E6;O35633	16	9	83.393	0.00763215	0.0034592	28.0941	0.914204	500	50	40166.1	Purine-rich element-binding protein gamma OS=Mus musculus OX=10090 GN=Purg PE=1 SV=1	0.351658	0.330219	0.526349	0.0741619	0.688081	0.400288	0.910205	0.726522	0.628101	3.16332	5.21286	1.75899	20.5173	10.9037	1.23924	2335.93	1559.48	2187.23	731.701	3365.59	3235.71	4736.12	4458.12	2574.98	15138.5	42762.6	6671.48	78606.8	46999	7308.9	0.351658	0.330219	0.526349	0.0741619	0.688081	0.400288	0.910205	0.726522
Q8VEM8	8	6	53.7343	0.256262	0.0331852	7.16408	0.323963	500	200	40088.6	Phosphate carrier protein_ mitochondrial OS=Mus musculus OX=10090 GN=Slc25a3 PE=1 SV=1	0.351297	0.0551442	1.02589	0	2.13329	0.22071	1.28689	0.322522	0.155614	0.497595	0.314674	0.60613	6.46919	0.347756	3.34458	2333.53	260.422	4263.07	0	10434.5	1784.1	6696.12	1979.08	637.96	2381.32	2581.37	2298.92	24785.1	1498.95	19725.9	0.351297	0.0551442	1.02589	0	2.13329	0.22071	1.28689	0.322522
Q8R2M2	8	3	49.3981	0.657135	0.0579805	2.25681	0.14594	200	50	84733.4	Deoxynucleotidyltransferase terminal-interacting protein 2 OS=Mus musculus OX=10090 GN=Dnttip2 PE=1 SV=1	0.350563	3.03948	5.76432	0	3.19185	2.7907	5.70236	3.27032	1.96333	2.81449	5.3997	5.28728	4.30784	0.188523	2.90432	2328.66	14354.2	23953.5	0	15612.2	22558.5	29671.4	20067.5	8048.9	13469.2	44295.4	20053.5	16504.4	812.6	17129.3	0.350563	3.03948	5.76432	0	3.19185	2.7907	5.70236	3.27032
P46096	15	8	117.683	0.63204	0.0564863	3.11339	0.152998	200	500	47760.2	Synaptotagmin-1 OS=Mus musculus OX=10090 GN=Syt1 PE=1 SV=1	0.349723	27.6203	7.46742	0	11.8497	16.6724	45.0038	20.4665	9.1487	3.48312	40.6738	40.6093	17.9442	0.365377	8.91678	2323.08	130439	31030.6	0	57960.2	134771	234171	125588	37506.2	16669	333659	154023	68748.6	1574.91	52590.1	0.349723	27.6203	7.46742	0	11.8497	16.6724	45.0038	20.4665
Q8BSD5	1	1	4.178	0.0268187	0.00747025	22.4449	0.761141	500	200	53637.8	SH2 domain-containing adapter protein E OS=Mus musculus OX=10090 GN=She PE=1 SV=1	0.348888	0.0108609	0.175223	0	0.101413	0.00142267	0.169645	0	0.00109141	0.0347672	0.0440287	0.02068	1.08619	0.13608	1.01046	2317.53	51.2911	728.136	0	496.04	11.5001	882.725	0	4.47438	166.384	361.181	78.4347	4161.46	586.553	5959.57	0.348888	0.0108609	0.175223	0	0.101413	0.00142267	0.169645	0
Q8R326	14	6	94.3411	0.000193683	0.000614496	17.4683	0.999829	500	25	58872.7	Paraspeckle component 1 OS=Mus musculus OX=10090 GN=Pspc1 PE=1 SV=1	0.34626	0.0797477	0.429477	0.000285383	0.780281	0.945666	1.44268	1.79297	1.65035	6.19711	2.31973	3.03913	7.69028	3.69241	3.5612	2300.07	376.614	1784.68	2.81566	3816.56	7644.25	7506.77	11002.1	6765.83	29657.2	19029.5	11526.8	29463.4	15915.6	21003.5	0.34626	0.0797477	0.429477	0.000285383	0.780281	0.945666	1.44268	1.79297
Q3U1J4	12	11	72.3849	0.499666	0.0488406	2.60115	0.19583	200	25	128108	DNA damage-binding protein 1 OS=Mus musculus OX=10090 GN=Ddb1 PE=1 SV=2	0.346139	7.03549	0.372338	0	1.18776	11.107	6.78974	4.31863	9.00434	1.37849	10.8205	7.97019	6.32543	1.07776	5.00381	2299.27	33225.6	1547.24	0	5809.66	89782.7	35329.4	26500.2	36914.4	6596.96	88764	30229.2	24234.3	4645.54	29511.9	0.346139	7.03549	0.372338	0	1.18776	11.107	6.78974	4.31863
Q9R0U0	7	4	43.2897	0.0167818	0.00567929	8.61906	0.829322	500	25	31357.6	Serine/arginine-rich splicing factor 10 OS=Mus musculus OX=10090 GN=Srsf10 PE=1 SV=2	0.344987	0.714186	0.730831	0	1.76051	2.87015	4.40059	1.27767	2.32369	2.93758	4.57395	4.23154	5.01091	7.54405	2.87319	2291.61	3372.79	3036.95	0	8611.13	23200.7	22897.9	7840.09	9526.25	14058.2	37521.5	16049.3	19198	32517.5	16945.7	0.344987	0.714186	0.730831	0	1.76051	2.87015	4.40059	1.27767
Q8BZT9	3	1	16.1934	0.00954128	0.00399184	5.88139	0.893961	500	50	48369.9	Purine nucleoside phosphorylase LACC1 OS=Mus musculus OX=10090 GN=Lacc1 PE=1 SV=1	0.344754	0.210913	0.599135	0.223321	0.377821	0.172647	0.362246	0.377387	0.324055	0.798353	0.336386	0.616199	2.45903	1.36177	0.730154	2290.07	996.051	2489.69	2203.35	1848.02	1395.58	1884.89	2315.74	1328.5	3820.64	2759.47	2337.11	9421.14	5869.72	4306.36	0.344754	0.210913	0.599135	0.223321	0.377821	0.172647	0.362246	0.377387
Q8K0G8;Q3US41	5	3	30.5843	0.00279216	0.00208439	13.7116	0.972688	500	25	78159.3	Epithelial splicing regulatory protein 2 OS=Mus musculus OX=10090 GN=Esrp2 PE=1 SV=1	0.343206	0.28596	0.810451	0.0286001	1.14312	0.647415	1.41674	1.61184	0.628423	4.73568	1.93415	3.56576	9.05788	8.65167	2.02987	2279.79	1350.47	3367.8	282.176	5591.32	5233.35	7371.78	9890.63	2576.3	22663.3	15866.4	13524.2	34703	37291.8	11971.9	0.343206	0.28596	0.810451	0.0286001	1.14312	0.647415	1.41674	1.61184
P27600	7	4	47.4679	0.36345	0.0398157	2.90858	0.255589	500	50	44266.2	Guanine nucleotide-binding protein subunit alpha-12 OS=Mus musculus OX=10090 GN=Gna12 PE=1 SV=3	0.342443	0.780893	1.1818	0.00107514	0.616745	0.596397	1.31585	0.54522	0.491043	0.652242	1.01239	0.969819	0.840499	1.97006	0.721092	2274.71	3687.82	4910.94	10.6076	3016.66	4820.95	6846.85	3345.61	2013.09	3121.4	8304.93	3678.32	3220.16	8491.66	4252.91	0.342443	0.780893	1.1818	0.00107514	0.616745	0.596397	1.31585	0.54522
Q9EQN3	5	3	20.4978	0.232783	0.031014	2.46155	0.343212	500	50	40035.9	TSC22 domain family protein 4 OS=Mus musculus OX=10090 GN=Tsc22d4 PE=1 SV=2	0.337543	0.189362	0.112403	0	0.0951275	0.174825	0.22628	0.214084	0.185004	0.237454	0.170495	0.143586	0.28348	0.204031	0.176991	2242.16	894.277	467.088	0	465.294	1413.19	1177.42	1313.67	758.446	1136.37	1398.63	544.591	1086.08	879.444	1043.87	0.337543	0.189362	0.112403	0	0.0951275	0.174825	0.22628	0.214084
P63163;P27048	10	6	51.9956	0.00568359	0.00290452	15.9308	0.936567	500	25	24785.2	Small nuclear ribonucleoprotein-associated protein N OS=Mus musculus OX=10090 GN=Snrpn PE=1 SV=1	0.3277	0.139773	0.222351	0.0530167	0.734093	0.273096	1.93886	1.23789	0.459417	2.2452	1.31726	2.18741	7.1481	1.5753	2.26606	2176.79	660.087	923.972	523.078	3590.64	2207.56	10088.6	7596.02	1883.44	10744.8	10805.9	8296.37	27386.2	6790.11	13365	0.3277	0.139773	0.222351	0.0530167	0.734093	0.273096	1.93886	1.23789
Q9CZX8	9	5	58.261	0.024309	0.00706487	8.31404	0.776468	500	25	16085.5	40S ribosomal protein S19 OS=Mus musculus OX=10090 GN=Rps19 PE=1 SV=3	0.325926	0.130518	0.558371	0.191326	0.860995	0.288166	1.2303	0.959754	0.373386	1.63129	0.808128	1.5338	5.37142	1.09008	1.97571	2165	616.382	2320.3	1887.68	4211.35	2329.38	6401.71	5889.29	1530.74	7806.81	6629.32	5817.38	20579.3	4698.64	11652.5	0.325926	0.130518	0.558371	0.191326	0.860995	0.288166	1.2303	0.959754
Q8C4Q9	1	1	0	0.303884	0.0358745	5.35987	0.290269	100	500	19993.2	Transmembrane protein 154 OS=Mus musculus OX=10090 GN=Tmem154 PE=1 SV=1	0.324382	0.602664	0.0909345	0	0.071913	1.1527	0.710454	0.512739	0.892556	0.263013	0.957092	0.745668	0.00382165	0.13668	0.254237	2154.74	2846.12	377.876	0	351.746	9317.8	3696.74	3146.29	3659.15	1258.69	7851.32	2828.16	14.6417	589.141	1499.46	0.324382	0.602664	0.0909345	0	0.071913	1.1527	0.710454	0.512739
Q91V61	3	1	15.2511	0.0316885	0.00846633	10.5022	0.733933	500	25	35691.4	Sideroflexin-3 OS=Mus musculus OX=10090 GN=Sfxn3 PE=1 SV=1	0.321441	0.0953881	0.222695	0.0203205	0.921454	0.377288	1.66665	0.930216	0.438081	3.55025	1.66876	1.22191	3.90507	0.66035	2.15098	2135.21	450.476	925.403	200.487	4507.07	3049.8	8672.15	5708.04	1795.97	16990.3	13689.3	4634.43	14961.3	2846.34	12686.2	0.321441	0.0953881	0.222695	0.0203205	0.921454	0.377288	1.66665	0.930216
Q9CQQ7	4	4	22.0217	0.0146392	0.00525799	4.36751	0.846744	500	25	29062.9	ATP synthase F(0) complex subunit B1_ mitochondrial OS=Mus musculus OX=10090 GN=Atp5pb PE=1 SV=1	0.321186	0.554461	0.534397	0	1.00745	1.10871	1.63449	1.05925	0.90777	2.21673	1.65136	1.39993	3.00127	1.69273	1.46438	2133.52	2618.48	2220.67	0	4927.7	8962.21	8504.83	6499.84	3721.52	10608.5	13546.6	5309.62	11498.6	7296.28	8636.75	0.321186	0.554461	0.534397	0	1.00745	1.10871	1.63449	1.05925
Q7TMB8	12	2	73.0767	0.184128	0.0269621	5.92055	0.390785	200	25	146896	Cytoplasmic FMR1-interacting protein 1 OS=Mus musculus OX=10090 GN=Cyfip1 PE=1 SV=1	0.318356	0.183321	0.028412	0	0.110756	1.12297	0.286204	0.453593	0.805342	0.897917	1.50233	0.738168	1.17902	0.39951	0.33481	2114.71	865.745	118.065	0	541.737	9077.5	1489.22	2783.36	3301.6	4297.12	12324.1	2799.71	4517.13	1722.03	1974.67	0.318356	0.183321	0.028412	0	0.110756	1.12297	0.286204	0.453593
Q8BJ71	21	13	109.348	0.102877	0.0186512	3.64137	0.510357	500	25	93794.5	Nuclear pore complex protein Nup93 OS=Mus musculus OX=10090 GN=Nup93 PE=1 SV=1	0.313917	1.18784	0.704896	0.00169611	0.793422	1.98276	1.43587	0.900404	1.33409	2.10245	1.77438	1.85999	4.7311	1.56292	1.74123	2085.23	5609.64	2929.17	16.7343	3880.83	16027.6	7471.33	5525.11	5469.28	10061.6	14555.8	7054.54	18126	6736.74	10269.5	0.313917	1.18784	0.704896	0.00169611	0.793422	1.98276	1.43587	0.900404
Q9R1R2	8	2	37.9994	0.602929	0.0545349	2.87577	0.161544	500	25	81915.1	Tripartite motif-containing protein 3 OS=Mus musculus OX=10090 GN=Trim3 PE=1 SV=1	0.312296	0.0704237	0.441734	0.00108058	0.964348	0.0698199	0.590934	0.261713	0.0404967	0.745075	0.210923	0.582422	1.31439	0.104451	0.952098	2074.46	332.58	1835.61	10.6613	4716.88	564.387	3074.84	1605.93	166.021	3565.67	1730.26	2209	5035.75	450.221	5615.35	0.312296	0.0704237	0.441734	0.00108058	0.964348	0.0698199	0.590934	0.261713
Q3TIR3	2	1	8.9353	0.523463	0.0496992	38.7739	0.187286	500	50	60417.2	Synembryn-A OS=Mus musculus OX=10090 GN=Ric8a PE=1 SV=2	0.310647	0.0012472	0	0	0.0322905	0	0.100711	0.0134085	0	0.101184	0.0226986	0.00367268	1.18857	0.0453219	0.0181416	2063.51	5.88998	0	0	157.941	0	524.034	82.2778	0	484.231	186.203	13.9297	4553.69	195.353	106.997	0.310647	0.0012472	0	0	0.0322905	0	0.100711	0.0134085
Q3UKJ7	9	7	75.4553	0.00152682	0.0016147	15.1512	0.988431	500	50	58171.3	WD40 repeat-containing protein SMU1 OS=Mus musculus OX=10090 GN=Smu1 PE=2 SV=2	0.309069	0.178802	0.266602	0.00100994	0.51843	0.203527	0.556841	0.373357	0.515219	1.60931	0.746954	0.781112	6.94663	2.26995	1.73726	2053.03	844.402	1107.86	9.96437	2535.78	1645.21	2897.44	2291.01	2112.21	7701.59	6127.49	2962.59	26614.2	9784.29	10246.1	0.309069	0.178802	0.266602	0.00100994	0.51843	0.203527	0.556841	0.373357
A6H5Z3	3	2	14.5776	0.00433276	0.00251844	6.48173	0.953093	500	50	94871.1	Exocyst complex component 6B OS=Mus musculus OX=10090 GN=Exoc6b PE=1 SV=1	0.308223	0.0404769	0.196437	0	0.281374	0.0794223	0.49857	0.387998	0.121332	0.711837	0.762308	0.575879	1.12565	0.505345	0.707588	2047.4	191.155	816.289	0	1376.27	642.007	2594.24	2380.85	497.417	3406.6	6253.44	2184.19	4312.64	2178.22	4173.27	0.308223	0.0404769	0.196437	0	0.281374	0.0794223	0.49857	0.387998
Q3UV17	26	8	188.232	0.473014	0.0468367	3.40837	0.205952	100	50	63358	Keratin_ type II cytoskeletal 2 oral OS=Mus musculus OX=10090 GN=Krt76 PE=1 SV=1	0.308041	6.67121	7.59067	0.000116796	5.06761	8.47121	34.9421	7.4134	3.79019	6.65422	14.9982	13.3278	10.5567	2.12123	5.52294	2046.2	31505.2	31542.8	1.15234	24787	68476.7	181816	45490.4	15538.4	31844.8	123034	50549.6	40445.2	9143.26	32573.6	0.308041	6.67121	7.59067	0.000116796	5.06761	8.47121	34.9421	7.4134
Q9EPU4	16	13	76.4268	0.75677	0.0638969	1.65498	0.120124	200	500	162130	Cleavage and polyadenylation specificity factor subunit 1 OS=Mus musculus OX=10090 GN=Cpsf1 PE=1 SV=1	0.30791	1.66658	1.68627	0.0591375	1.02889	2.24744	1.98072	1.09855	1.65104	0.889794	1.81739	2.08855	0.534341	0.66687	1.69654	2045.33	7870.55	7007.26	583.467	5032.58	18167.1	10306.4	6740.96	6768.66	4258.24	14908.6	7921.42	2047.19	2874.45	10006	0.30791	1.66658	1.68627	0.0591375	1.02889	2.24744	1.98072	1.09855
Q91YP2	2	1	7.8535	0.649421	0.0575667	2.08789	0.148081	25	500	81170.6	Neurolysin_ mitochondrial OS=Mus musculus OX=10090 GN=Nln PE=1 SV=1	0.306903	0.17217	0.095174	0	0.0256729	0.279187	0.248338	0.053617	0.183988	0.199054	0.203055	0.131372	0.117198	0.0346238	0.123215	2038.64	813.085	395.493	0	125.573	2256.8	1292.19	329.008	754.283	952.605	1665.72	498.264	449.015	149.241	726.706	0.306903	0.17217	0.095174	0	0.0256729	0.279187	0.248338	0.053617
P61161	2	1	10.5192	0.110047	0.019487	30.2781	0.496561	500	50	45046	Actin-related protein 2 OS=Mus musculus OX=10090 GN=Actr2 PE=1 SV=1	0.306666	0	0.00306331	0	0.000664716	0.0734421	0.0121959	0.203849	0.0062357	0.508184	0.201793	0.247546	0.254608	1.61273	0.376479	2037.06	0	12.7295	0	3.2513	593.667	63.4594	1250.87	25.564	2431.99	1655.37	938.888	975.466	6951.43	2220.43	0.306666	0	0.00306331	0	0.000664716	0.0734421	0.0121959	0.203849
Q8K019	14	10	71.8773	0.0189464	0.00616521	5.95463	0.812905	500	25	106116	Bcl-2-associated transcription factor 1 OS=Mus musculus OX=10090 GN=Bclaf1 PE=1 SV=2	0.299637	0.224885	0.261166	0	0.248047	1.19012	1.03454	0.963996	0.463806	0.752891	1.52047	1.13877	2.07208	1.37691	1.22948	1990.37	1062.03	1085.27	0	1213.26	9620.32	5383.09	5915.32	1901.43	3603.08	12472.9	4319.09	7938.66	5934.98	7251.34	0.299637	0.224885	0.261166	0	0.248047	1.19012	1.03454	0.963996
Q9R1V6	5	3	20.8716	0.528902	0.049831	1.86656	0.185393	500	50	102395	Disintegrin and metalloproteinase domain-containing protein 22 OS=Mus musculus OX=10090 GN=Adam22 PE=1 SV=2	0.299169	1.84692	0.84793	0.143695	1.37444	1.35236	1.67839	0.740815	1.20341	1.59815	1.36421	1.80561	2.8379	0.915085	1.60497	1987.26	8722.21	3523.55	1417.73	6722.75	10931.8	8733.28	4545.83	4933.53	7648.2	11191	6848.29	10872.7	3944.34	9465.89	0.299169	1.84692	0.84793	0.143695	1.37444	1.35236	1.67839	0.740815
Q91X97	6	3	32.6475	0.591656	0.0538247	3.41224	0.164968	200	25	22359.4	Neurocalcin-delta OS=Mus musculus OX=10090 GN=Ncald PE=1 SV=4	0.293127	0.0883044	0.0281397	0.00140537	0.0666847	0.630334	0.531115	0.285536	0.037155	0.101873	0.839124	0.45656	0.148616	0.00387616	0.283829	1947.13	417.023	116.934	13.8658	326.172	5095.28	2763.58	1752.12	152.322	487.529	6883.58	1731.64	569.386	16.7076	1673.99	0.293127	0.0883044	0.0281397	0.00140537	0.0666847	0.630334	0.531115	0.285536
Q9D9W1	2	1	8.6934	0.0221394	0.00668204	14.8057	0.790554	25	500	23548.1	Protein pitchfork OS=Mus musculus OX=10090 GN=Pifo PE=1 SV=1	0.292147	0.172709	0.210647	0.00234388	0.0155933	0.178609	0.245998	0.130862	0.236413	0.327483	0.0957091	0.218951	0.0196156	0.00974878	0.0162603	1940.62	815.628	875.337	23.1253	76.2708	1443.78	1280.01	803.001	969.204	1567.22	785.131	830.434	75.1521	42.0207	95.9011	0.292147	0.172709	0.210647	0.00234388	0.0155933	0.178609	0.245998	0.130862
Q6DFW4	20	16	136.749	0.000132341	0.000543829	17.0822	0.99994	500	25	60856.3	Nucleolar protein 58 OS=Mus musculus OX=10090 GN=Nop58 PE=1 SV=1	0.291869	0.582882	0.28924	0.0653941	0.624896	0.935616	1.80111	2.00756	1.73958	5.38871	2.24782	3.01533	11.2382	4.65297	3.9924	1938.78	2752.7	1201.93	645.196	3056.53	7563.02	9371.8	12318.9	7131.62	25788.5	18439.6	11436.5	43056.3	20056	23546.7	0.291869	0.582882	0.28924	0.0653941	0.624896	0.935616	1.80111	2.00756
P84228;P68433	24	11	132.736	0.0741081	0.0148498	12.5232	0.576646	500	25	15445.1	Histone H3.2 OS=Mus musculus OX=10090 GN=H3c2 PE=1 SV=2	0.291452	0.379847	0.184605	0.388518	0.305629	0.237621	1.05418	0.359895	1.15879	1.2323	1.55307	0.598285	1.41009	8.45037	0.858232	1936.01	1793.85	767.119	3833.22	1494.91	1920.8	5485.26	2208.4	4750.61	5897.36	12740.3	2269.17	5402.38	36424.1	5061.75	0.291452	0.379847	0.184605	0.388518	0.305629	0.237621	1.05418	0.359895
Q8BG81	3	3	16.0226	0.0712993	0.014488	3.99197	0.584318	500	50	46360.7	Polymerase delta-interacting protein 3 OS=Mus musculus OX=10090 GN=Poldip3 PE=1 SV=1	0.289876	0.132089	0.616201	0.0879112	0.404372	0.105542	0.418696	0.287395	0.316265	0.913871	0.21404	0.463436	1.02113	0.710709	0.654663	1925.54	623.799	2560.61	867.356	1977.89	853.146	2178.62	1763.53	1296.57	4373.47	1755.83	1757.71	3912.2	3063.41	3861.12	0.289876	0.132089	0.616201	0.0879112	0.404372	0.105542	0.418696	0.287395
Q9CXN7;Q9DCG6	2	2	9.3469	0.0201148	0.00638063	5.84219	0.804484	500	25	32211.5	Phenazine biosynthesis-like domain-containing protein 2 OS=Mus musculus OX=10090 GN=Pbld2 PE=1 SV=1	0.285687	0.203751	0.196404	0	0.407032	0.29708	0.552375	0.748104	0.207128	1.30724	0.938683	1.01841	2.40008	1.11954	0.487193	1897.71	962.227	816.15	0	1990.9	2401.43	2874.21	4590.55	849.147	6255.99	7700.3	3862.6	9195.31	4825.62	2873.41	0.285687	0.203751	0.196404	0	0.407032	0.29708	0.552375	0.748104
Q00PI9	41	32	301.02	0.000124507	0.000543829	33.944	0.99995	500	25	85567.7	Heterogeneous nuclear ribonucleoprotein U-like protein 2 OS=Mus musculus OX=10090 GN=Hnrnpul2 PE=1 SV=2	0.28048	0.334339	0.595892	0.012813	1.26831	2.29936	2.43347	2.51063	3.36513	7.26613	4.51957	5.52163	11.0538	22.5137	7.5289	1863.12	1578.94	2476.21	126.416	6203.66	18586.8	12662.2	15405.9	13795.8	34773.2	37075.4	20942.4	42349.7	97042	44404.5	0.28048	0.334339	0.595892	0.012813	1.26831	2.29936	2.43347	2.51063
Q01147	1	1	7.5219	0.00500284	0.00272099	21.4801	0.944796	500	50	35293.4	Cyclic AMP-responsive element-binding protein 1 OS=Mus musculus OX=10090 GN=Creb1 PE=1 SV=2	0.280185	0.00474163	0.00225364	0	0.0773074	0.0870385	0.341162	0.255032	0.109304	0.928276	0.327886	0.387845	1.59069	1.43227	0.507198	1861.16	22.3926	9.36493	0	378.131	703.572	1775.18	1564.94	448.104	4442.41	2689.75	1471.01	6094.32	6173.6	2991.39	0.280185	0.00474163	0.00225364	0	0.0773074	0.0870385	0.341162	0.255032
P80317	3	2	17.5797	0.00466464	0.0025926	15.3182	0.948961	500	25	58460.6	T-complex protein 1 subunit zeta OS=Mus musculus OX=10090 GN=Cct6a PE=1 SV=3	0.27897	0.0510243	0.194057	0	0.551697	0.283421	0.620373	0.3845	0.168794	1.01136	0.544914	0.703005	4.99955	1.11677	1.91123	1853.09	240.965	806.4	0	2698.5	2291.02	3228.02	2359.39	691.991	4839.99	4470.09	2666.35	19154.5	4813.67	11272.2	0.27897	0.0510243	0.194057	0	0.551697	0.283421	0.620373	0.3845
P62996	5	4	30.1931	0.354125	0.0393071	5.60773	0.260577	500	50	33779.8	Transformer-2 protein homolog beta OS=Mus musculus OX=10090 GN=Tra2b PE=1 SV=1	0.274978	0.0084881	0.521376	0	0.300051	0.406804	1.01855	0.288507	0.467147	0.0889396	1.70648	1.58364	2.35345	0.00999149	1.60041	1826.57	40.0856	2166.56	0	1467.63	3288.39	5299.89	1770.35	1915.13	425.634	13998.8	6006.42	9016.66	43.0669	9439	0.274978	0.0084881	0.521376	0	0.300051	0.406804	1.01855	0.288507
Q8BP71	9	3	57.8847	0.318348	0.0369518	3.71809	0.281188	500	50	47330.4	RNA binding protein fox-1 homolog 2 OS=Mus musculus OX=10090 GN=Rbfox2 PE=1 SV=2	0.268755	0.524714	2.30932	6.02e-05	0.411415	0.662797	1.45508	0.740316	0.406067	0.99697	1.02337	1.04002	1.85226	0.909552	1.23243	1785.23	2478	9596.32	0.594148	2012.34	5357.69	7571.31	4542.76	1664.72	4771.15	8395.02	3944.58	7096.46	3920.49	7268.73	0.268755	0.524714	2.30932	6.02e-05	0.411415	0.662797	1.45508	0.740316
Q99KG3	6	4	26.1797	0.047798	0.0109956	11.4982	0.661232	500	100	103836	RNA-binding protein 10 OS=Mus musculus OX=10090 GN=Rbm10 PE=1 SV=1	0.26812	0.00210316	0.216413	0	0.084074	0.0158146	0.026915	0.00747751	0.0258416	0.0713915	0.0990229	0.0488984	0.134705	0.349916	0.207965	1781.02	9.9323	899.299	0	411.228	127.837	140.048	45.8839	105.941	341.655	812.314	185.461	516.087	1508.26	1226.55	0.26812	0.00210316	0.216413	0	0.084074	0.0158146	0.026915	0.00747751
P99024	25	4	263.69	8.55e-05	0.000543829	15.3854	0.999984	500	25	50127.2	Tubulin beta-5 chain OS=Mus musculus OX=10090 GN=Tubb5 PE=1 SV=1	0.266564	0.223034	0.280453	0.000531316	0.762352	1.0502	1.56621	1.52165	1.28718	3.51463	2.55318	2.10199	3.88885	5.36971	2.58898	1770.68	1053.29	1165.42	5.24211	3728.86	8489.26	8149.54	9337.21	5276.96	16819.8	20944.5	7972.41	14899.1	23145.3	15269.5	0.266564	0.223034	0.280453	0.000531316	0.762352	1.0502	1.56621	1.52165
Q62318	10	7	67.581	0.00701937	0.00325906	6.01759	0.921046	500	25	90615	Transcription intermediary factor 1-beta OS=Mus musculus OX=10090 GN=Trim28 PE=1 SV=3	0.264718	0.138289	0.293212	0.000134976	0.452874	0.332988	0.778006	0.654359	0.520803	1.27762	0.868946	1.12043	2.28641	0.612114	1.29103	1758.42	653.076	1218.43	1.33171	2215.13	2691.69	4048.24	4015.31	2135.1	6114.27	7128.22	4249.56	8759.8	2638.43	7614.34	0.264718	0.138289	0.293212	0.000134976	0.452874	0.332988	0.778006	0.654359
Q9D868	2	2	12.0678	0.0257509	0.00733494	3.88685	0.767543	500	50	20748.9	Peptidyl-prolyl cis-trans isomerase H OS=Mus musculus OX=10090 GN=Ppih PE=1 SV=1	0.26357	0.171979	0.195691	0.042912	0.449757	0.114023	0.514702	0.298095	0.250869	0.167097	0.294758	0.479133	1.16556	0.567456	0.625105	1750.79	812.181	813.188	423.381	2199.88	921.702	2678.18	1829.19	1028.47	799.667	2417.99	1817.25	4465.55	2445.94	3686.79	0.26357	0.171979	0.195691	0.042912	0.449757	0.114023	0.514702	0.298095
Q02257;Q02248	19	15	108.036	0.710373	0.0613972	2.83292	0.131768	50	25	82542.3	Junction plakoglobin OS=Mus musculus OX=10090 GN=Jup PE=1 SV=3	0.260481	0.204346	0.605723	0.00449767	2.30083	0.727459	0.672615	0.360729	0.165875	0.821559	0.561554	0.499506	0.680004	0.414566	0.430672	1730.28	965.039	2517.06	44.3752	11254	5880.39	3499.86	2213.52	680.026	3931.7	4606.59	1894.52	2605.26	1786.93	2540.05	0.260481	0.204346	0.605723	0.00449767	2.30083	0.727459	0.672615	0.360729
O35691	11	9	52.5328	0.232979	0.031014	3.57588	0.343042	500	50	82606.8	Pinin OS=Mus musculus OX=10090 GN=Pnn PE=1 SV=4	0.259767	0.1444	0.42141	0.000356091	0.521562	0.287753	0.523469	0.403775	0.188529	0.495292	0.276217	0.637974	1.86707	0.356468	0.671742	1725.53	681.938	1751.16	3.51329	2551.1	2326.04	2723.8	2477.66	772.897	2370.3	2265.89	2419.7	7153.22	1536.5	3961.85	0.259767	0.1444	0.42141	0.000356091	0.521562	0.287753	0.523469	0.403775
Q9R0H5	8	2	60.3045	0.409307	0.0430255	32.2949	0.232996	25	500	57895.8	Keratin_ type II cytoskeletal 71 OS=Mus musculus OX=10090 GN=Krt71 PE=1 SV=1	0.259283	0.209195	14.426	0	0.228979	0.369741	0.300382	0.0477117	0.18462	0.0789473	0.1914	0.21667	0.278523	0.0311141	0.151564	1722.32	987.938	59946.6	0	1120	2988.79	1563	292.771	756.872	377.814	1570.12	821.783	1067.09	134.113	893.903	0.259283	0.209195	14.426	0	0.228979	0.369741	0.300382	0.0477117
P19783	6	4	41.5204	0.0261706	0.00740799	4.39318	0.765006	500	25	19587.5	Cytochrome c oxidase subunit 4 isoform 1_ mitochondrial OS=Mus musculus OX=10090 GN=Cox4i1 PE=1 SV=2	0.256152	0.974568	0.254032	0.000680041	0.407729	1.56714	2.62908	1.4853	1.43751	2.79815	1.82603	1.32796	3.06524	2.13017	1.32737	1701.52	4602.46	1055.62	6.70947	1994.31	12667.9	13680	9114.2	5893.25	13391	14979.5	5036.66	11743.7	9181.8	7828.66	0.256152	0.974568	0.254032	0.000680041	0.407729	1.56714	2.62908	1.4853
Q8BIQ5	10	4	60.4508	0.0176974	0.00590532	9.94561	0.822242	200	25	61455.5	Cleavage stimulation factor subunit 2 OS=Mus musculus OX=10090 GN=Cstf2 PE=1 SV=2	0.255871	0.127148	0.292794	0.00022403	1.0651	0.519283	0.732147	0.78246	0.485855	3.09539	0.742785	2.8832	3.50184	1.67074	1.11938	1699.65	600.466	1216.7	2.21034	5209.67	4197.6	3809.62	4801.37	1991.82	14813.5	6093.29	10935.4	13416.4	7201.48	6601.95	0.255871	0.127148	0.292794	0.00022403	1.0651	0.519283	0.732147	0.78246
Q80WS3	11	6	72.2781	0.0421644	0.0101067	16.8049	0.684196	500	25	33395.9	rRNA/tRNA 2'-O-methyltransferase fibrillarin-like protein 1 OS=Mus musculus OX=10090 GN=Fbll1 PE=1 SV=1	0.253438	0.0605141	0.251027	0.000933749	0.426237	0.161273	0.792216	0.322851	0.25217	1.40463	0.91684	1.33593	7.49311	0.736961	1.26437	1683.49	285.782	1043.14	9.21262	2084.84	1303.64	4122.18	1981.1	1033.8	6722.09	7521.12	5066.92	28707.9	3176.56	7457.08	0.253438	0.0605141	0.251027	0.000933749	0.426237	0.161273	0.792216	0.322851
Q64511	40	19	213.373	0.0165141	0.00563883	24.2599	0.831432	500	25	182822	DNA topoisomerase 2-beta OS=Mus musculus OX=10090 GN=Top2b PE=1 SV=2	0.253396	0.0894133	0.347751	0	0.632686	0.228134	1.38806	1.00774	0.496919	3.03103	1.01023	2.03812	12.4648	1.14771	3.14032	1683.21	422.26	1445.07	0	3094.63	1844.11	7222.58	6183.72	2037.18	14505.5	8287.19	7730.15	47755.9	4947.04	18521.2	0.253396	0.0894133	0.347751	0	0.632686	0.228134	1.38806	1.00774
Q62277	2	1	12.6825	0.0540548	0.012035	10.2345	0.638122	500	100	34309.8	Synaptophysin OS=Mus musculus OX=10090 GN=Syp PE=1 SV=2	0.250482	0.00227304	0.118571	0	0.325598	0.0369065	0.0854647	0.0396322	0.0155718	0.0812075	0.0407818	0.0336256	0.716406	0.136276	0.586988	1663.85	10.7346	492.719	0	1592.59	298.333	444.703	243.193	63.8386	388.631	334.546	127.535	2744.73	587.397	3461.98	0.250482	0.00227304	0.118571	0	0.325598	0.0369065	0.0854647	0.0396322
P62821;P55258;P61028;Q6PHN9;Q9D1G1;O35963;P35279;P35283;P56371;P61294;Q504M8;Q8BHC1;Q91V41;Q91ZR1;Q923S9;Q9DD03;Q9JKM7	7	5	41.416	0.00117108	0.00135108	6.24034	0.99243	500	25	22905.9	Ras-related protein Rab-1A OS=Mus musculus OX=10090 GN=Rab1A PE=1 SV=3	0.248976	0.138346	0.184324	0	0.386539	0.239452	0.438106	0.339567	0.331316	1.11145	0.893266	1.10233	1.938	0.852954	0.776314	1653.85	653.35	765.954	0	1890.66	1935.6	2279.62	2083.67	1358.27	5318.99	7327.73	4180.9	7424.96	3676.53	4578.6	0.248976	0.138346	0.184324	0	0.386539	0.239452	0.438106	0.339567
Q8BU03	3	2	21.087	0.193446	0.0277398	30.5764	0.380709	500	100	103879	Periodic tryptophan protein 2 homolog OS=Mus musculus OX=10090 GN=Pwp2 PE=1 SV=1	0.245693	0.00336854	0.19824	0.00248167	0.456668	0.0104377	0.316987	0.0577582	0.000949172	0.206748	0.0596718	0.121902	10.2186	0.0344146	1.23434	1632.04	15.9082	823.78	24.4848	2233.68	84.3731	1649.4	354.419	3.89125	989.425	489.505	462.347	39150.1	148.339	7280	0.245693	0.00336854	0.19824	0.00248167	0.456668	0.0104377	0.316987	0.0577582
P35564	4	4	21.7701	0.00770447	0.00347131	10.991	0.913408	500	25	67677.2	Calnexin OS=Mus musculus OX=10090 GN=Canx PE=1 SV=1	0.244098	0.0682626	0.182365	0	0.637234	0.187917	0.632163	0.554162	0.363018	1.16912	0.60824	0.791872	3.04812	0.818455	1.57095	1621.45	322.375	757.814	0	3116.88	1519.02	3289.37	3400.48	1488.24	5595.01	4989.57	3003.4	11678.1	3527.83	9265.29	0.244098	0.0682626	0.182365	0	0.637234	0.187917	0.632163	0.554162
P07724	14	7	87.2726	0.691234	0.0603596	4.77813	0.13675	25	500	70745.6	Albumin OS=Mus musculus OX=10090 GN=Alb PE=1 SV=3	0.243376	1.25492	6.68909	1.7e-05	0.654436	1.46846	3.20477	0.820791	0.556435	0.475546	0.820984	2.14602	0.816269	0.263922	0.633322	1616.65	5926.46	27796.3	0.16727	3201.02	11870.2	16675.6	5036.58	2281.17	2275.8	6734.78	8139.4	3127.33	1137.6	3735.25	0.243376	1.25492	6.68909	1.7e-05	0.654436	1.46846	3.20477	0.820791
Q99M74	3	2	17.6138	0.730366	0.0622769	2.74358	0.126682	50	200	58737.2	Keratin_ type II cuticular Hb2 OS=Mus musculus OX=10090 GN=Krt82 PE=1 SV=2	0.243248	0.128458	0.49238	0	0.530673	0.404074	0.361814	0.225363	0.180482	0	0.338635	0.00206853	0	0	0.450284	1615.8	606.652	2046.07	0	2595.66	3266.32	1882.64	1382.88	739.91	0	2777.93	7.84549	0	0	2655.72	0.243248	0.128458	0.49238	0	0.530673	0.404074	0.361814	0.225363
Q6NXJ0	7	4	31.4016	0.837272	0.0690709	1.60855	0.10088	500	50	133589	Protein WWC2 OS=Mus musculus OX=10090 GN=Wwc2 PE=1 SV=1	0.243077	0.914501	0.805482	0.000493613	0.497493	1.27088	1.30601	0.548622	0.945105	0.652606	0.638114	1.05903	1.742	0.489477	0.613829	1614.67	4318.79	3347.16	4.87012	2433.37	10273.1	6795.61	3366.48	3874.58	3123.15	5234.64	4016.69	6674.04	2109.82	3620.29	0.243077	0.914501	0.805482	0.000493613	0.497493	1.27088	1.30601	0.548622
Q8CCS6	7	5	39.7061	0.0354494	0.00908847	9.31514	0.714857	500	25	32410.7	Polyadenylate-binding protein 2 OS=Mus musculus OX=10090 GN=Pabpn1 PE=1 SV=3	0.242225	0.0924728	0.597262	0.0034043	1.94274	0.357889	0.695343	0.594237	0.714275	2.08785	0.946111	1.11042	2.95808	4.54133	1.18192	1609.01	436.709	2481.91	33.5878	9502.46	2892.98	3618.12	3646.38	2928.26	9991.74	7761.23	4211.6	11333.2	19574.7	6970.81	0.242225	0.0924728	0.597262	0.0034043	1.94274	0.357889	0.695343	0.594237
Q8VDP4	12	7	88.261	0.384106	0.041078	2.75893	0.245035	200	50	103630	Cell cycle and apoptosis regulator protein 2 OS=Mus musculus OX=10090 GN=Ccar2 PE=1 SV=2	0.242048	8.04414	0.410812	0.0708149	0.627364	4.60965	2.07227	8.8532	3.57677	2.98354	7.43568	4.22473	3.33285	3.11732	1.78434	1607.83	37989	1707.12	698.679	3068.6	37262	10782.7	54325.4	14663.4	14278.2	60997.1	16023.5	12769	13436.8	10523.8	0.242048	8.04414	0.410812	0.0708149	0.627364	4.60965	2.07227	8.8532
Q9CRB2	3	3	21.0385	0.0762858	0.0151117	23.0098	0.570872	500	50	17589.3	H/ACA ribonucleoprotein complex subunit 2 OS=Mus musculus OX=10090 GN=Nhp2 PE=1 SV=1	0.238701	0.0184827	0.221765	0.0102742	0.276907	0.170073	1.1316	0.694958	0.286928	1.45025	0.947296	0.840358	8.67921	0.654248	1.18783	1585.6	87.286	921.537	101.369	1354.42	1374.77	5888.13	4264.44	1176.3	6940.39	7770.95	3187.3	33252.2	2820.04	7005.69	0.238701	0.0184827	0.221765	0.0102742	0.276907	0.170073	1.1316	0.694958
Q6PGF7	3	1	12.6284	0.566324	0.0522766	4.59715	0.172919	25	200	81719.7	Exocyst complex component 8 OS=Mus musculus OX=10090 GN=Exoc8 PE=1 SV=1	0.237942	3.06704	0.637034	0.0319099	0.0842741	0.971254	0.46573	0.375846	0.728776	0.515066	0.00564527	0.33678	0.95892	0.149632	0.345151	1580.56	14484.3	2647.18	314.831	412.207	7851.09	2423.36	2306.28	2987.71	2464.93	46.3099	1277.34	3673.86	644.968	2035.66	0.237942	3.06704	0.637034	0.0319099	0.0842741	0.971254	0.46573	0.375846
P62267	1	1	16.8858	0.00219997	0.0018839	14.989	0.980214	500	25	15978.7	40S ribosomal protein S23 OS=Mus musculus OX=10090 GN=Rps23 PE=1 SV=3	0.237377	0.306018	0.96984	9.32e-06	2.0454	1.38085	3.51344	2.67413	1.93406	9.00886	4.36812	8.65838	14.7212	3.38548	4.57517	1576.81	1445.19	4030.14	0.0919765	10004.6	11162	18281.7	16409.1	7928.9	43113.3	35833	32839.4	56400.5	14592.6	26983.8	0.237377	0.306018	0.96984	9.32e-06	2.0454	1.38085	3.51344	2.67413
Q9JMA7;Q64459	4	4	22.1214	0.001067	0.00129811	7.05946	0.993524	500	50	58386.1	Cytochrome P450 3A41 OS=Mus musculus OX=10090 GN=Cyp3a41a PE=1 SV=2	0.235745	0.211074	0.540597	0.0832713	0.523616	0.293699	0.619384	0.422718	0.445708	0.940446	0.572335	1.05825	2.64824	2.61614	1.09328	1565.96	996.812	2246.44	821.577	2561.15	2374.11	3222.87	2593.91	1827.24	4500.65	4695.04	4013.72	10146	11276.5	6448.02	0.235745	0.211074	0.540597	0.0832713	0.523616	0.293699	0.619384	0.422718
Q8BRT1	4	1	17.8279	0.331708	0.0378677	12.2508	0.2732	500	50	141652	CLIP-associating protein 2 OS=Mus musculus OX=10090 GN=Clasp2 PE=1 SV=1	0.235289	0.00114335	0.0127364	9.19e-06	0.0752178	0.035821	0.280694	0.150405	0.0342293	0.530452	0.154899	0.102717	0.971747	0.0222636	0.366413	1562.94	5.39953	52.9259	0.0906295	367.91	289.558	1460.55	922.922	140.327	2538.56	1270.69	389.583	3723	95.9642	2161.06	0.235289	0.00114335	0.0127364	9.19e-06	0.0752178	0.035821	0.280694	0.150405
P32067	16	8	133.745	0.000262074	0.000658216	13.2194	0.999634	500	25	47927.6	Lupus La protein homolog OS=Mus musculus OX=10090 GN=Ssb PE=1 SV=1	0.228176	0.2123	0.359626	0.00154391	0.575717	0.759094	1.34536	1.30482	1.03957	3.54259	2.09314	2.14747	5.61084	1.88075	3.08531	1515.69	1002.6	1494.41	15.2327	2815.98	6136.11	7000.39	8006.68	4261.86	16953.6	17170.7	8144.9	21496.5	8106.7	18196.8	0.228176	0.2123	0.359626	0.00154391	0.575717	0.759094	1.34536	1.30482
Q921F2	12	7	104.751	0.229641	0.0308393	3.18035	0.345947	100	25	44947	TAR DNA-binding protein 43 OS=Mus musculus OX=10090 GN=Tardbp PE=1 SV=1	0.226865	5.98077	0.831342	0.00022288	1.99002	6.10862	5.61971	4.46553	12.3012	4.59061	6.37047	6.08599	9.47067	1.72958	6.61678	1506.98	28244.6	3454.62	2.199	9733.7	49378.8	29241.4	27401.6	50430.2	21969.1	52258.9	23082.9	36284.5	7455.11	39024.9	0.226865	5.98077	0.831342	0.00022288	1.99002	6.10862	5.61971	4.46553
Q9JKN6	9	5	59.0147	0.000788544	0.00108877	16.8781	0.996205	500	25	51869.6	RNA-binding protein Nova-1 OS=Mus musculus OX=10090 GN=Nova1 PE=1 SV=2	0.225089	0.0904448	0.340387	0	0.428898	0.392463	1.11484	1.00236	0.545194	3.01785	1.32897	2.29117	6.79384	2.34829	1.92858	1495.18	427.131	1414.47	0	2097.85	3172.46	5800.93	6150.75	2235.09	14442.4	10901.9	8689.92	26028.9	10122	11374.6	0.225089	0.0904448	0.340387	0	0.428898	0.392463	1.11484	1.00236
P84091	14	10	81.6177	0.069665	0.0143756	8.97078	0.588906	500	50	49996.9	AP-2 complex subunit mu OS=Mus musculus OX=10090 GN=Ap2m1 PE=1 SV=1	0.224738	0.417687	0.316826	0.0894847	0.609588	0.202276	0.768226	0.655864	0.272823	1.58361	0.647151	1.45944	6.08164	0.740233	1.26393	1492.85	1972.55	1316.56	882.88	2981.65	1635.09	3997.35	4024.54	1118.47	7578.59	5308.78	5535.33	23300.3	3190.66	7454.49	0.224738	0.417687	0.316826	0.0894847	0.609588	0.202276	0.768226	0.655864
Q8VH51	10	7	59.735	0.0223775	0.00668204	14.5543	0.788968	500	50	59691.9	RNA-binding protein 39 OS=Mus musculus OX=10090 GN=Rbm39 PE=1 SV=2	0.218474	0.112899	1.8972	0.00131962	0.298591	0.409734	0.945896	1.09452	0.746012	2.96086	1.00929	1.20785	4.77409	4.24896	1.30534	1451.24	533.172	7883.74	13.0198	1460.49	3312.07	4921.83	6716.27	3058.37	14169.6	8279.5	4581.1	18290.7	18314.5	7698.74	0.218474	0.112899	1.8972	0.00131962	0.298591	0.409734	0.945896	1.09452
P60879	5	5	29.4041	0.525629	0.0497613	5.16386	0.186529	100	500	23543.3	Synaptosomal-associated protein 25 OS=Mus musculus OX=10090 GN=Snap25 PE=1 SV=1	0.218367	0.857702	0.293412	0	0.205187	1.31136	1.64943	0.713546	0.322384	0.170467	1.14392	0.759709	0.127707	0.0426991	0.349623	1450.53	4050.55	1219.27	0	1003.63	10600.3	8582.58	4378.5	1321.65	815.797	9383.95	2881.42	489.279	184.048	2062.03	0.218367	0.857702	0.293412	0	0.205187	1.31136	1.64943	0.713546
Q8BVE3	5	2	34.6767	0.347553	0.038747	6.74134	0.264182	200	500	56311.3	V-type proton ATPase subunit H OS=Mus musculus OX=10090 GN=Atp6v1h PE=1 SV=1	0.217218	3.28141	0.217167	0	0.738855	6.96689	5.89618	3.90431	3.95555	0.308484	13.2348	8.24341	0.757185	0.0762663	2.39835	1442.9	15496.7	902.431	0	3613.94	56316.6	30679.9	23957.8	16216.3	1476.3	108569	31265.5	2900.96	328.735	14145.2	0.217218	3.28141	0.217167	0	0.738855	6.96689	5.89618	3.90431
O55128	4	3	22.0048	0.0328448	0.00867708	7.27328	0.727904	500	50	17652.2	Histone deacetylase complex subunit SAP18 OS=Mus musculus OX=10090 GN=Sap18 PE=1 SV=1	0.215665	0.0243776	0.155013	0.0241789	0.148448	0.164233	0.394225	0.135003	0.0958506	0.306056	0.601559	0.467304	1.36981	0.274519	0.805752	1432.58	115.125	644.152	238.556	726.1	1327.57	2051.29	828.412	392.951	1464.68	4934.77	1772.38	5248.07	1183.28	4752.23	0.215665	0.0243776	0.155013	0.0241789	0.148448	0.164233	0.394225	0.135003
Q7TPV4	16	11	75.1164	0.00650768	0.00309703	20.8658	0.926892	500	50	152950	Myb-binding protein 1A OS=Mus musculus OX=10090 GN=Mybbp1a PE=1 SV=2	0.209967	0.151664	0.308389	0	0.462998	0.165999	0.521695	0.443697	0.365572	1.27326	0.499921	0.654774	9.29585	1.24267	2.58603	1394.73	716.243	1281.5	0	2264.64	1341.85	2714.57	2722.64	1498.71	6093.4	4101	2483.42	35614.7	5356.37	15252.1	0.209967	0.151664	0.308389	0	0.462998	0.165999	0.521695	0.443697
Q8R0G9	15	7	91.145	0.0865905	0.0166921	10.7587	0.545411	500	25	129818	Nuclear pore complex protein Nup133 OS=Mus musculus OX=10090 GN=Nup133 PE=1 SV=2	0.209812	0.0574551	0.303751	0.00262326	0.472965	0.101684	0.342306	0.330952	0.126108	0.886425	0.303867	0.742811	4.67816	0.538334	0.926907	1393.7	271.335	1262.23	25.8818	2313.39	821.955	1781.14	2030.81	516.998	4242.12	2492.71	2817.32	17923.2	2320.41	5466.78	0.209812	0.0574551	0.303751	0.00262326	0.472965	0.101684	0.342306	0.330952
Q9D554	13	7	100.001	0.00294228	0.00214922	18.5843	0.970766	500	25	59184.1	Splicing factor 3A subunit 3 OS=Mus musculus OX=10090 GN=Sf3a3 PE=1 SV=2	0.209628	0.073051	0.29673	0.100237	0.630272	0.223521	0.739544	0.670132	0.319562	1.38625	1.06137	1.26404	6.85492	1.24583	2.66714	1392.48	344.988	1233.05	988.967	3082.82	1806.82	3848.11	4112.1	1310.09	6634.11	8706.77	4794.22	26262.9	5369.96	15730.4	0.209628	0.073051	0.29673	0.100237	0.630272	0.223521	0.739544	0.670132
Q8CHR6	3	1	17.2297	0.0119317	0.00456807	11.1285	0.870697	200	25	113250	Dihydropyrimidine dehydrogenase [NADP(+)] OS=Mus musculus OX=10090 GN=Dpyd PE=1 SV=1	0.208056	0.00956336	0.11734	0	0.230898	0.399091	0.77165	1.07482	0.403419	1.37141	1.57455	0.781642	1.81898	0.374949	1.27994	1382.03	45.1636	487.603	0	1129.38	3226.03	4015.17	6595.39	1653.87	6563.11	12916.5	2964.6	6968.96	1616.16	7548.95	0.208056	0.00956336	0.11734	0	0.230898	0.399091	0.77165	1.07482
Q8R3G1	1	1	6.0686	0.00552599	0.0028624	35.9855	0.938453	500	50	38699	Nuclear inhibitor of protein phosphatase 1 OS=Mus musculus OX=10090 GN=Ppp1r8 PE=1 SV=1	0.207654	0	0.0302608	0	0.0325435	0.039332	0.0579414	0.13011	0.0641458	0.353454	0.0834527	0.0873812	1.34487	0.902173	0.339429	1379.37	0	125.748	0	159.179	317.939	301.489	798.386	262.974	1691.51	684.587	331.418	5152.55	3888.69	2001.91	0.207654	0	0.0302608	0	0.0325435	0.039332	0.0579414	0.13011
P26369	12	7	65.0217	0.0766061	0.0151117	23.2422	0.570035	500	25	53859.3	Splicing factor U2AF 65 kDa subunit OS=Mus musculus OX=10090 GN=U2af2 PE=1 SV=3	0.207472	0.0252046	0.340749	0.208415	0.71615	0.201465	1.07322	0.745245	0.322838	1.48115	0.952955	1.41417	10.6324	0.535906	2.15937	1378.15	119.03	1415.97	2056.28	3502.88	1628.53	5584.37	4573.01	1323.51	7088.25	7817.37	5363.65	40735.3	2309.94	12735.7	0.207472	0.0252046	0.340749	0.208415	0.71615	0.201465	1.07322	0.745245
P17426	29	18	187.783	0.646836	0.0574549	2.05996	0.148804	200	50	108748	AP-2 complex subunit alpha-1 OS=Mus musculus OX=10090 GN=Ap2a1 PE=1 SV=1	0.203958	1.56264	5.85859	0.00343382	3.74083	3.0602	7.09614	3.51548	1.28858	3.08995	5.1673	5.75967	5.14777	1.23835	2.42757	1354.81	7379.69	24345.2	33.879	18297.4	24737	36923.7	21571.9	5282.7	14787.4	42388.9	21845.2	19722.4	5337.72	14317.5	0.203958	1.56264	5.85859	0.00343382	3.74083	3.0602	7.09614	3.51548
Q9EQZ6	4	2	17.1274	0.082556	0.0159954	8.01986	0.555035	500	50	116518	Rap guanine nucleotide exchange factor 4 OS=Mus musculus OX=10090 GN=Rapgef4 PE=1 SV=1	0.203501	0.015094	0.144929	0.002044	0.164637	0.0655388	0.190869	0.0849566	0.0644428	0.292521	0.908666	0.275226	1.18447	0.322516	0.35539	1351.78	71.2823	602.247	20.1667	805.283	529.78	993.157	521.315	264.191	1399.9	7454.06	1043.87	4537.98	1390.16	2096.05	0.203501	0.015094	0.144929	0.002044	0.164637	0.0655388	0.190869	0.0849566
Q8BUH8	8	6	44.0953	0.00451973	0.00253347	10.5609	0.95076	500	25	117658	Sentrin-specific protease 7 OS=Mus musculus OX=10090 GN=Senp7 PE=1 SV=1	0.202842	0.0201668	0.290264	0.000359304	0.560341	0.081095	0.600995	0.345644	0.163176	1.06676	0.446557	0.98945	2.92715	1.51695	0.976527	1347.4	95.2389	1206.18	3.54499	2740.78	655.528	3127.19	2120.96	668.959	5105.12	3663.24	3752.77	11214.6	6538.61	5759.44	0.202842	0.0201668	0.290264	0.000359304	0.560341	0.081095	0.600995	0.345644
Q6PHZ2	20	7	107.484	0.00272151	0.00205176	4.11716	0.973592	200	25	56996.8	Calcium/calmodulin-dependent protein kinase type II subunit delta OS=Mus musculus OX=10090 GN=Camk2d PE=1 SV=1	0.200918	0.330261	0.18262	0.0912529	0.240133	0.406475	0.520063	0.578239	0.661122	1.27057	0.667356	1.0009	1.18708	0.53889	0.811091	1334.62	1559.68	758.873	900.325	1174.55	3285.73	2706.07	3548.22	2710.35	6080.52	5474.52	3796.19	4547.99	2322.81	4783.71	0.200918	0.330261	0.18262	0.0912529	0.240133	0.406475	0.520063	0.578239
Q922Q8	6	5	44.0215	0.113948	0.0198803	10.1016	0.489411	500	25	35333.6	Leucine-rich repeat-containing protein 59 OS=Mus musculus OX=10090 GN=Lrrc59 PE=1 SV=1	0.198552	0.093135	0.381762	0.000168456	0.641772	0.362848	1.51013	0.735381	0.323132	1.60467	0.622687	0.99556	4.61897	0.435563	1.74834	1318.9	439.836	1586.4	1.66203	3139.08	2933.07	7857.75	4512.48	1324.72	7679.4	5108.09	3775.95	17696.4	1877.43	10311.5	0.198552	0.093135	0.381762	0.000168456	0.641772	0.362848	1.51013	0.735381
Q7TSZ8	6	4	34.5809	0.45277	0.0456634	2.25193	0.214078	500	50	57335.2	Nucleus accumbens-associated protein 1 OS=Mus musculus OX=10090 GN=Nacc1 PE=1 SV=1	0.196786	0.3562	1.70414	3.43e-05	0.33964	1.38063	0.956635	0.520814	0.794135	0.670005	1.70502	1.18158	1.41031	1.57334	0.890354	1307.17	1682.18	7081.5	0.338717	1661.27	11160.3	4977.71	3195.85	3255.66	3206.41	13986.8	4481.48	5403.24	6781.67	5251.2	0.196786	0.3562	1.70414	3.43e-05	0.33964	1.38063	0.956635	0.520814
Q80XI3	3	2	17.2657	0.399704	0.0423299	3.18714	0.237482	500	50	176202	Eukaryotic translation initiation factor 4 gamma 3 OS=Mus musculus OX=10090 GN=Eif4g3 PE=1 SV=2	0.196575	0.150414	0.73981	0.0181574	0.429399	0.597046	0.912782	0.855757	0.137938	1.19557	0.575786	1.17382	2.38823	0.291025	0.650047	1305.77	710.342	3074.26	179.146	2100.3	4826.2	4749.53	5251.14	565.496	5721.6	4723.35	4452.05	9149.88	1254.42	3833.9	0.196575	0.150414	0.73981	0.0181574	0.429399	0.597046	0.912782	0.855757
Q8BTV2	5	5	24.9449	0.796498	0.0662106	3.12759	0.110525	200	50	52182.1	Cleavage and polyadenylation specificity factor subunit 7 OS=Mus musculus OX=10090 GN=Cpsf7 PE=1 SV=2	0.196437	0.280897	2.89052	0.00700157	0.808535	0.340906	1.53332	1.31975	0.119626	0.269469	1.5977	1.74971	1.06938	0.251248	0.817879	1304.86	1326.56	12011.5	69.0794	3954.76	2755.7	7978.38	8098.32	490.42	1289.58	13106.4	6636.27	4097.06	1082.97	4823.75	0.196437	0.280897	2.89052	0.00700157	0.808535	0.340906	1.53332	1.31975
Q04750	11	11	56.8686	0.0127429	0.00482738	12.3861	0.863272	500	25	91332.1	DNA topoisomerase 1 OS=Mus musculus OX=10090 GN=Top1 PE=1 SV=2	0.195167	0.0654205	0.186192	0.000834364	0.37771	0.281109	0.82014	0.52709	0.391241	1.1193	0.845575	0.769636	3.49922	0.689532	1.34509	1296.42	308.953	773.717	8.23206	1847.48	2272.33	4267.48	3234.36	1603.94	5356.58	6936.5	2919.07	13406.4	2972.13	7933.17	0.195167	0.0654205	0.186192	0.000834364	0.37771	0.281109	0.82014	0.52709
P61982	6	2	45.9861	0.485118	0.0478485	5.94724	0.201278	200	500	28473.7	14-3-3 protein gamma OS=Mus musculus OX=10090 GN=Ywhag PE=1 SV=2	0.193397	1.03272	0.183231	0	0.132191	2.56002	1.2525	0.486903	1.35946	0.29926	2.44883	1.31679	0.0338482	0.179909	0.469732	1284.66	4877.09	761.411	0	646.582	20693.8	6517.23	2987.76	5573.26	1432.15	20088.5	4994.29	129.681	775.473	2770.42	0.193397	1.03272	0.183231	0	0.132191	2.56002	1.2525	0.486903
Q4QQM4	1	1	6.8698	0.271636	0.0341637	3.22381	0.312378	200	50	20967.8	Tumor protein p53-inducible protein 11 OS=Mus musculus OX=10090 GN=Trp53i11 PE=1 SV=1	0.191982	0.0549449	0.0576401	0.00055498	0.0949688	0.183686	0.143238	0.150979	0.0101458	0.57952	0.18116	0.139438	0.524295	0.11964	0.252377	1275.26	259.481	239.522	5.47559	464.518	1484.82	745.317	926.447	41.5938	2773.38	1486.11	528.859	2008.7	515.689	1488.49	0.191982	0.0549449	0.0576401	0.00055498	0.0949688	0.183686	0.143238	0.150979
Q60605;Q8CI43	1	1	6.9765	0.198995	0.0283484	4.85259	0.37495	200	50	17101.2	Myosin light polypeptide 6 OS=Mus musculus OX=10090 GN=Myl6 PE=1 SV=3	0.188768	0.131383	0.0863182	0.00174439	0.0682722	0.314831	1.02962	0.494222	0.284681	0.208674	1.00911	0.649728	0.115588	0.277672	0.916387	1253.91	620.463	358.693	17.2106	333.937	2544.92	5357.46	3032.67	1167.09	998.639	8277.99	2464.28	442.847	1196.87	5404.74	0.188768	0.131383	0.0863182	0.00174439	0.0682722	0.314831	1.02962	0.494222
Q9D168	2	1	12.3014	0.000601926	0.000977586	33.9131	0.99773	500	50	49024.5	Integrator complex subunit 12 OS=Mus musculus OX=10090 GN=Ints12 PE=1 SV=1	0.18521	0.15907	0.245885	0.00133427	0.235157	0.214573	0.688813	0.416293	0.288611	1.48038	0.553778	0.773679	9.60551	3.80061	1.89086	1230.28	751.218	1021.77	13.1642	1150.21	1734.5	3584.14	2554.48	1183.2	7084.58	4542.81	2934.4	36801.1	16382	11152.1	0.18521	0.15907	0.245885	0.00133427	0.235157	0.214573	0.688813	0.416293
CAS1_BOVIN	5	3	32.5663	0.586071	0.0535084	4.54069	0.16669	100	500	24586		0.185155	17.5705	3.17933	0.000397169	4.26443	8.9096	26.5859	4.17521	12.2398	1.70494	10.3664	7.28452	3.23712	0.192478	6.04053	1229.91	82977.8	13211.6	3.91858	20858.5	72020.4	138336	25620.1	50178.7	8159.25	85038.7	27628.7	12402.2	829.649	35626.3	0.185155	17.5705	3.17933	0.000397169	4.26443	8.9096	26.5859	4.17521
Q9D0R8	3	2	19.2421	0.535342	0.0501393	5.17846	0.183179	200	500	21985.9	Protein LSM12 homolog OS=Mus musculus OX=10090 GN=Lsm12 PE=1 SV=1	0.183966	3.70306	0.314866	0	0.946261	7.06672	6.79551	1.54592	3.82256	0.151728	8.33414	5.15736	0.135557	0.0164667	2.48259	1222.02	17487.9	1308.42	0	4628.41	57123.6	35359.4	9486.18	15671.1	726.119	68367.5	19560.8	519.351	70.9772	14642	0.183966	3.70306	0.314866	0	0.946261	7.06672	6.79551	1.54592
Q8CF93	2	2	11.0138	0.0710236	0.014488	14.9202	0.585086	500	50	64895.1	Polypeptide N-acetylgalactosaminyltransferase 13 OS=Mus musculus OX=10090 GN=Galnt13 PE=2 SV=1	0.180908	0.0351506	0.261612	0.000698469	0.254674	0.0620781	1.00557	0.261642	0.112282	0.508157	0.236955	0.482203	3.28894	0.55782	0.88966	1201.7	166.001	1087.12	6.89128	1245.68	501.806	5232.35	1605.5	460.314	2431.86	1943.81	1828.89	12600.7	2404.4	5247.1	0.180908	0.0351506	0.261612	0.000698469	0.254674	0.0620781	1.00557	0.261642
CATD_HUMAN	1	1	6.0668	0.311359	0.036393	36.7733	0.285517	50	200	45065.5		0.180793	0.0428176	0.230628	0	0.709598	0.226093	0.117864	0.0271927	0.233364	0.00955434	0.014029	0.00186149	0.0746613	0.0427939	0.0341092	1200.93	202.209	958.367	0	3470.83	1827.61	613.289	166.861	956.705	45.7238	115.084	7.06023	286.046	184.457	201.172	0.180793	0.0428176	0.230628	0	0.709598	0.226093	0.117864	0.0271927
P31001	4	1	21.3943	0.000687795	0.00104253	22.276	0.997061	500	25	53554.9	Desmin OS=Mus musculus OX=10090 GN=Des PE=1 SV=3	0.179649	0.0847304	0.151247	0.0308514	0.676308	0.230469	0.868064	0.826203	0.585567	2.50323	1.14899	2.14322	5.30264	2.40103	1.55482	1193.34	400.145	628.502	304.388	3308	1862.99	4516.85	5069.79	2400.6	11979.6	9425.51	8128.79	20315.7	10349.3	9170.14	0.179649	0.0847304	0.151247	0.0308514	0.676308	0.230469	0.868064	0.826203
Q9CPR4	9	5	48.8456	0.018308	0.00603485	16.7872	0.817632	500	25	21651.3	60S ribosomal protein L17 OS=Mus musculus OX=10090 GN=Rpl17 PE=1 SV=3	0.179451	0.0714484	0.0703171	0.00212002	0.363133	0.284505	0.877287	0.678177	0.227214	0.898613	0.80193	0.963058	3.11884	0.484579	1.78892	1192.02	337.42	292.201	20.9167	1776.18	2299.78	4564.84	4161.47	931.493	4300.45	6578.47	3652.68	11949	2088.71	10550.8	0.179451	0.0714484	0.0703171	0.00212002	0.363133	0.284505	0.877287	0.678177
Q6IME9	14	6	67.9779	0.00451146	0.00253347	5.40571	0.950863	500	50	57263.6	Keratin_ type II cytoskeletal 72 OS=Mus musculus OX=10090 GN=Krt72 PE=3 SV=1	0.173752	0.091333	0.259504	0.0795995	0.347995	0.066534	0.350845	0.229516	0.222225	0.519569	0.185599	0.642728	1.0902	1.02753	0.553382	1154.17	431.326	1078.36	785.351	1702.13	537.825	1825.57	1408.37	911.041	2486.48	1522.53	2437.73	4176.84	4429	3263.78	0.173752	0.091333	0.259504	0.0795995	0.347995	0.066534	0.350845	0.229516
Q62093	6	5	24.6163	0.00681177	0.00318208	9.19438	0.923403	500	50	25476.4	Serine/arginine-rich splicing factor 2 OS=Mus musculus OX=10090 GN=Srsf2 PE=1 SV=4	0.173297	0.364602	0.621948	0	0.589922	0.251743	1.19202	0.302004	1.04086	0.152729	1.77941	1.49285	2.68649	2.39381	2.65828	1151.14	1721.86	2584.49	0	2885.46	2034.96	6202.52	1853.17	4267.14	730.909	14597	5662.07	10292.6	10318.2	15678.2	0.173297	0.364602	0.621948	0	0.589922	0.251743	1.19202	0.302004
Q6PGH1	3	3	18.327	0.894384	0.0729929	2.36763	0.087327	500	50	17570	Protein BUD31 homolog OS=Mus musculus OX=10090 GN=Bud31 PE=1 SV=2	0.170894	0.402011	0.97143	0	0.518897	0.569078	1.0704	0.403713	0.585926	0.287595	0.697304	0.71752	2.05502	0.0251997	0.495702	1135.19	1898.52	4036.75	0	2538.06	4600.12	5569.67	2477.29	2402.08	1376.33	5720.19	2721.4	7873.3	108.619	2923.59	0.170894	0.402011	0.97143	0	0.518897	0.569078	1.0704	0.403713
Q9CZ13	12	8	78.5796	0.00845981	0.00363936	9.64649	0.905234	200	25	53479.1	Cytochrome b-c1 complex subunit 1_ mitochondrial OS=Mus musculus OX=10090 GN=Uqcrc1 PE=1 SV=2	0.170659	1.35429	1.49656	0.00135679	2.39987	3.52742	4.75091	3.2144	5.03325	9.28627	8.11554	11.7452	6.98949	2.69933	4.26559	1133.62	6395.74	6218.9	13.3864	11738.4	28513.7	24720.7	19724.4	20634.4	44440.8	66574.2	44547	26778.5	11635.1	25157.9	0.170659	1.35429	1.49656	0.00135679	2.39987	3.52742	4.75091	3.2144
Q8VC57;Q8CEZ0	5	1	22.1102	0.726401	0.0620083	23.7005	0.127681	50	500	26562.9	BTB/POZ domain-containing protein KCTD5 OS=Mus musculus OX=10090 GN=Kctd5 PE=1 SV=1	0.165227	0.0281514	0	0	0.00114291	0.468588	0.0586687	0.0954746	0.147165	0.0123457	0.0210424	0.146092	0	0.00256562	0.0172539	1097.54	132.947	0	0	5.59029	3787.81	305.274	585.856	603.32	59.0822	172.617	554.097	0	11.0587	101.761	0.165227	0.0281514	0	0	0.00114291	0.468588	0.0586687	0.0954746
P98203	7	5	40.3119	0.531737	0.0499025	8.49143	0.184415	200	500	105636	Armadillo repeat protein deleted in velo-cardio-facial syndrome homolog OS=Mus musculus OX=10090 GN=Arvcf PE=1 SV=2	0.163827	0.0784991	1.23444	0	0.101323	0.877816	0.460182	0.22221	0.0939433	0.344462	1.39964	0.376825	0.0957574	0.0231083	0.130908	1088.24	370.717	5129.66	0	495.597	7095.79	2394.49	1363.53	385.132	1648.48	11481.7	1429.22	366.87	99.6048	772.076	0.163827	0.0784991	1.23444	0	0.101323	0.877816	0.460182	0.22221
O35638;Q9D3E6	5	3	28.2608	0.297363	0.0354818	17.0478	0.294523	500	100	142479	Cohesin subunit SA-2 OS=Mus musculus OX=10090 GN=Stag2 PE=1 SV=3	0.163764	0.0339293	0.846882	0.000110392	0.246596	0.00616667	0.125414	0.0195762	0.0424736	0.127831	0.0661239	0.0799696	2.65808	0.121485	0.416282	1087.82	160.233	3519.19	1.08916	1206.17	49.848	652.576	120.124	174.126	611.757	542.434	303.308	10183.7	523.644	2455.18	0.163764	0.0339293	0.846882	0.000110392	0.246596	0.00616667	0.125414	0.0195762
Q9CY57	3	2	17.3817	0.0369734	0.00932224	17.8052	0.707542	500	25	26584.9	Chromatin target of PRMT1 protein OS=Mus musculus OX=10090 GN=Chtop PE=1 SV=2	0.159674	0.0233471	0.158877	0	0.181732	0.220161	0.308865	0.750173	0.235268	0.84933	1.01958	1.07157	4.53768	0.552887	0.996989	1060.65	110.258	660.209	0	888.898	1779.66	1607.14	4603.25	964.511	4064.6	8363.91	4064.24	17385	2383.14	5880.12	0.159674	0.0233471	0.158877	0	0.181732	0.220161	0.308865	0.750173
Q9EPU0	7	4	53.6859	0.0507196	0.0113924	9.43861	0.650155	500	50	125279	Regulator of nonsense transcripts 1 OS=Mus musculus OX=10090 GN=Upf1 PE=1 SV=2	0.15847	0.113369	0.196447	0.000538582	0.158004	0.197243	0.328995	0.322824	0.206837	0.780401	0.252264	0.555945	2.13994	0.882437	0.335742	1052.66	535.394	816.329	5.31379	772.837	1594.41	1711.88	1980.93	847.955	3734.73	2069.4	2108.58	8198.65	3803.62	1980.16	0.15847	0.113369	0.196447	0.000538582	0.158004	0.197243	0.328995	0.322824
Q6NXH9;Q9DCV7	17	2	131.341	0.40501	0.0427137	2.83165	0.234988	500	100	59538.8	Keratin_ type II cytoskeletal 73 OS=Mus musculus OX=10090 GN=Krt73 PE=1 SV=1	0.157291	0.0823116	0.484034	0	0.205462	0.144535	0.145057	0.126919	0.0599481	0.264812	0.366948	0.175839	0.564282	0.151998	0.223611	1044.83	388.722	2011.39	0	1004.97	1168.34	754.781	778.804	245.765	1267.3	3010.19	666.921	2161.9	655.165	1318.83	0.157291	0.0823116	0.484034	0	0.205462	0.144535	0.145057	0.126919
Q6PE01	7	5	42.6291	0.152344	0.0236226	15.9561	0.429655	500	50	39731.8	U5 small nuclear ribonucleoprotein 40 kDa protein OS=Mus musculus OX=10090 GN=Snrnp40 PE=1 SV=1	0.155086	0.0626063	0.166478	0	0.14972	0.03288	0.119173	0.144017	0.041173	0.336957	0.240344	0.238061	2.22522	0.130237	0.558125	1030.18	295.662	691.795	0	732.319	265.784	620.098	883.723	168.794	1612.56	1971.61	902.917	8525.37	561.366	3291.75	0.155086	0.0626063	0.166478	0	0.14972	0.03288	0.119173	0.144017
P60335	12	8	72.1812	0.117967	0.0201433	9.03185	0.482291	500	25	38011.1	Poly(rC)-binding protein 1 OS=Mus musculus OX=10090 GN=Pcbp1 PE=1 SV=1	0.154131	1.43103	0.291185	0.0961241	0.701994	5.57152	3.6336	2.24946	4.34532	1.91094	6.08754	3.53766	10.3204	1.4441	5.1823	1023.84	6758.11	1210.01	948.387	3433.64	45037.1	18906.9	13803.3	17814.2	9145.09	49937.9	13417.6	39540.1	6224.6	30564.6	0.154131	1.43103	0.291185	0.0961241	0.701994	5.57152	3.6336	2.24946
Q9JLM8	4	2	19.6326	0.000276618	0.000658216	22.9977	0.999583	500	25	84723.6	Serine/threonine-protein kinase DCLK1 OS=Mus musculus OX=10090 GN=Dclk1 PE=1 SV=1	0.154034	0.0596692	0.126033	0	0.414843	0.193931	0.625179	0.689593	0.423104	1.83334	0.785898	1.06454	3.83467	2.58004	1.39846	1023.19	281.792	523.728	0	2029.11	1567.64	3253.03	4231.52	1734.57	8773.73	6446.96	4037.58	14691.6	11120.9	8247.96	0.154034	0.0596692	0.126033	0	0.414843	0.193931	0.625179	0.689593
Q6NXM2	5	2	19.8378	0.744411	0.0632349	1.9874	0.123172	100	50	59577.1	RCC1 and BTB domain-containing protein 1 OS=Mus musculus OX=10090 GN=Rcbtb1 PE=1 SV=1	0.153315	1.92694	2.08857	0	0.795168	2.52539	2.77797	0.909607	2.91169	0.525717	3.36261	2.41751	0.250434	0.852223	2.38334	1018.41	9100.09	8678.99	0	3889.38	20413.9	14454.8	5581.57	11936.8	2515.9	27584.5	9169.11	959.475	3673.39	14056.6	0.153315	1.92694	2.08857	0	0.795168	2.52539	2.77797	0.909607
P68510;P68254;Q9CQV8	10	4	49.8895	0.00795882	0.00354313	6.54725	0.910627	500	25	28382.9	14-3-3 protein eta OS=Mus musculus OX=10090 GN=Ywhah PE=1 SV=2	0.153204	0.101314	0.223303	0.0153275	0.410738	0.131159	0.746216	0.400549	0.226367	1.1992	0.407326	0.963524	1.3318	1.12532	0.671293	1017.67	478.461	927.93	151.225	2009.03	1060.22	3882.83	2457.87	928.019	5738.96	3341.41	3654.44	5102.46	4850.52	3959.2	0.153204	0.101314	0.223303	0.0153275	0.410738	0.131159	0.746216	0.400549
Q8K2C9	4	3	25.1587	0.137044	0.0222498	10.3133	0.451441	500	25	43302.6	Very-long-chain (3R)-3-hydroxyacyl-CoA dehydratase 3 OS=Mus musculus OX=10090 GN=Hacd3 PE=1 SV=2	0.152676	0.045608	0.51917	0.00954449	0.718342	0.203599	0.618563	0.296431	0.213053	0.802115	0.663868	0.943551	5.12758	0.177383	2.09432	1014.16	215.387	2157.39	94.1686	3513.6	1645.79	3218.6	1818.98	873.436	3838.64	5445.91	3578.69	19645	764.585	12352	0.152676	0.045608	0.51917	0.00954449	0.718342	0.203599	0.618563	0.296431
Q8VE37	3	1	15.6569	0.113324	0.0198803	13.5619	0.490538	500	50	45387.3	Regulator of chromosome condensation OS=Mus musculus OX=10090 GN=Rcc1 PE=1 SV=1	0.152256	0.00585441	0.00569877	0	0.0999082	0.060201	0.0907953	0.440832	0.16745	1.20302	0.213105	0.206016	1.23921	0.686815	0.245367	1011.38	27.6478	23.6811	0	488.677	486.632	472.44	2705.06	686.483	5757.26	1748.17	781.374	4747.7	2960.42	1447.15	0.152256	0.00585441	0.00569877	0	0.0999082	0.060201	0.0907953	0.440832
Q62376	9	6	64.2391	0.424307	0.0439574	4.28261	0.22622	100	25	52049.2	U1 small nuclear ribonucleoprotein 70 kDa OS=Mus musculus OX=10090 GN=Snrnp70 PE=1 SV=2	0.152123	5.37571	0.363199	0.0913196	1.28202	22.4936	9.80875	9.82182	5.59841	2.46071	3.1659	13.2948	5.28976	0.833985	2.98058	1010.49	25387.1	1509.26	900.984	6270.68	181826	51038.4	60269.1	22951.4	11776.1	25970.8	50424.5	20266.4	3594.77	17579.1	0.152123	5.37571	0.363199	0.0913196	1.28202	22.4936	9.80875	9.82182
Q9CZU6	4	2	26.3708	0.238308	0.0315031	12.1282	0.338498	500	25	52021.9	Citrate synthase_ mitochondrial OS=Mus musculus OX=10090 GN=Cs PE=1 SV=1	0.151133	0.0691869	0.0627411	0.000631233	0.51161	0.0339636	0.945735	0.382527	0.0865639	0.644112	0.388523	0.299131	2.51977	0.257366	0.655864	1003.92	326.74	260.719	6.22792	2502.42	274.544	4921	2347.28	354.88	3082.5	3187.17	1134.54	9653.88	1109.34	3868.21	0.151133	0.0691869	0.0627411	0.000631233	0.51161	0.0339636	0.945735	0.382527
Q01853;Q9D3R6	12	8	65.6952	0.421513	0.043787	7.04293	0.227462	500	25	90006.3	Transitional endoplasmic reticulum ATPase OS=Mus musculus OX=10090 GN=Vcp PE=1 SV=4	0.150662	0.0954592	0.0951906	1.10648	0.140137	0.119097	0.239435	0.152496	0.103969	0.98083	0.24103	0.420556	1.8096	0.253833	0.340405	1000.79	450.812	395.562	10916.8	685.447	962.716	1245.86	935.756	426.235	4693.91	1977.24	1595.08	6933.02	1094.11	2007.67	0.150662	0.0954592	0.0951906	1.10648	0.140137	0.119097	0.239435	0.152496
Q60737	8	6	44.9635	0.251941	0.0328569	8.43075	0.327357	500	25	45247.7	Casein kinase II subunit alpha OS=Mus musculus OX=10090 GN=Csnk2a1 PE=1 SV=2	0.148174	0.0591666	0.106528	0.00139013	0.26762	1.09226	0.20089	0.0739015	0.452775	0.0995197	0.311161	0.116684	1.61642	0.150731	0.878994	984.262	279.418	442.672	13.7154	1309	8829.27	1045.3	453.478	1856.21	476.267	2552.55	442.557	6192.89	649.704	5184.2	0.148174	0.0591666	0.106528	0.00139013	0.26762	1.09226	0.20089	0.0739015
Q80Z24	4	3	20.9311	0.955988	0.0774395	1.81693	0.0713048	50	500	38584.5	Neuronal growth regulator 1 OS=Mus musculus OX=10090 GN=Negr1 PE=1 SV=1	0.147746	2.50547	0.197265	0.0399514	0.439151	2.72585	0.736468	1.04509	0.57412	1.17112	0.972144	0.967451	0.876461	0.418634	0.468843	981.421	11832.3	819.727	394.171	2148	22034.3	3832.1	6412.92	2353.68	5604.56	7974.79	3669.33	3357.94	1804.46	2765.18	0.147746	2.50547	0.197265	0.0399514	0.439151	2.72585	0.736468	1.04509
Q99JZ7	3	2	13.1329	0.0221905	0.00668204	7.17097	0.790213	500	50	50873.7	ERBB receptor feedback inhibitor 1 OS=Mus musculus OX=10090 GN=Errfi1 PE=1 SV=1	0.147401	0.0234268	0.173435	0	0.0966076	0.0265492	0.152997	0.0296869	0.104567	0.152257	0.15753	0.213324	0.426511	0.170717	0.285926	979.128	110.634	720.702	0	472.533	214.609	796.097	182.166	428.685	728.648	1292.26	809.093	1634.07	735.85	1686.36	0.147401	0.0234268	0.173435	0	0.0966076	0.0265492	0.152997	0.0296869
O54734	8	7	53.5624	0.0014971	0.0016147	9.53168	0.988777	500	25	49256.1	Dolichyl-diphosphooligosaccharide--protein glycosyltransferase 48 kDa subunit OS=Mus musculus OX=10090 GN=Ddost PE=1 SV=2	0.145243	0.24769	0.575074	0.00438131	0.608519	0.464134	1.10568	0.653216	0.681959	2.75142	0.976327	2.1194	4.46486	3.17751	1.58436	964.791	1169.73	2389.7	43.2272	2976.43	3751.81	5753.26	4008.3	2795.78	13167.3	8009.11	8038.45	17106	13696.2	9344.37	0.145243	0.24769	0.575074	0.00438131	0.608519	0.464134	1.10568	0.653216
Q61464	4	4	17.9376	0.585148	0.0534883	2.67423	0.166976	200	50	219332	Zinc finger protein 638 OS=Mus musculus OX=10090 GN=Znf638 PE=1 SV=2	0.144982	0.701663	0.127278	0	0.30231	0.406519	1.09587	0.545888	0.246469	0.793654	0.453346	0.648569	1.27861	0.0351389	0.485949	963.063	3313.65	528.899	0	1478.68	3286.08	5702.19	3349.7	1010.43	3798.16	3718.93	2459.88	4898.68	151.461	2866.07	0.144982	0.701663	0.127278	0	0.30231	0.406519	1.09587	0.545888
Q640M1	3	3	14.1184	0.00158125	0.001648	4.49096	0.987791	500	25	87379.5	U3 small nucleolar RNA-associated protein 14 homolog A OS=Mus musculus OX=10090 GN=Utp14a PE=1 SV=1	0.14368	0.361687	0.356507	0.426582	0.627166	0.514345	0.700633	0.834116	0.612706	1.28592	0.622306	0.860732	1.40966	1.5359	0.925081	954.411	1708.09	1481.46	4208.77	3067.63	4157.69	3645.64	5118.34	2511.86	6153.98	5104.96	3264.57	5400.75	6620.28	5456.01	0.14368	0.361687	0.356507	0.426582	0.627166	0.514345	0.700633	0.834116
B1AZI6	8	5	47.422	0.152961	0.023625	11.9886	0.428823	500	50	184656	THO complex subunit 2 OS=Mus musculus OX=10090 GN=Thoc2 PE=1 SV=1	0.143231	0.303259	1.0151	0.0594805	0.588151	0.115265	0.508975	0.223855	0.0704196	0.519972	0.301505	0.55506	7.37414	0.438485	1.33347	951.428	1432.16	4218.23	586.851	2876.8	931.743	2648.38	1373.63	288.694	2488.41	2473.33	2105.22	28252.2	1890.03	7864.66	0.143231	0.303259	1.0151	0.0594805	0.588151	0.115265	0.508975	0.223855
Q6R0H7;P63094;Q8CGK7	7	3	51.0021	0.0331441	0.00870254	17.9601	0.726368	500	50	122589	Guanine nucleotide-binding protein G(s) subunit alpha isoforms XLas OS=Mus musculus OX=10090 GN=Gnas PE=1 SV=1	0.141103	0.0121154	0.0168535	0.00463261	0.0536599	0.0398682	0.108827	0.170756	0.0437021	0.644146	0.119531	0.410779	0.57429	0.99229	0.196394	937.295	57.2157	70.0341	45.7065	262.465	322.273	566.264	1047.8	179.162	3082.66	980.546	1558	2200.25	4277.12	1158.31	0.141103	0.0121154	0.0168535	0.00463261	0.0536599	0.0398682	0.108827	0.170756
P51863	10	6	50.3419	0.00922057	0.00387898	8.24625	0.897253	500	25	40757.4	V-type proton ATPase subunit d 1 OS=Mus musculus OX=10090 GN=Atp6v0d1 PE=1 SV=2	0.139542	0.230694	0.25139	0.0349533	0.891039	0.345361	1.02464	0.817677	0.549337	2.06454	0.653052	1.46147	2.5395	1.3194	1.26718	926.923	1089.47	1044.65	344.859	4358.3	2791.71	5331.59	5017.47	2252.08	9880.19	5357.18	5543.03	9729.44	5687.07	7473.7	0.139542	0.230694	0.25139	0.0349533	0.891039	0.345361	1.02464	0.817677
Q7TMM9;Q9CWF2	29	4	285.24	0.0631595	0.0133962	4.91827	0.608148	200	25	50306.3	Tubulin beta-2A chain OS=Mus musculus OX=10090 GN=Tubb2a PE=1 SV=1	0.135653	0.567077	0.614782	0.00445365	1.12909	1.73687	2.03071	1.04132	1.1067	1.45759	2.54809	2.47421	2.74164	0.932586	2.22076	901.093	2678.06	2554.71	43.9409	5522.66	14039.9	10566.5	6389.81	4537.05	6975.54	20902.7	9384.15	10503.9	4019.78	13097.8	0.135653	0.567077	0.614782	0.00445365	1.12909	1.73687	2.03071	1.04132
P14869	10	6	80.753	0.0196274	0.0063327	47.353	0.807961	500	25	34387.6	60S acidic ribosomal protein P0 OS=Mus musculus OX=10090 GN=Rplp0 PE=1 SV=3	0.135626	0.0691249	0.164398	0.00053108	0.532871	0.347269	1.04008	1.2431	0.660373	2.89033	1.428	1.42917	14.1483	1.14457	2.18749	900.913	326.447	683.152	5.23978	2606.41	2807.13	5411.91	7627.95	2707.28	13832.1	11714.3	5420.54	54205.5	4933.5	12901.5	0.135626	0.0691249	0.164398	0.00053108	0.532871	0.347269	1.04008	1.2431
P10852	6	3	39.8171	0.0352513	0.00908449	9.56916	0.715824	500	50	58450.7	4F2 cell-surface antigen heavy chain OS=Mus musculus OX=10090 GN=Slc3a2 PE=1 SV=1	0.132813	0.0947894	0.226586	7.07e-05	0.131576	0.113747	0.250136	0.210885	0.445685	0.345948	0.215911	0.382097	0.693314	1.36633	0.288563	882.225	447.649	941.57	0.697631	643.57	919.47	1301.55	1294.04	1827.14	1655.59	1771.19	1449.21	2656.26	5889.37	1701.91	0.132813	0.0947894	0.226586	7.07e-05	0.131576	0.113747	0.250136	0.210885
A2A863	2	1	9.2424	3.85e-05	0.000507035	53.3641	0.999999	500	50	205472	Integrin beta-4 OS=Mus musculus OX=10090 GN=Itgb4 PE=1 SV=1	0.132001	0.139535	0.180432	0	0.0908946	0.230294	1.21009	0.460046	0.836788	1.09278	2.03503	1.49993	6.57414	8.02889	2.53694	876.834	658.962	749.78	0	444.589	1861.58	6296.53	2822.96	3430.52	5229.66	16694	5688.93	25187.1	34607.4	14962.6	0.132001	0.139535	0.180432	0	0.0908946	0.230294	1.21009	0.460046
Q61466;Q6P9Z1	7	6	34.4298	0.236163	0.0312739	5.1083	0.340313	200	500	58529.8	SWI/SNF-related matrix-associated actin-dependent regulator of chromatin subfamily D member 1 OS=Mus musculus OX=10090 GN=Smarcd1 PE=1 SV=3	0.130876	0.28503	0.293456	0.0282514	0.267628	0.533427	0.664838	0.384697	0.145941	0.28854	1.37556	0.503229	0.192205	0.0465685	0.185503	869.356	1346.07	1219.45	278.736	1309.04	4311.94	3459.39	2360.6	598.302	1380.85	11284.2	1908.64	736.384	200.727	1094.08	0.130876	0.28503	0.293456	0.0282514	0.267628	0.533427	0.664838	0.384697
Q9CQS2	3	2	16.7129	0.0487364	0.0111367	21.9093	0.657617	500	25	7763.01	H/ACA ribonucleoprotein complex subunit 3 OS=Mus musculus OX=10090 GN=Nop10 PE=3 SV=1	0.130486	0.0136847	0.218486	0.0320932	0.303662	0.247673	0.506157	0.815234	0.523683	1.37359	0.969629	1.07008	0.997387	6.29028	0.657899	866.767	64.6268	907.912	316.641	1485.29	2002.05	2633.71	5002.48	2146.91	6573.54	7954.16	4058.57	3821.23	27113.3	3880.21	0.130486	0.0136847	0.218486	0.0320932	0.303662	0.247673	0.506157	0.815234
Q8VC65	2	2	10.242	0.00371538	0.0023975	22.8291	0.960884	500	50	29663	Nurim OS=Mus musculus OX=10090 GN=Nrm PE=1 SV=1	0.129586	0.0419945	0.776395	0.00187558	0.295125	0.117023	0.516512	0.391476	0.225347	1.16955	0.420491	0.805536	5.63429	2.60296	1.21455	860.79	198.322	3226.29	18.5049	1443.54	945.951	2687.59	2402.19	923.837	5597.06	3449.41	3055.23	21586.3	11219.7	7163.28	0.129586	0.0419945	0.776395	0.00187558	0.295125	0.117023	0.516512	0.391476
Q9Z2D6	17	10	120.178	0.000125877	0.000543829	32.5745	0.999948	200	25	52478.6	Methyl-CpG-binding protein 2 OS=Mus musculus OX=10090 GN=Mecp2 PE=1 SV=1	0.129267	0.124468	0.125271	0	0.249741	0.995698	1.63907	2.72215	1.47056	5.29066	3.89979	3.15546	4.05026	3.59962	1.49872	858.671	587.808	520.558	0	1221.55	8048.68	8528.66	16703.8	6028.74	25319.3	31991.1	11968	15517.5	15515.6	8839.25	0.129267	0.124468	0.125271	0	0.249741	0.995698	1.63907	2.72215
Q8K4R4	3	2	21.195	0.479748	0.0474417	4.31339	0.203336	100	500	38725.7	Cytoplasmic phosphatidylinositol transfer protein 1 OS=Mus musculus OX=10090 GN=Pitpnc1 PE=1 SV=1	0.128834	5.40702	0.674819	0	1.0745	5.73177	4.46876	2.04067	5.21112	0.707775	4.95941	4.16242	0.369119	0.0409837	2.30714	855.795	25535	2804.19	0	5255.64	46332.5	23252.5	12522	21363.6	3387.17	40683.5	15787.2	1414.19	176.654	13607.2	0.128834	5.40702	0.674819	0	1.0745	5.73177	4.46876	2.04067
P09079	4	1	23.9904	0.612297	0.0551099	35.1939	0.158749	50	500	29635.6	Homeobox protein Hox-B5 OS=Mus musculus OX=10090 GN=Hoxb5 PE=2 SV=3	0.128317	0.197218	0.010816	0	0.0122488	1.00758	0.431284	0.109889	0.21809	0.0370026	0.674887	0.295049	0	0.00165556	0.027322	852.357	931.373	44.9457	0	59.9121	8144.77	2244.13	674.308	894.087	177.082	5536.3	1119.06	0	7.13605	161.142	0.128317	0.197218	0.010816	0	0.0122488	1.00758	0.431284	0.109889
Q8VE97	7	2	50.6212	0.00269206	0.00205176	6.37003	0.973968	500	25	56093.5	Serine/arginine-rich splicing factor 4 OS=Mus musculus OX=10090 GN=Srsf4 PE=2 SV=1	0.12682	0.0404871	0.183387	0.00372324	0.203988	0.152394	0.310237	0.333603	0.328711	0.862552	0.314251	0.491903	0.990873	0.711377	0.531683	842.416	191.203	762.061	36.7345	997.757	1231.87	1614.27	2047.07	1347.59	4127.88	2577.9	1865.68	3796.28	3066.29	3135.8	0.12682	0.0404871	0.183387	0.00372324	0.203988	0.152394	0.310237	0.333603
O55143;Q64518	15	4	79.222	0.0771993	0.0151894	10.3613	0.568493	500	25	116512	Sarcoplasmic/endoplasmic reticulum calcium ATPase 2 OS=Mus musculus OX=10090 GN=Atp2a2 PE=1 SV=2	0.12563	0.0030051	0.123338	0.00012048	0.224378	0.124781	0.429675	0.159435	0.0710365	0.365898	0.368081	0.38489	1.02616	0.112254	1.47235	834.509	14.1918	512.527	1.18869	1097.49	1008.66	2235.75	978.334	291.223	1751.06	3019.48	1459.81	3931.49	483.856	8683.73	0.12563	0.0030051	0.123338	0.00012048	0.224378	0.124781	0.429675	0.159435
Q5DTH5	4	2	11.105	0.224929	0.0306388	4.62869	0.350126	200	25	119536	Teashirt homolog 1 OS=Mus musculus OX=10090 GN=Tshz1 PE=1 SV=2	0.123333	0.06363	0.0912813	0	0.167589	0.141761	0.339988	0.293097	0.0695712	0.673505	0.292886	0.321515	0.691768	0.0298339	0.246371	819.253	300.497	379.317	0	819.719	1145.92	1769.08	1798.52	285.216	3223.16	2402.63	1219.44	2650.33	128.595	1453.07	0.123333	0.06363	0.0912813	0	0.167589	0.141761	0.339988	0.293097
Q8JZQ2	6	3	30.4435	0.0153753	0.00537038	6.65756	0.840617	500	50	90032.1	AFG3-like protein 2 OS=Mus musculus OX=10090 GN=Afg3l2 PE=1 SV=1	0.12248	0.0146568	0.110884	0.00226274	0.170095	0.0634916	0.203296	0.282081	0.112013	0.69398	0.0952292	0.445126	0.547439	0.60491	0.417832	813.586	69.2177	460.775	22.3248	831.98	513.232	1057.82	1730.92	459.21	3321.15	781.194	1688.27	2097.38	2607.38	2464.32	0.12248	0.0146568	0.110884	0.00226274	0.170095	0.0634916	0.203296	0.282081
Q9DBD5	10	6	53.9568	0.0626098	0.0133167	4.02537	0.609851	500	50	119381	Proline-_ glutamic acid- and leucine-rich protein 1 OS=Mus musculus OX=10090 GN=Pelp1 PE=1 SV=2	0.121162	0.312597	0.741746	0.0223412	0.701306	0.4446	0.677221	0.220578	0.475894	0.515668	0.766861	1.39213	2.53644	0.752125	1.41407	804.833	1476.26	3082.3	220.424	3430.27	3593.91	3523.82	1353.52	1950.99	2467.81	6290.79	5280.05	9717.73	3241.93	8339.98	0.121162	0.312597	0.741746	0.0223412	0.701306	0.4446	0.677221	0.220578
Q60520	12	5	66.0846	0.410541	0.0430255	12.0424	0.232428	500	25	145887	Paired amphipathic helix protein Sin3a OS=Mus musculus OX=10090 GN=Sin3a PE=1 SV=3	0.120556	0.0546289	0.112484	0.217446	0.163575	0.0788835	0.276304	0.0902797	0.0156075	0.345302	0.182775	0.313918	3.0834	0.0163746	0.364456	800.809	257.989	467.424	2145.38	800.091	637.651	1437.71	553.979	63.9847	1652.5	1499.36	1190.62	11813.3	70.5805	2149.52	0.120556	0.0546289	0.112484	0.217446	0.163575	0.0788835	0.276304	0.0902797
Q9Z1N5;Q8VDW0	8	6	46.5119	0.116992	0.0201433	13.504	0.483995	500	50	49491.7	Spliceosome RNA helicase Ddx39b OS=Mus musculus OX=10090 GN=Ddx39b PE=1 SV=1	0.119507	0.0425226	0.0911425	0.0063553	0.0887911	0.0758662	0.227027	0.196118	0.102916	0.518687	0.257352	0.303244	1.679	0.214572	0.415776	793.838	200.816	378.74	62.7031	434.3	613.261	1181.3	1203.43	421.918	2482.26	2111.14	1150.14	6432.67	924.879	2452.19	0.119507	0.0425226	0.0911425	0.0063553	0.0887911	0.0758662	0.227027	0.196118
Q9ET47	4	1	19.0816	0.558723	0.0518193	128.618	0.175379	25	50	95124.9	Espin OS=Mus musculus OX=10090 GN=Espn PE=1 SV=2	0.119111	0.0625325	33.2366	0.141972	0.0623545	0.0554993	0.259108	0.107323	0.177509	0.414735	0.0989948	0.368231	1.63096	0.673976	0.0993651	791.206	295.314	138114	1400.74	304.992	448.626	1348.23	658.559	727.721	1984.78	812.084	1396.62	6248.62	2905.07	586.043	0.119111	0.0625325	33.2366	0.141972	0.0623545	0.0554993	0.259108	0.107323
Q9D8N0	12	8	66.4285	0.0010966	0.00130469	10.7797	0.993217	500	25	50403	Elongation factor 1-gamma OS=Mus musculus OX=10090 GN=Eef1g PE=1 SV=3	0.118896	0.0162215	0.173137	0.0051401	0.264205	0.0691823	0.139032	0.306998	0.11651	0.758286	0.492999	0.589023	1.65796	0.58688	1.07803	789.78	76.6069	719.464	50.7137	1292.29	559.233	723.433	1883.82	477.647	3628.9	4044.22	2234.04	6352.07	2529.66	6358.07	0.118896	0.0162215	0.173137	0.0051401	0.264205	0.0691823	0.139032	0.306998
Q9CZU3	9	4	43.7642	0.03582	0.00913498	18.2306	0.713057	500	50	118663	Exosome RNA helicase MTR4 OS=Mus musculus OX=10090 GN=Mtrex PE=1 SV=1	0.11878	0.0498702	0.0926072	0.000289638	0.142435	0.100889	0.302473	0.301983	0.105434	0.802771	0.319032	0.521564	3.15796	0.565821	0.717439	789.007	235.515	384.827	2.85765	696.689	815.529	1573.87	1853.04	432.242	3841.78	2617.12	1978.18	12098.9	2438.89	4231.37	0.11878	0.0498702	0.0926072	0.000289638	0.142435	0.100889	0.302473	0.301983
Q9CWU0	8	5	34.4806	0.0435976	0.0103097	22.5553	0.678138	500	25	139965	Putative ATP-dependent RNA helicase TDRD12 OS=Mus musculus OX=10090 GN=Tdrd12 PE=1 SV=2	0.116463	0.0525784	0.117675	2.98e-06	0.34605	0.190053	0.348507	0.826651	0.448151	1.36073	0.465252	0.850714	4.76726	0.770107	0.929613	773.62	248.305	488.994	0.0294269	1692.62	1536.28	1813.4	5072.54	1837.25	6511.97	3816.6	3226.58	18264.6	3319.44	5482.74	0.116463	0.0525784	0.117675	2.98e-06	0.34605	0.190053	0.348507	0.826651
Q9CQE8	4	2	23.0123	0.0136642	0.00502633	6.8393	0.855103	500	50	28266.3	RNA transcription_ translation and transport factor protein OS=Mus musculus OX=10090 GN=RTRAF PE=1 SV=1	0.115697	0.122387	0.139305	0.0764774	0.119425	0.117044	0.229849	0.296185	0.0452038	0.718513	0.301263	0.377728	0.746416	1.07415	0.319772	768.533	577.98	578.879	754.547	584.138	946.123	1195.99	1817.46	185.319	3438.56	2471.35	1432.64	2859.71	4629.96	1885.98	0.115697	0.122387	0.139305	0.0764774	0.119425	0.117044	0.229849	0.296185
P62264	2	1	12.6944	0.0113819	0.00442176	8.02503	0.875859	500	25	16443.8	40S ribosomal protein S14 OS=Mus musculus OX=10090 GN=Rps14 PE=1 SV=3	0.115669	0.00433236	0.033692	0	0.0818063	0.08048	0.359866	0.182633	0.0905498	0.317064	0.365865	0.319882	0.570288	0.169165	0.493945	768.347	20.4598	140.006	0	400.136	650.557	1872.51	1120.68	371.22	1517.36	3001.3	1213.24	2184.91	729.16	2913.22	0.115669	0.00433236	0.033692	0	0.0818063	0.08048	0.359866	0.182633
Q8R480	2	2	9.7367	0.0491841	0.0111794	11.3993	0.655911	500	50	75917	Nuclear pore complex protein Nup85 OS=Mus musculus OX=10090 GN=Nup85 PE=1 SV=1	0.114531	0.0301213	0.328902	0.00394599	0.263102	0.195528	0.705516	0.227896	0.238165	0.896805	0.567329	0.709347	3.46925	0.35482	1.44895	760.782	142.25	1366.74	38.9322	1286.9	1580.54	3671.05	1398.43	976.388	4291.8	4653.97	2690.4	13291.6	1529.4	8545.71	0.114531	0.0301213	0.328902	0.00394599	0.263102	0.195528	0.705516	0.227896
O35295;Q6GQW0	15	6	90.833	0.00202121	0.00181063	11.3468	0.982448	500	25	34015.5	Transcriptional activator protein Pur-beta OS=Mus musculus OX=10090 GN=Purb PE=1 SV=3	0.113136	0.120359	0.23233	0.0144313	0.468844	0.202476	0.53304	0.437653	0.489902	1.85902	0.793908	1.27608	2.87539	1.51106	0.899179	751.517	568.404	965.442	142.383	2293.24	1636.7	2773.6	2685.55	2008.41	8896.62	6512.67	4839.88	11016.3	6513.22	5303.25	0.113136	0.120359	0.23233	0.0144313	0.468844	0.202476	0.53304	0.437653
G5E870	7	4	38.765	0.532157	0.0499025	4.86772	0.18427	500	50	226238	E3 ubiquitin-protein ligase TRIP12 OS=Mus musculus OX=10090 GN=Trip12 PE=1 SV=1	0.112996	0.198168	0.184451	0.0150053	0.232997	0.015598	0.380008	0.232347	0.0150075	0.164238	0.178311	0.316037	0.957772	0.0654568	0.259904	750.589	935.862	766.481	148.047	1139.65	126.086	1977.32	1425.74	61.525	785.988	1462.74	1198.66	3669.46	282.142	1532.88	0.112996	0.198168	0.184451	0.0150053	0.232997	0.015598	0.380008	0.232347
Q8BFZ9	8	6	48.4893	0.00225654	0.0018839	12.9716	0.979502	500	25	38100.7	Erlin-2 OS=Mus musculus OX=10090 GN=Erlin2 PE=1 SV=1	0.112595	0.00705357	0.0760593	4.44e-10	0.169737	0.273845	0.238556	0.267858	0.163698	0.830474	0.601346	0.540617	1.11543	0.372583	1.05062	747.923	33.3109	316.062	4.38e-06	830.23	2213.61	1241.29	1643.64	671.099	3974.36	4933.02	2050.45	4273.49	1605.96	6196.43	0.112595	0.00705357	0.0760593	4.44e-10	0.169737	0.273845	0.238556	0.267858
O55100	1	1	6.9622	0.0251179	0.00719018	8.07128	0.771421	500	25	25880.9	Synaptogyrin-1 OS=Mus musculus OX=10090 GN=Syngr1 PE=1 SV=2	0.111868	0.286522	0.456137	0.00153795	1.26985	0.705094	1.47493	0.871012	0.505265	2.53613	1.37725	2.20407	4.00307	0.917288	1.97678	743.099	1353.12	1895.47	15.1739	6211.16	5699.6	7674.57	5344.75	2071.4	12137	11298	8359.56	15336.8	3953.83	11658.8	0.111868	0.286522	0.456137	0.00153795	1.26985	0.705094	1.47493	0.871012
Q9CY50	3	2	17.6246	0.0637935	0.0134186	8.30366	0.6062	500	25	32065.1	Translocon-associated protein subunit alpha OS=Mus musculus OX=10090 GN=Ssr1 PE=1 SV=1	0.110381	0.0562616	0.172301	0.0125923	0.44037	0.0962957	0.598847	0.349	0.172539	0.842124	0.382374	0.693881	1.73453	0.357194	0.722759	733.221	265.699	715.993	124.239	2153.97	778.402	3116.01	2141.55	707.345	4030.11	3136.73	2631.74	6645.41	1539.63	4262.74	0.110381	0.0562616	0.172301	0.0125923	0.44037	0.0962957	0.598847	0.349
Q9CWU9	3	2	16.6607	0.0368772	0.00932224	6.30207	0.707997	500	25	37130.8	Nucleoporin Nup37 OS=Mus musculus OX=10090 GN=Nup37 PE=1 SV=2	0.110151	0.0568727	0.159983	0.0388733	0.151829	0.141623	0.111373	0.129401	0.102174	0.352899	0.18624	0.351664	1.29629	0.355901	0.408632	731.69	268.585	664.806	383.534	742.634	1144.8	579.513	794.037	418.875	1688.85	1527.78	1333.79	4966.4	1534.06	2410.06	0.110151	0.0568727	0.159983	0.0388733	0.151829	0.141623	0.111373	0.129401
P18760	2	1	11.1187	0.0656933	0.0137423	26.205	0.600459	500	25	18787.7	Cofilin-1 OS=Mus musculus OX=10090 GN=Cfl1 PE=1 SV=3	0.110064	0.0358004	0.0634492	0	0.292709	0.0282063	0.408691	0.389207	0.243755	1.38654	0.00513999	0.833954	3.92783	0.88344	0.673788	731.112	169.07	263.661	0	1431.72	228.004	2126.57	2388.27	999.302	6635.51	42.1649	3163.01	15048.5	3807.94	3973.92	0.110064	0.0358004	0.0634492	0	0.292709	0.0282063	0.408691	0.389207
Q9D287	5	3	31.3554	0.0447087	0.0104108	37.1714	0.673546	500	50	26245.6	Pre-mRNA-splicing factor SPF27 OS=Mus musculus OX=10090 GN=Bcas2 PE=1 SV=1	0.108254	0.0181553	0.0415482	0.000571607	0.0789148	0.0321665	0.26128	0.308073	0.115019	0.952168	0.267543	0.390086	2.95223	0.740906	0.457158	719.091	85.7395	172.652	5.63963	385.993	260.017	1359.53	1890.42	471.537	4556.75	2194.74	1479.51	11310.7	3193.57	2696.26	0.108254	0.0181553	0.0415482	0.000571607	0.0789148	0.0321665	0.26128	0.308073
Q9CW03	10	6	46.125	0.0608325	0.013048	16.4959	0.615445	500	25	141955	Structural maintenance of chromosomes protein 3 OS=Mus musculus OX=10090 GN=Smc3 PE=1 SV=2	0.103572	0.0604797	0.0655635	0.0362711	0.132412	0.104633	0.259	0.229562	0.176738	0.516925	0.257834	0.396878	2.77305	0.510209	0.504456	687.99	285.619	272.447	357.86	647.661	845.794	1347.67	1408.65	724.559	2473.82	2115.09	1505.28	10624.3	2199.18	2975.22	0.103572	0.0604797	0.0655635	0.0362711	0.132412	0.104633	0.259	0.229562
Q5U4D9	4	3	25.0144	0.00302185	0.00217073	19.6182	0.969746	500	25	37942	THO complex subunit 6 homolog OS=Mus musculus OX=10090 GN=Thoc6 PE=1 SV=1	0.102202	0.0667455	0.162699	0.0130655	0.231109	0.203506	0.462928	0.484019	0.23734	1.60636	0.606075	0.970254	3.60556	2.08903	0.811703	678.887	315.21	676.091	128.907	1130.42	1645.03	2408.78	2970.06	973.006	7687.47	4971.81	3679.97	13813.8	9004.44	4787.33	0.102202	0.0667455	0.162699	0.0130655	0.231109	0.203506	0.462928	0.484019
Q8C7X2	9	6	42.5973	0.0383926	0.009614	10.3008	0.700927	500	50	112005	ER membrane protein complex subunit 1 OS=Mus musculus OX=10090 GN=Emc1 PE=1 SV=1	0.101635	0.00657616	0.0812517	0	0.067069	0.0384365	0.137591	0.126905	0.0504848	0.325455	0.137334	0.186893	0.643565	0.235946	0.207279	675.121	31.0564	337.639	0	328.052	310.7	715.935	778.723	206.969	1557.51	1126.59	708.845	2465.66	1017.01	1222.5	0.101635	0.00657616	0.0812517	0	0.067069	0.0384365	0.137591	0.126905
Q9WUA2	9	5	48.9048	0.0334438	0.00875046	18.8242	0.724839	500	25	66381.7	Phenylalanine--tRNA ligase beta subunit OS=Mus musculus OX=10090 GN=Farsb PE=1 SV=2	0.100147	0.0134531	0.072639	0.00213225	0.191492	0.0825284	0.307143	0.0990991	0.108492	0.376022	0.364876	0.394903	2.4049	0.426549	0.674347	665.238	63.5333	301.849	21.0374	936.636	667.115	1598.17	608.097	444.777	1799.51	2993.19	1497.78	9213.78	1838.58	3977.21	0.100147	0.0134531	0.072639	0.00213225	0.191492	0.0825284	0.307143	0.0990991
Q8CHY7	2	1	8.7297	0.14697	0.0231218	11.6687	0.437044	500	50	55406.6	Tetratricopeptide repeat protein 23 OS=Mus musculus OX=10090 GN=Ttc23 PE=1 SV=1	0.0981089	0.0245191	0.223238	0	0.099475	0.059901	0.119356	0.0789609	0.00477711	0.166767	0.252785	0.195089	1.33257	0.42689	0.100248	651.7	115.793	927.66	0	486.559	484.208	621.053	484.524	19.5844	798.09	2073.67	739.933	5105.39	1840.05	591.252	0.0981089	0.0245191	0.223238	0	0.099475	0.059901	0.119356	0.0789609
E9Q0C6	1	1	5.9443	0.0559013	0.0122668	21.571	0.63172	500	50	182059	Acrosomal protein KIAA1210 OS=Mus musculus OX=10090 GN=Kiaa1210 PE=1 SV=1	0.0979651	0.193029	0.573915	0	0.122071	0.590504	1.40979	0.799472	1.42191	1.73164	0.212354	3.4193	12.0552	1.53466	1.78108	650.744	911.594	2384.89	0	597.082	4773.32	7335.66	4905.76	5829.28	8287.01	1742	12968.7	46186.6	6614.91	10504.6	0.0979651	0.193029	0.573915	0	0.122071	0.590504	1.40979	0.799472
Q99PV8	6	6	32.2778	0.00541092	0.00284523	56.9403	0.939838	500	25	96105.6	B-cell lymphoma/leukemia 11B OS=Mus musculus OX=10090 GN=Bcl11b PE=1 SV=1	0.0979518	0.0380292	0.0363403	0.00963456	0.232958	0.286434	0.497671	0.88912	0.335811	2.6301	0.751916	1.02272	6.36516	2.28153	1.16534	650.656	179.596	151.011	95.0572	1139.46	2315.38	2589.56	5455.86	1376.7	12586.8	6168.19	3878.96	24386.5	9834.19	6873.03	0.0979518	0.0380292	0.0363403	0.00963456	0.232958	0.286434	0.497671	0.88912
Q922V4	5	4	42.8765	0.0703867	0.0144074	14.5565	0.586869	500	25	57279.8	Pleiotropic regulator 1 OS=Mus musculus OX=10090 GN=Plrg1 PE=1 SV=1	0.0972971	0.0337805	0.13593	0.032296	0.221172	0.0660869	0.301683	0.240082	0.113822	0.820485	0.209554	0.591548	2.76226	0.337985	0.786466	646.307	159.531	564.855	318.642	1081.81	534.21	1569.76	1473.2	466.629	3926.56	1719.03	2243.62	10582.9	1456.83	4638.48	0.0972971	0.0337805	0.13593	0.032296	0.221172	0.0660869	0.301683	0.240082
Q62167;P16381	26	2	172.956	6.91e-05	0.000543829	23.716	0.999992	500	25	73500.7	ATP-dependent RNA helicase DDX3X OS=Mus musculus OX=10090 GN=Ddx3x PE=1 SV=3	0.096908	0.00537862	0.0399799	0.00842564	0.169235	0.0690483	0.292712	0.257633	0.23742	0.63792	0.516933	0.522829	1.54089	1.15138	0.681725	643.723	25.4009	166.135	83.1296	827.775	558.149	1523.09	1580.9	973.333	3052.87	4240.56	1982.98	5903.51	4962.86	4020.73	0.096908	0.00537862	0.0399799	0.00842564	0.169235	0.0690483	0.292712	0.257633
B2RXR6	5	3	20.9712	0.00644121	0.00309703	7.69133	0.927661	500	25	109210	Serine/threonine-protein phosphatase 6 regulatory ankyrin repeat subunit B OS=Mus musculus OX=10090 GN=Ankrd44 PE=1 SV=1	0.0962618	0.025518	0.133139	0.000555652	0.340481	0.118257	0.223106	0.284075	0.152115	0.645957	0.24865	0.487528	0.91764	0.493004	0.55002	639.43	120.511	553.255	5.48221	1665.38	955.93	1160.9	1743.16	623.614	3091.33	2039.75	1849.09	3515.71	2125.02	3243.95	0.0962618	0.025518	0.133139	0.000555652	0.340481	0.118257	0.223106	0.284075
O70251	5	4	43.9258	0.00180122	0.00168528	12.1475	0.985154	500	25	24864.8	Elongation factor 1-beta OS=Mus musculus OX=10090 GN=Eef1b PE=1 SV=5	0.0952288	0.108389	0.179744	0.00291236	0.249941	0.370053	0.983541	0.651057	0.331798	1.34368	1.1114	0.873205	2.30816	1.57162	0.777116	632.568	511.876	746.919	28.7341	1222.53	2991.31	5117.71	3995.05	1360.25	6430.37	9117.11	3311.88	8843.13	6774.22	4583.34	0.0952288	0.108389	0.179744	0.00291236	0.249941	0.370053	0.983541	0.651057
Q9EPK7	2	2	9.9948	0.0565528	0.012311	9.53996	0.629503	100	25	125236	Exportin-7 OS=Mus musculus OX=10090 GN=Xpo7 PE=1 SV=3	0.0945349	0.930519	0.224262	0.000319397	0.384133	1.57921	3.01857	8.53833	0.361523	5.61049	3.56524	2.10775	1.19023	0.132052	0.254829	627.959	4394.44	931.913	3.15126	1878.89	12765.5	15706.7	52393.3	1482.11	26849.8	29246.7	7994.24	4560.06	569.191	1502.95	0.0945349	0.930519	0.224262	0.000319397	0.384133	1.57921	3.01857	8.53833
Q8VDP2	3	2	13.0495	0.724845	0.0619449	1.83095	0.128075	100	500	25993.7	STING ER exit protein OS=Mus musculus OX=10090 GN=Steep1 PE=1 SV=1	0.0942427	1.80024	0.571272	2.9e-05	1.00353	1.9686	1.80227	0.616549	1.70897	1.49428	1.07353	1.2431	0.426941	1.05387	0.773649	626.018	8501.75	2373.9	0.285675	4908.52	15913.1	9377.87	3783.3	7006.14	7151.12	8806.51	4714.82	1635.72	4542.54	4562.89	0.0942427	1.80024	0.571272	2.9e-05	1.00353	1.9686	1.80227	0.616549
Q921S7	5	3	23.2254	0.00905548	0.00383069	8.77845	0.898964	500	25	48740	39S ribosomal protein L37_ mitochondrial OS=Mus musculus OX=10090 GN=Mrpl37 PE=1 SV=1	0.0938807	0.0628363	0.240845	0.149605	0.417225	0.0735651	0.598185	0.271209	0.226927	0.705552	0.304868	0.608884	1.83894	0.64463	1.00641	623.613	296.749	1000.83	1476.04	2040.76	594.661	3112.57	1664.2	930.317	3376.53	2500.92	2309.37	7045.43	2778.58	5935.69	0.0938807	0.0628363	0.240845	0.149605	0.417225	0.0735651	0.598185	0.271209
Q62425	3	3	19.1244	0.0942454	0.0176755	6.49362	0.528232	200	25	9326.81	Cytochrome c oxidase subunit NDUFA4 OS=Mus musculus OX=10090 GN=Ndufa4 PE=1 SV=2	0.0875083	0.0684469	0.180778	0.0051138	0.208776	0.236886	1.01836	0.36731	0.137264	0.615951	1.04735	0.523313	0.913628	0.156517	0.733365	581.284	323.245	751.218	50.4542	1021.18	1914.86	5298.91	2253.91	562.73	2947.73	8591.74	1984.81	3500.34	674.646	4325.3	0.0875083	0.0684469	0.180778	0.0051138	0.208776	0.236886	1.01836	0.36731
Q0VBL3;Q6PHZ5	11	5	57.2428	0.19387	0.0277484	16.4044	0.380263	500	50	105950	RNA-binding protein 15 OS=Mus musculus OX=10090 GN=Rbm15 PE=1 SV=1	0.0871353	0.0585465	0.0551096	0.0131279	0.0660907	0.055832	0.208396	0.221665	0.0829587	0.472926	0.141504	0.284202	1.72181	0.287226	0.206387	578.806	276.49	229.006	129.523	323.267	451.316	1084.36	1360.19	340.1	2263.26	1160.8	1077.92	6596.68	1238.05	1217.25	0.0871353	0.0585465	0.0551096	0.0131279	0.0660907	0.055832	0.208396	0.221665
P55066	7	2	47.7135	0.663529	0.0584769	2.55375	0.144184	100	500	139139	Neurocan core protein OS=Mus musculus OX=10090 GN=Ncan PE=1 SV=1	0.0861312	7.4107	17.0326	0.00145465	16.2828	18.425	36.0681	13.218	6.57326	7.86653	17.7534	26.8458	11.0738	2.75203	8.04753	572.136	34997.5	70778.5	14.352	79643.6	148938	187675	81108.9	26947.9	37646.5	145636	101821	42426.6	11862.2	47463.3	0.0861312	7.4107	17.0326	0.00145465	16.2828	18.425	36.0681	13.218
Q62189;Q9CQI7	2	1	19.3682	0.0258162	0.00733494	12.4635	0.767146	500	25	31835.5	U1 small nuclear ribonucleoprotein A OS=Mus musculus OX=10090 GN=Snrpa PE=1 SV=3	0.0849536	0.00577676	0.244699	0.000715606	0.374631	0.148265	0.601839	0.649797	0.224953	1.39676	0.52107	0.788503	2.24086	0.407447	1.53232	564.314	27.2811	1016.84	7.06036	1832.42	1198.49	3131.58	3987.32	922.224	6684.39	4274.49	2990.62	8585.29	1756.24	9037.43	0.0849536	0.00577676	0.244699	0.000715606	0.374631	0.148265	0.601839	0.649797
Q923D5	6	4	26.2504	0.0496035	0.0112078	5.67924	0.654325	100	50	69874.7	WW domain-binding protein 11 OS=Mus musculus OX=10090 GN=Wbp11 PE=1 SV=2	0.0840883	0.62597	0.0597527	0	0.227513	0.320784	1.83794	0.656794	0.619177	1.64982	0.583724	0.7627	0.83663	0.772974	0.655557	558.566	2956.18	248.3	0	1112.83	2593.04	9563.44	4030.25	2538.39	7895.45	4788.46	2892.76	3205.34	3331.79	3866.39	0.0840883	0.62597	0.0597527	0	0.227513	0.320784	1.83794	0.656794
Q9WU40	11	8	57.6689	0.116251	0.020128	44.6381	0.485301	500	25	101276	Inner nuclear membrane protein Man1 OS=Mus musculus OX=10090 GN=Lemd3 PE=1 SV=2	0.0839673	0.0136665	0.0843222	0	0.262737	0.0679103	0.496689	0.253891	0.132155	0.82968	0.452034	0.661071	6.62888	0.175297	1.31798	557.762	64.5411	350.398	0	1285.12	548.95	2584.45	1557.94	541.785	3970.56	3708.17	2507.3	25396.9	755.592	7773.28	0.0839673	0.0136665	0.0843222	0	0.262737	0.0679103	0.496689	0.253891
P20029	13	9	80.1969	0.162678	0.0246754	2.87701	0.416164	500	50	72536.2	Endoplasmic reticulum chaperone BiP OS=Mus musculus OX=10090 GN=Hspa5 PE=1 SV=3	0.0822632	0.0859942	0.29176	0	0.0585485	0.35292	0.52283	0.350996	0.239698	0.258513	0.615964	0.290503	0.280436	0.558859	0.344506	546.443	406.113	1212.4	0	286.376	2852.82	2720.47	2153.8	982.673	1237.15	5052.94	1101.82	1074.42	2408.88	2031.85	0.0822632	0.0859942	0.29176	0	0.0585485	0.35292	0.52283	0.350996
Q9WTM5	11	5	67.6358	0.000233899	0.000658216	5.90912	0.999723	200	50	51283.7	RuvB-like 2 OS=Mus musculus OX=10090 GN=Ruvbl2 PE=1 SV=3	0.0821922	0.070784	0.104484	0	0.0977835	0.133363	0.288879	0.244883	0.28438	0.589111	0.448208	0.328554	0.382603	0.270345	0.384218	545.971	334.282	434.179	0	478.285	1078.04	1503.14	1502.66	1165.85	2819.28	3676.78	1246.13	1465.85	1165.28	2266.07	0.0821922	0.070784	0.104484	0	0.0977835	0.133363	0.288879	0.244883
P28659	3	3	12.07	0.00126921	0.00144244	28.6944	0.991363	500	25	52506.5	CUGBP Elav-like family member 1 OS=Mus musculus OX=10090 GN=Celf1 PE=1 SV=2	0.0817733	0.0191385	0.176988	0.000961851	0.245676	0.0975056	0.306869	0.568482	0.110579	1.64011	0.515135	0.829128	3.33453	3.5867	1.05295	543.189	90.3829	735.467	9.48988	1201.67	788.183	1596.75	3488.35	453.334	7848.99	4225.81	3144.71	12775.4	15459.9	6210.16	0.0817733	0.0191385	0.176988	0.000961851	0.245676	0.0975056	0.306869	0.568482
P17183;Q8K0T0	11	3	56.2239	0.363851	0.0398157	5.11794	0.255377	200	25	47638.9	Gamma-enolase OS=Mus musculus OX=10090 GN=Eno2 PE=1 SV=2	0.0817245	0.346666	0.185918	0.129203	0.137875	1.59065	0.872771	0.964657	0.377924	0.234529	2.04754	0.861923	0.0581053	0.149316	0.48146	542.865	1637.15	772.575	1274.75	674.381	12858	4541.34	5919.38	1549.35	1122.37	16796.6	3269.09	222.616	643.604	2839.59	0.0817245	0.346666	0.185918	0.129203	0.137875	1.59065	0.872771	0.964657
Q8BTS4	4	2	19.1149	0.849331	0.06984	6.23617	0.0980412	50	200	55846	Nuclear pore complex protein Nup54 OS=Mus musculus OX=10090 GN=Nup54 PE=1 SV=1	0.0807491	0.0239414	0.330702	0	1.23993	0.0146889	0.619381	0.0586206	0.0264593	0.0921747	0.0296259	0.0793839	0.322855	0.00106821	0.478011	536.385	113.065	1374.22	0	6064.83	118.737	3222.86	359.711	108.473	441.116	243.03	301.086	1236.94	4.60435	2819.25	0.0807491	0.0239414	0.330702	0	1.23993	0.0146889	0.619381	0.0586206
P46097	15	8	85.1824	0.132714	0.021779	9.36541	0.458052	500	100	47776	Synaptotagmin-2 OS=Mus musculus OX=10090 GN=Syt2 PE=1 SV=1	0.0798802	0.0211287	0.415977	0.000529106	0.525429	0.296969	0.190921	0.108215	0.0166798	0.163587	0.233426	0.379204	2.04265	0.532893	0.382204	530.613	99.7817	1728.58	5.2203	2570.01	2400.54	993.429	664.035	68.3811	782.871	1914.87	1438.24	7825.89	2296.96	2254.19	0.0798802	0.0211287	0.415977	0.000529106	0.525429	0.296969	0.190921	0.108215
Q7TSY6;Q7TN33	3	3	22.8341	0.91921	0.0748585	1.71211	0.0812	500	25	52274.5	CUGBP Elav-like family member 4 OS=Mus musculus OX=10090 GN=Celf4 PE=1 SV=2	0.0798122	0.366851	0.0593981	0	0.106732	0.486009	0.237753	0.207606	0.359863	0.190082	0.115472	0.345842	0.445415	0.0231341	0.397881	530.162	1732.48	246.827	0	522.056	3928.63	1237.12	1273.92	1475.3	909.666	947.248	1311.71	1706.49	99.7162	2346.65	0.0798122	0.366851	0.0593981	0	0.106732	0.486009	0.237753	0.207606
P47955	1	1	8.1533	0.00010234	0.000543829	36.7033	0.999972	500	25	11589	60S acidic ribosomal protein P1 OS=Mus musculus OX=10090 GN=Rplp1 PE=1 SV=1	0.0794547	0.0745959	0.178991	0	0.168669	0.731619	2.91203	1.31678	0.930536	3.14585	2.79121	1.73285	5.32615	4.14206	2.75551	527.787	352.284	743.791	0	825.006	5914.02	15152.3	8080.11	3814.85	15055	22897.1	6572.35	20405.8	17853.7	16251.7	0.0794547	0.0745959	0.178991	0	0.168669	0.731619	2.91203	1.31678
Q61885	2	1	9.6535	0.010751	0.00428602	14.1026	0.881917	500	25	28670.2	Myelin-oligodendrocyte glycoprotein OS=Mus musculus OX=10090 GN=Mog PE=1 SV=1	0.0792187	0.137458	0.460123	0.0252167	1.12939	0.479619	1.00304	1.40305	0.488824	2.55264	0.819676	2.54842	5.6774	1.99349	1.87374	526.219	649.153	1912.03	248.795	5524.14	3876.98	5219.15	8609.47	2004	12216	6724.05	9665.63	21751.5	8592.66	11051.1	0.0792187	0.137458	0.460123	0.0252167	1.12939	0.479619	1.00304	1.40305
O35129	7	6	34.2219	0.517048	0.0496336	7.96497	0.189546	25	50	33296.4	Prohibitin-2 OS=Mus musculus OX=10090 GN=Phb2 PE=1 SV=1	0.0779009	0.0059818	3.24035	0.00402565	0.373039	0.0402924	0.431586	0.14286	0.0529561	0.252489	0.258383	0.309436	2.11624	0.422741	0.566257	517.466	28.2495	13465.2	39.7181	1824.63	325.702	2245.7	876.622	217.1	1208.32	2119.6	1173.63	8107.83	1822.16	3339.71	0.0779009	0.0059818	3.24035	0.00402565	0.373039	0.0402924	0.431586	0.14286
O08583;Q9JJW6	3	2	19.2776	0.0226932	0.00673919	6.7968	0.78688	500	25	26940	THO complex subunit 4 OS=Mus musculus OX=10090 GN=Alyref PE=1 SV=3	0.0778913	0.142896	0.114189	0	0.0668745	0.421952	0.160476	0.336018	0.254594	0.135847	0.715572	0.401411	1.09322	0.613613	0.569933	517.402	674.834	474.51	0	327.101	3410.83	835.015	2061.89	1043.74	650.118	5870.05	1522.47	4188.4	2644.89	3361.39	0.0778913	0.142896	0.114189	0	0.0668745	0.421952	0.160476	0.336018
A2BH40	2	2	13.3567	0.347305	0.038747	14.7299	0.26432	200	500	243005	AT-rich interactive domain-containing protein 1A OS=Mus musculus OX=10090 GN=Arid1a PE=1 SV=1	0.0774703	9.31686	0.121256	0	0.172806	14.2544	3.85393	15.4921	5.1481	0.86226	30.6744	16.5892	1.82991	0.935981	0.501333	514.605	43999.5	503.876	0	845.239	115225	20053.4	95063.3	21105.3	4126.48	251632	62919.3	7010.82	4034.41	2956.8	0.0774703	9.31686	0.121256	0	0.172806	14.2544	3.85393	15.4921
P61027	5	1	30.7505	0.225729	0.0306929	2.46127	0.349409	200	25	22769.1	Ras-related protein Rab-10 OS=Mus musculus OX=10090 GN=Rab10 PE=1 SV=1	0.0761339	0.0504936	0.0686254	0	0.149522	0.0667533	0.116642	0.0968592	0.0971938	0.189804	0.138554	0.152212	0.187839	0.0314057	0.163727	505.728	238.459	285.171	0	731.351	539.598	606.928	594.352	398.458	908.336	1136.6	577.309	719.659	135.37	965.641	0.0761339	0.0504936	0.0686254	0	0.149522	0.0667533	0.116642	0.0968592
Q91VR2	5	2	24.8585	0.0197438	0.00634338	5.2713	0.807126	200	25	33000	ATP synthase subunit gamma_ mitochondrial OS=Mus musculus OX=10090 GN=Atp5f1c PE=1 SV=1	0.0750502	0.125758	0.47918	0.0097495	0.932722	0.684485	0.783631	0.355078	0.781433	1.13843	1.18982	1.25617	0.72234	1.31826	1.37419	498.53	593.9	1991.22	96.1912	4562.19	5533.01	4077.51	2178.84	3203.58	5448.14	9760.44	4764.39	2767.46	5682.16	8104.83	0.0750502	0.125758	0.47918	0.0097495	0.932722	0.684485	0.783631	0.355078
P62137	6	1	39.7046	0.281903	0.0345793	7.81845	0.305036	500	50	38281.5	Serine/threonine-protein phosphatase PP1-alpha catalytic subunit OS=Mus musculus OX=10090 GN=Ppp1ca PE=1 SV=1	0.0739219	0.112802	0.10882	0.00628459	0.170392	0.0521615	0.3134	0.200971	0.0379918	0.28445	0.187176	0.253462	1.34854	0.0705786	0.370042	491.035	532.717	452.2	62.0054	833.431	421.645	1630.73	1233.21	155.752	1361.28	1535.46	961.327	5166.58	304.219	2182.46	0.0739219	0.112802	0.10882	0.00628459	0.170392	0.0521615	0.3134	0.200971
P47964	3	2	18.7394	0.0129756	0.00486711	17.819	0.861183	500	25	12272.6	60S ribosomal protein L36 OS=Mus musculus OX=10090 GN=Rpl36 PE=1 SV=2	0.0734252	0.0288604	0.0872976	0	0.281212	0.169423	0.61997	0.249332	0.139631	0.913776	0.5319	0.557171	1.94837	0.492445	0.937378	487.735	136.295	362.763	0	1375.48	1369.52	3225.92	1529.96	572.437	4373.01	4363.34	2113.23	7464.67	2122.61	5528.54	0.0734252	0.0288604	0.0872976	0	0.281212	0.169423	0.61997	0.249332
B2RXS4	5	1	24.5171	0.0249755	0.0071764	15.0021	0.772301	500	50	209082	Plexin-B2 OS=Mus musculus OX=10090 GN=Plxnb2 PE=1 SV=1	0.0728645	0.0209069	0.258159	0.00870666	0.10619	0.0333686	0.0584301	0.0658494	0.0520488	0.237651	0.083309	0.19819	0.921083	1.14483	0.158388	484.011	98.7341	1072.77	85.9023	519.405	269.733	304.032	404.069	213.381	1137.31	683.409	751.691	3528.9	4934.62	934.151	0.0728645	0.0209069	0.258159	0.00870666	0.10619	0.0333686	0.0584301	0.0658494
Q99PS0	8	2	38.9831	0.870234	0.071251	2.44456	0.0931053	200	500	48198.1	Keratin_ type I cytoskeletal 23 OS=Mus musculus OX=10090 GN=Krt23 PE=1 SV=1	0.0728293	0.082453	0.423747	0.039307	0.486795	0.289858	0.968356	0.0855371	0.0701382	0.236164	0.990185	0.114435	0.233703	0.0357176	0.279057	483.777	389.389	1760.87	387.814	2381.04	2343.06	5038.7	524.877	287.541	1130.2	8122.79	434.027	895.373	153.956	1645.84	0.0728293	0.082453	0.423747	0.039307	0.486795	0.289858	0.968356	0.0855371
Q9D1J3	3	2	16.2456	0.0404688	0.00990828	24.6967	0.691571	500	25	23589.8	SAP domain-containing ribonucleoprotein OS=Mus musculus OX=10090 GN=Sarnp PE=1 SV=3	0.0724141	0.0161232	0.0223863	0.000954346	0.0825177	0.0625941	0.282805	0.365534	0.0661698	0.27102	0.302776	0.2973	1.85144	0.520981	0.367035	481.019	76.143	93.0257	9.41584	403.616	505.977	1471.54	2243.01	271.271	1297.01	2483.76	1127.6	7093.31	2245.61	2164.73	0.0724141	0.0161232	0.0223863	0.000954346	0.0825177	0.0625941	0.282805	0.365534
Q8JZM7	7	6	42.6112	0.262935	0.0338194	4.99437	0.318843	500	25	60690.7	Parafibromin OS=Mus musculus OX=10090 GN=Cdc73 PE=1 SV=1	0.0716537	0.930029	0.18837	0.00136619	0.325814	1.38602	1.61052	0.886735	0.473742	0.785976	1.10885	1.08696	4.045	0.802458	1.09611	475.968	4392.12	782.765	13.4792	1593.64	11203.8	8380.13	5441.23	1942.16	3761.41	9096.21	4122.61	15497.4	3458.88	6464.69	0.0716537	0.930029	0.18837	0.00136619	0.325814	1.38602	1.61052	0.886735
Q8BJA3	1	1	5.2842	0.0177968	0.00590532	44.6149	0.821485	500	50	47287.2	Homeobox-containing protein 1 OS=Mus musculus OX=10090 GN=Hmbox1 PE=1 SV=1	0.0716156	0.068503	0.0665582	0	0.0475539	0.0578995	0.365732	0.181043	0.0660421	0.330794	0.20205	0.176431	2.77425	1.6385	0.292046	475.715	323.51	276.581	0	232.598	468.028	1903.03	1110.93	270.748	1583.07	1657.48	669.165	10628.8	7062.51	1722.45	0.0716156	0.068503	0.0665582	0	0.0475539	0.0578995	0.365732	0.181043
Q91XV3	5	5	29.3966	0.654766	0.0578385	2.96399	0.146595	200	25	22086.6	Brain acid soluble protein 1 OS=Mus musculus OX=10090 GN=Basp1 PE=1 SV=3	0.0712163	0.188486	0.801701	0	0.385904	0.721241	0.835538	0.352139	0.653068	0.0385314	1.80366	1.3038	0.597382	0.0899876	1.14933	473.062	890.138	3331.45	0	1887.56	5830.12	4347.6	2160.81	2677.34	184.398	14796	4945.05	2288.72	387.878	6778.58	0.0712163	0.188486	0.801701	0	0.385904	0.721241	0.835538	0.352139
Q78XF5	1	1	6.708	0.158442	0.0241773	12.7442	0.421585	500	25	16929.4	Oligosaccharyltransferase complex subunit OSTC OS=Mus musculus OX=10090 GN=Ostc PE=1 SV=1	0.0709625	0.275912	0.434983	0.240632	0.861785	0.626954	1.51589	1.36628	0.484641	3.46245	1.33299	1.97708	6.95084	0.0221833	2.99116	471.377	1303.01	1807.56	2374.14	4215.21	5067.96	7887.69	8383.83	1986.84	16570.1	10934.9	7498.64	26630.4	95.6178	17641.5	0.0709625	0.275912	0.434983	0.240632	0.861785	0.626954	1.51589	1.36628
Q9R1C6	4	3	22.2401	0.0418754	0.0101067	22.2781	0.685437	500	25	65231.4	Diacylglycerol kinase epsilon OS=Mus musculus OX=10090 GN=Dgke PE=1 SV=1	0.0708304	0.0192714	0.0623331	0	0.15195	0.0758942	0.2614	0.236389	0.120182	0.656462	0.291411	0.487403	2.35456	0.36094	0.680453	470.499	91.0102	259.024	0	743.227	613.488	1360.16	1450.54	492.701	3141.6	2390.53	1848.62	9020.9	1555.78	4013.23	0.0708304	0.0192714	0.0623331	0	0.15195	0.0758942	0.2614	0.236389
P62827;Q61820	3	3	20.9799	7.39e-06	0.000187618	14.0833	1	500	25	24594.2	GTP-binding nuclear protein Ran OS=Mus musculus OX=10090 GN=Ran PE=1 SV=3	0.0699992	0.0481068	0.147457	0	0.291897	0.227664	0.376303	0.333809	0.235813	0.784356	0.609017	0.748053	1.48831	0.954083	1.29761	464.978	227.188	612.755	0	1427.75	1840.31	1958.04	2048.33	966.745	3753.66	4995.95	2837.21	5702.09	4112.44	7653.12	0.0699992	0.0481068	0.147457	0	0.291897	0.227664	0.376303	0.333809
P52189;Q9Z307	3	3	14.7517	0.632877	0.0564948	2.70964	0.152758	25	100	50469.8	Inward rectifier potassium channel 4 OS=Mus musculus OX=10090 GN=Kcnj4 PE=1 SV=1	0.0678394	0.0257105	0.240207	0.00079604	0.0904594	0.145979	0.0436837	0.0567855	0.0227044	0.0390841	0.0530088	0.0372434	0.069411	0.0236841	0.0771068	450.631	121.419	998.171	7.85395	442.46	1180.02	227.302	348.45	93.0797	187.043	434.847	141.256	265.931	102.087	454.766	0.0678394	0.0257105	0.240207	0.00079604	0.0904594	0.145979	0.0436837	0.0567855
P70399	17	11	84.3176	0.856594	0.0702098	1.88241	0.0963298	200	50	214902	TP53-binding protein 1 OS=Mus musculus OX=10090 GN=Tp53bp1 PE=1 SV=3	0.0669333	3.18467	1.30048	0.00158055	0.818695	3.31601	5.17749	0.894176	1.56808	0.721744	4.82451	2.23993	2.09175	0.584426	2.57128	444.612	15039.8	5404.09	15.5941	4004.45	26804.8	26940.3	5486.89	6428.56	3454.02	39576.9	8495.6	8014.01	2519.08	15165.1	0.0669333	3.18467	1.30048	0.00158055	0.818695	3.31601	5.17749	0.894176
Q8CGY8	3	2	16.1037	0.0107216	0.00428602	14.035	0.882204	500	25	118207	UDP-N-acetylglucosamine--peptide N-acetylglucosaminyltransferase 110 kDa subunit OS=Mus musculus OX=10090 GN=Ogt PE=1 SV=2	0.0668783	0.0233974	0.0876692	0.0705028	0.123749	0.0553893	0.167387	0.206704	0.126045	0.527732	0.17096	0.443016	1.39229	0.765785	0.339376	444.247	110.496	364.307	695.6	605.29	447.738	870.975	1268.39	516.737	2525.54	1402.44	1680.26	5334.22	3300.8	2001.6	0.0668783	0.0233974	0.0876692	0.0705028	0.123749	0.0553893	0.167387	0.206704
Q62383	16	11	69.2744	0.336821	0.0382302	3.65341	0.270238	200	25	200284	Transcription elongation factor SPT6 OS=Mus musculus OX=10090 GN=Supt6h PE=1 SV=2	0.0662982	1.59964	0.250087	0	0.183569	3.49339	2.70767	0.735209	2.86598	1.01725	3.35908	2.6237	3.48917	1.25266	1.76751	440.393	7554.4	1039.23	0	897.885	28238.7	14088.9	4511.43	11749.5	4868.22	27555.5	9951.14	13367.9	5399.41	10424.6	0.0662982	1.59964	0.250087	0	0.183569	3.49339	2.70767	0.735209
G5E829	5	4	25.8509	0.000275925	0.000658216	11.7079	0.999585	500	25	135717	Plasma membrane calcium-transporting ATPase 1 OS=Mus musculus OX=10090 GN=Atp2b1 PE=1 SV=1	0.065674	0.00424155	0.0133053	0	0.044267	0.107794	0.110635	0.191731	0.110263	0.292331	0.341278	0.178125	0.360374	0.254197	0.359771	436.247	20.031	55.2897	0	216.522	871.346	575.675	1176.51	452.037	1399	2799.6	675.59	1380.68	1095.68	2121.89	0.065674	0.00424155	0.0133053	0	0.044267	0.107794	0.110635	0.191731
Q9Z1Q9	4	4	21.2178	0.273211	0.0341637	9.86188	0.311231	500	100	141527	Valine--tRNA ligase OS=Mus musculus OX=10090 GN=Vars1 PE=1 SV=1	0.0650873	0.11035	0.461521	0.182748	0.474534	0.0258285	0.0948462	0.284368	0.0708146	0.104925	0.134956	0.633994	3.55564	0.722838	0.159657	432.35	521.136	1917.84	1803.04	2321.07	208.784	493.518	1744.96	290.313	502.134	1107.08	2404.6	13622.5	3115.69	941.637	0.0650873	0.11035	0.461521	0.182748	0.474534	0.0258285	0.0948462	0.284368
Q6GSS7;Q64523	18	9	155.921	0.168463	0.0253508	23.903	0.408992	500	50	14095.5	Histone H2A type 2-A OS=Mus musculus OX=10090 GN=Hist2h2aa1 PE=1 SV=3	0.0644487	0.941874	0.429297	0.00267802	0.234591	0.464049	0.987346	0.501064	3.10568	1.83614	1.8458	1.59457	1.88143	14.4067	0.475469	428.108	4448.06	1783.93	26.4221	1147.44	3751.12	5137.51	3074.66	12732.1	8787.15	15141.7	6047.85	7208.22	62098.2	2804.26	0.0644487	0.941874	0.429297	0.00267802	0.234591	0.464049	0.987346	0.501064
P17532	3	2	13.3707	0.00416773	0.00248838	16.4063	0.955163	500	50	51913.8	Tryptophan 5-hydroxylase 1 OS=Mus musculus OX=10090 GN=Tph1 PE=1 SV=1	0.063844	0.00191865	0.0990433	0.000347833	0.0839759	0.00607311	0.0890666	0.0459298	0.011776	0.178712	0.0488076	0.0973864	0.705224	0.573372	0.204487	424.091	9.06093	411.572	3.43181	410.748	49.0918	463.445	281.837	48.2773	855.256	400.383	369.366	2701.89	2471.44	1206.04	0.063844	0.00191865	0.0990433	0.000347833	0.0839759	0.00607311	0.0890666	0.0459298
Q8K2T8	8	7	38.0569	0.329664	0.0377558	5.57966	0.274398	200	25	60689.5	RNA polymerase II-associated factor 1 homolog OS=Mus musculus OX=10090 GN=Paf1 PE=1 SV=1	0.0630427	2.55899	0.0867352	0.000284818	0.290654	5.68474	4.27335	2.79088	2.95083	0.700831	8.56023	5.85293	1.86637	0.0801021	1.74245	418.768	12085	360.426	2.81009	1421.66	45952.3	22235.7	17125.5	12097.3	3353.93	70222.1	22198.9	7150.52	345.268	10276.8	0.0630427	2.55899	0.0867352	0.000284818	0.290654	5.68474	4.27335	2.79088
Q8BGF9	3	1	7.0993	0.827825	0.0685236	5.55818	0.103105	50	200	35510.4	Solute carrier family 25 member 44 OS=Mus musculus OX=10090 GN=Slc25a44 PE=1 SV=1	0.0629031	0.00395617	0.0897492	0.00254898	0.402189	0.0057665	0.17008	0.00667991	0.00419689	0.0130131	0.0403225	0.0205204	0.198162	0.00383532	0.0710486	417.841	18.6833	372.95	25.1489	1967.21	46.6133	884.985	40.9896	17.2057	62.276	330.777	77.8297	759.209	16.5316	419.036	0.0629031	0.00395617	0.0897492	0.00254898	0.402189	0.0057665	0.17008	0.00667991
Q8BMF4	16	7	89.8161	0.039177	0.00971827	12.846	0.697349	500	25	68512.1	Dihydrolipoyllysine-residue acetyltransferase component of pyruvate dehydrogenase complex_ mitochondrial OS=Mus musculus OX=10090 GN=Dlat PE=1 SV=2	0.0628797	0.00613956	0.135766	0	0.425927	0.210716	0.456425	0.188689	0.084054	0.450387	0.621624	0.53887	1.4034	0.251622	0.975646	417.685	28.9945	564.171	0	2083.32	1703.31	2374.94	1157.84	344.59	2155.4	5099.37	2043.82	5376.78	1084.58	5754.24	0.0628797	0.00613956	0.135766	0	0.425927	0.210716	0.456425	0.188689
P61264	3	2	16.3796	0.00356391	0.00235062	4.31817	0.962813	500	25	33472.9	Syntaxin-1B OS=Mus musculus OX=10090 GN=Stx1b PE=1 SV=1	0.0628512	0.0956208	0.25225	0.0275615	0.240071	0.186568	0.288342	0.302602	0.204	0.290149	0.418224	0.538077	0.782658	0.545399	0.44551	417.496	451.575	1048.22	271.929	1174.25	1508.11	1500.35	1856.84	836.323	1388.55	3430.82	2040.81	2998.56	2350.86	2627.56	0.0628512	0.0956208	0.25225	0.0275615	0.240071	0.186568	0.288342	0.302602
Q9R1T4	1	1	4.6098	0.75778	0.063899	8.54596	0.119876	50	500	50075.9	Septin-6 OS=Mus musculus OX=10090 GN=Septin6 PE=1 SV=4	0.0616009	0.243625	0.497674	0	0.123139	0.830326	0.250819	0.0791129	0.557815	0.030365	0.613449	0.0695764	0	0.00122642	0.110343	409.191	1150.53	2068.07	0	602.305	6711.91	1305.1	485.457	2286.83	145.316	5032.31	263.888	0	5.28632	650.788	0.0616009	0.243625	0.497674	0	0.123139	0.830326	0.250819	0.0791129
Q8CHY6	5	4	31.972	0.00532909	0.00284523	55.4461	0.940826	500	50	67676.3	Transcriptional repressor p66 alpha OS=Mus musculus OX=10090 GN=Gatad2a PE=1 SV=2	0.0614416	0.00317612	0.0247608	0	0.023124	0.00674561	0.0928058	0.058818	0.0760556	0.18964	0.108302	0.148915	0.579024	0.872388	0.20474	408.133	14.9994	102.893	0	113.105	54.5279	482.902	360.922	311.8	907.551	888.432	564.802	2218.38	3760.3	1207.53	0.0614416	0.00317612	0.0247608	0	0.023124	0.00674561	0.0928058	0.058818
Q8VDD5	11	2	56.9239	0.00241371	0.00196525	30.1288	0.977514	500	25	227570	Myosin-9 OS=Mus musculus OX=10090 GN=Myh9 PE=1 SV=4	0.0609026	0.00346983	0.037447	0	0.0885268	0.0820209	0.128338	0.173792	0.0767165	0.573785	0.193545	0.334797	1.59125	1.01988	0.456555	404.553	16.3865	155.61	0	433.008	663.013	667.787	1066.43	314.509	2745.94	1587.71	1269.81	6096.49	4396.06	2692.71	0.0609026	0.00346983	0.037447	0	0.0885268	0.0820209	0.128338	0.173792
Q3UMY5	6	3	27.1817	0.340521	0.0385272	3.12341	0.268126	200	25	111110	Echinoderm microtubule-associated protein-like 4 OS=Mus musculus OX=10090 GN=Eml4 PE=1 SV=1	0.0600556	0.138317	0.194604	0.000362286	0.195528	0.452708	0.502545	0.150391	0.200045	0.330426	0.499083	0.397916	0.507874	0.118739	0.426209	398.926	653.211	808.671	3.57441	956.38	3659.45	2614.92	922.836	820.109	1581.31	4094.13	1509.21	1945.79	511.807	2513.73	0.0600556	0.138317	0.194604	0.000362286	0.195528	0.452708	0.502545	0.150391
P19253	1	1	6.8074	4.88e-05	0.00053082	22.6688	0.999998	500	25	23578.3	60S ribosomal protein L13a OS=Mus musculus OX=10090 GN=Rpl13a PE=1 SV=4	0.0590338	0.300427	0.2283	0	0.254987	0.791547	0.969146	1.16863	0.835745	2.77333	2.45526	2.11434	5.94345	5.18462	2.19578	392.139	1418.79	948.694	0	1247.21	6398.44	5042.81	7171	3426.24	13272.2	20141.3	8019.25	22770.8	22347.6	12950.4	0.0590338	0.300427	0.2283	0	0.254987	0.791547	0.969146	1.16863
Q8K0U4	7	4	44.2706	0.266159	0.0338941	3.16825	0.31642	200	25	75213.7	Heat shock 70 kDa protein 12A OS=Mus musculus OX=10090 GN=Hspa12a PE=1 SV=1	0.0590327	0.486767	0.879469	0.00441707	1.18982	0.693029	1.70118	1.20899	0.52559	1.76732	1.23042	1.51787	1.73449	0.486547	0.22186	392.132	2298.79	3654.61	43.58	5819.7	5602.07	8851.84	7418.69	2154.72	8457.78	10093.5	5756.94	6645.27	2097.19	1308.51	0.0590327	0.486767	0.879469	0.00441707	1.18982	0.693029	1.70118	1.20899
Q8K386	5	1	27.5753	0.459706	0.0459371	3.53923	0.211248	200	500	24603.6	Ras-related protein Rab-15 OS=Mus musculus OX=10090 GN=Rab15 PE=1 SV=1	0.0582179	0.0346102	0.0368868	0	0.0837805	0.187023	0.0992997	0.0391451	0.0269457	0.0834823	0.271183	0.0514282	0.0458766	0.0103382	0.0585258	386.719	163.449	153.282	0	409.793	1511.8	516.692	240.204	110.467	399.517	2224.6	195.056	175.765	44.5613	345.178	0.0582179	0.0346102	0.0368868	0	0.0837805	0.187023	0.0992997	0.0391451
P23116	11	2	58.0336	0.264761	0.0338941	10.1937	0.317467	500	50	162336	Eukaryotic translation initiation factor 3 subunit A OS=Mus musculus OX=10090 GN=Eif3a PE=1 SV=5	0.0578743	0.107645	0.000875938	0.000609159	0.0298084	0.0308233	0.140975	0.0793245	0.0539125	0.2655	0.135403	0.0642196	0.431007	0.0351964	0.158067	384.437	508.361	3.63993	6.01013	145.801	249.159	733.542	486.755	221.021	1270.59	1110.75	243.571	1651.29	151.709	932.259	0.0578743	0.107645	0.000875938	0.000609159	0.0298084	0.0308233	0.140975	0.0793245
P70694	3	2	22.4479	0.306204	0.0360367	47.7128	0.28878	500	25	37446.9	Estradiol 17 beta-dehydrogenase 5 OS=Mus musculus OX=10090 GN=Akr1c6 PE=1 SV=1	0.0574664	0.0384454	0.094292	0.0314254	0.197014	0.026552	0.110503	0.0749035	0.0545914	0.353976	0.114439	0.360653	8.53186	0.191839	0.351449	381.727	181.561	391.828	310.051	963.647	214.632	574.988	459.626	223.804	1694.01	938.777	1367.88	32687.7	826.896	2072.8	0.0574664	0.0384454	0.094292	0.0314254	0.197014	0.026552	0.110503	0.0749035
P63328;P48453	3	2	14.5268	0.00316267	0.00222981	19.5196	0.967942	500	50	59328.2	Serine/threonine-protein phosphatase 2B catalytic subunit alpha isoform OS=Mus musculus OX=10090 GN=Ppp3ca PE=1 SV=1	0.0568753	0.0031732	0.0223619	0.000196076	0.0679962	0.0107855	0.251338	0.104451	0.0363033	0.412387	0.0851518	0.190896	0.728876	0.41991	0.392827	377.801	14.9856	92.9243	1.93454	332.587	87.1842	1307.8	640.938	148.83	1973.54	698.526	724.028	2792.5	1809.96	2316.85	0.0568753	0.0031732	0.0223619	0.000196076	0.0679962	0.0107855	0.251338	0.104451
Q62141	3	1	16.0514	0.00536205	0.00284523	12.761	0.940428	500	25	127603	Paired amphipathic helix protein Sin3b OS=Mus musculus OX=10090 GN=Sin3b PE=1 SV=2	0.0561892	0	0.101062	0	0.157126	0.0117945	0.240669	0.0539124	0.0300793	0.155597	0.140437	0.206699	1.09965	0.394698	0.512327	373.243	0	419.958	0	768.546	95.3403	1252.29	330.82	123.314	744.633	1152.04	783.965	4213.02	1701.29	3021.64	0.0561892	0	0.101062	0	0.157126	0.0117945	0.240669	0.0539124
Q6PAJ1	5	1	25.8532	0.489303	0.0481365	5.7847	0.199693	200	25	144041	Breakpoint cluster region protein OS=Mus musculus OX=10090 GN=Bcr PE=1 SV=3	0.055233	0.0223393	0.0210886	0	0.0175447	0.16988	0.329357	0.180313	0.0255374	0	0.459878	0.110845	0.00979992	0	0.125364	366.891	105.499	87.6329	0	85.8156	1373.22	1713.76	1106.45	104.694	0	3772.52	420.412	37.5459	0	739.38	0.055233	0.0223393	0.0210886	0	0.0175447	0.16988	0.329357	0.180313
O35345	4	1	25.4758	0.135517	0.0221435	41.2271	0.453749	500	50	60705.8	Importin subunit alpha-7 OS=Mus musculus OX=10090 GN=Kpna6 PE=1 SV=2	0.0552186	0.033359	0.0445673	0	0.0853743	0.0197579	0.19965	0.0596672	0.00957642	0.228857	0.157875	0.1254	3.45365	0.0418717	0.838782	366.796	157.54	185.198	0	417.588	159.712	1038.85	366.133	39.2597	1095.23	1295.1	475.616	13231.8	180.482	4947.03	0.0552186	0.033359	0.0445673	0	0.0853743	0.0197579	0.19965	0.0596672
Q9QYC0	8	4	41.0128	0.724723	0.0619449	2.10619	0.128106	200	50	81045.8	Alpha-adducin OS=Mus musculus OX=10090 GN=Add1 PE=1 SV=2	0.0552008	0.254153	0.759645	0.000138923	0.185471	0.586093	0.662818	0.262226	0.20693	0.420873	0.709914	0.494564	0.688204	0.167724	0.607072	366.678	1200.25	3156.68	1.37065	907.187	4737.66	3448.88	1609.08	848.334	2014.15	5823.64	1875.78	2636.68	722.948	3580.44	0.0552008	0.254153	0.759645	0.000138923	0.185471	0.586093	0.662818	0.262226
A2A6H3	3	3	12.6517	0.271478	0.0341637	42.1898	0.312493	500	25	52286.6	F-box only protein 47 OS=Mus musculus OX=10090 GN=Fbxo47 PE=2 SV=2	0.0547262	0.000911666	0.0198953	0.0023332	0.123391	0.0179524	0.162705	0.0771525	0.0340405	0.413127	0.132526	0.408371	2.78223	0.12606	0.278439	363.525	4.3054	82.6745	23.0199	603.537	145.118	846.61	473.427	139.553	1977.08	1087.15	1548.86	10659.4	543.363	1642.2	0.0547262	0.000911666	0.0198953	0.0023332	0.123391	0.0179524	0.162705	0.0771525
Q9DAW6	13	6	93.4692	0.0418756	0.0101067	37.5982	0.685436	500	25	59054.5	U4/U6 small nuclear ribonucleoprotein Prp4 OS=Mus musculus OX=10090 GN=Prpf4 PE=1 SV=1	0.0546775	0.0040228	0.0299666	0.0010551	0.0800533	0.0449611	0.147048	0.125269	0.0703081	0.474289	0.263181	0.257377	2.36618	0.325378	0.642158	363.202	18.9979	124.525	10.4099	391.562	363.441	765.144	768.685	288.237	2269.78	2158.95	976.175	9065.43	1402.5	3787.37	0.0546775	0.0040228	0.0299666	0.0010551	0.0800533	0.0449611	0.147048	0.125269
P46978	2	1	8.7914	0.00359219	0.00235062	13.3505	0.962453	500	25	81168.1	Dolichyl-diphosphooligosaccharide--protein glycosyltransferase subunit STT3A OS=Mus musculus OX=10090 GN=Stt3a PE=1 SV=1	0.0518948	0.0229964	0.194884	0	0.861899	0.223555	0.516291	0.160135	0.0813283	0.602207	0.421153	0.433679	1.31356	1.05616	1.23191	344.717	108.602	809.834	0	4215.77	1807.1	2686.45	982.631	333.415	2881.96	3454.85	1644.85	5032.59	4552.42	7265.66	0.0518948	0.0229964	0.194884	0	0.861899	0.223555	0.516291	0.160135
Q9WVK8	4	3	16.9626	0.0049391	0.00270565	26.8078	0.945577	500	25	57270.4	Cholesterol 24-hydroxylase OS=Mus musculus OX=10090 GN=Cyp46a1 PE=1 SV=1	0.0511358	0.000683117	0.00274747	0	0.0298588	0.0530557	0.0839972	0.0673148	0.0191162	0.222318	0.212984	0.177804	0.285399	0.832912	0.344494	339.675	3.22606	11.417	0	146.047	428.873	437.067	413.061	78.3691	1063.94	1747.17	674.371	1093.43	3590.15	2031.78	0.0511358	0.000683117	0.00274747	0	0.0298588	0.0530557	0.0839972	0.0673148
Q9JKX4	3	1	15.9753	0.377985	0.0407093	8.45616	0.248094	500	25	59482.2	Protein AATF OS=Mus musculus OX=10090 GN=Aatf PE=1 SV=1	0.051109	0.00377073	0.0647483	0	0.120031	0.00268744	0.137863	0.00900155	0.00155349	0.0714128	0.0377834	0.105326	0.845703	0.00441025	0.161482	339.497	17.8075	269.06	0	587.103	21.7238	717.351	55.2358	6.36872	341.757	309.948	399.478	3240.1	19.0098	952.398	0.051109	0.00377073	0.0647483	0	0.120031	0.00268744	0.137863	0.00900155
Q9EPQ1	4	2	18.4378	0.0024519	0.00196525	18.3233	0.97703	500	25	91870.5	Toll-like receptor 1 OS=Mus musculus OX=10090 GN=Tlr1 PE=1 SV=1	0.0503064	0.0796651	0.154853	0.0786072	0.154817	0.170421	0.997877	0.685772	0.914143	1.83885	0.860673	1.76052	2.52894	2.12657	0.563414	334.166	376.223	643.486	775.56	757.253	1377.59	5192.31	4208.07	3747.64	8800.1	7060.36	6677.29	9689.01	9166.26	3322.94	0.0503064	0.0796651	0.154853	0.0786072	0.154817	0.170421	0.997877	0.685772
Q9CY27	5	2	26.0992	0.0690468	0.0143257	24.9002	0.590666	500	25	36489.7	Very-long-chain enoyl-CoA reductase OS=Mus musculus OX=10090 GN=Tecr PE=1 SV=1	0.0502884	0.00256574	0.201445	0.0267519	0.561482	0.0253582	0.882973	0.164937	0.0282692	0.45146	0.265099	0.633374	4.50347	0.489294	1.33934	334.047	12.1169	837.098	263.942	2746.36	204.982	4594.42	1012.09	115.893	2160.53	2174.69	2402.25	17253.9	2109.03	7899.26	0.0502884	0.00256574	0.201445	0.0267519	0.561482	0.0253582	0.882973	0.164937
Q922U2	10	2	101.254	0.278279	0.0343983	3.20006	0.307593	200	25	61994.9	Keratin_ type II cytoskeletal 5 OS=Mus musculus OX=10090 GN=Krt5 PE=1 SV=1	0.0496868	0.0908673	0.110524	0.000134735	0.0956484	0.255662	0.206091	0.130708	0.105307	0.156008	0.461901	0.185556	0.179815	0.219588	0.139793	330.051	429.127	459.279	1.32933	467.842	2066.63	1072.36	802.054	431.718	746.599	3789.12	703.775	688.916	946.503	824.479	0.0496868	0.0908673	0.110524	0.000134735	0.0956484	0.255662	0.206091	0.130708
Q80TV8	7	4	31.9609	0.419309	0.0436176	12.4528	0.228447	500	25	170254	CLIP-associating protein 1 OS=Mus musculus OX=10090 GN=Clasp1 PE=1 SV=2	0.0494189	0.000335562	0.114481	7.32e-05	0.163315	0.0116084	0.34509	0.0393634	0.0192199	0.121467	0.0499782	0.0613603	1.82435	0.0495008	0.171335	328.271	1.58472	475.724	0.721782	798.819	93.8363	1795.63	241.544	78.7945	581.297	409.986	232.727	6989.55	213.366	1010.51	0.0494189	0.000335562	0.114481	7.32e-05	0.163315	0.0116084	0.34509	0.0393634
P59999	4	3	17.2515	0.0115874	0.00447878	11.154	0.873917	500	25	19781.1	Actin-related protein 2/3 complex subunit 4 OS=Mus musculus OX=10090 GN=Arpc4 PE=1 SV=3	0.0492409	0.0116051	0.0188651	0.0199251	0.0719926	0.0389868	0.109961	0.134323	0.0763395	0.305227	0.0900154	0.180735	0.441969	0.288333	0.158798	327.088	54.806	78.3932	196.586	352.135	315.148	572.168	824.239	312.963	1460.71	738.423	685.488	1693.29	1242.82	936.573	0.0492409	0.0116051	0.0188651	0.0199251	0.0719926	0.0389868	0.109961	0.134323
O08638	14	4	57.0364	0.0101185	0.00416469	26.2993	0.888143	500	25	227884	Myosin-11 OS=Mus musculus OX=10090 GN=Myh11 PE=1 SV=1	0.0483379	0.0301259	0.0569691	0	0.102069	0.0780742	0.266386	0.171894	0.0989537	0.47236	0.254373	0.300434	2.23611	0.845842	0.479842	321.09	142.271	236.734	0	499.246	631.11	1386.1	1054.78	405.673	2260.55	2086.7	1139.48	8567.1	3645.88	2830.05	0.0483379	0.0301259	0.0569691	0	0.102069	0.0780742	0.266386	0.171894
Q6PFD9	13	7	77.7738	0.166117	0.0250971	8.09666	0.411869	500	25	198438	Nuclear pore complex protein Nup98-Nup96 OS=Mus musculus OX=10090 GN=Nup98 PE=1 SV=2	0.0479138	0.121153	0.0874944	0.000598341	0.127336	0.190397	0.389623	0.158923	0.117623	0.256919	0.404515	0.397887	1.4821	0.174819	0.420371	318.273	572.152	363.58	5.9034	622.834	1539.07	2027.35	975.19	482.209	1229.53	3318.36	1509.1	5678.29	753.53	2479.3	0.0479138	0.121153	0.0874944	0.000598341	0.127336	0.190397	0.389623	0.158923
Q99M28	7	5	38.2428	0.0820761	0.015943	74.567	0.556208	500	25	34208.3	RNA-binding protein with serine-rich domain 1 OS=Mus musculus OX=10090 GN=Rnps1 PE=1 SV=1	0.0479131	0.00385911	0.0433899	0.0369096	0.0130171	0.293304	0.153289	0.248263	0.702713	0.642392	1.05094	0.4987	0.494021	5.72799	0.87394	318.268	18.2249	180.306	364.16	63.6703	2370.91	797.616	1523.4	2880.86	3074.27	8621.18	1891.46	1892.72	24689.7	5154.39	0.0479131	0.00385911	0.0433899	0.0369096	0.0130171	0.293304	0.153289	0.248263
Q9CQF3	8	6	52.8013	0.0982379	0.0181984	14.2269	0.519781	500	25	26297.3	Cleavage and polyadenylation specificity factor subunit 5 OS=Mus musculus OX=10090 GN=Nudt21 PE=1 SV=1	0.0473522	0.0433558	0.179533	0.00783601	0.21709	0.2232	0.609589	0.383753	0.179601	0.975104	0.556103	0.684244	2.71969	0.16152	0.963496	314.542	204.751	746.045	77.3122	1061.84	1804.23	3171.91	2354.81	736.297	4666.51	4561.88	2595.19	10419.8	696.21	5682.58	0.0473522	0.0433558	0.179533	0.00783601	0.21709	0.2232	0.609589	0.383753
A2AQ07	15	9	116.027	0.404106	0.0426774	9.95978	0.235411	500	25	51125.4	Tubulin beta-1 chain OS=Mus musculus OX=10090 GN=Tubb1 PE=1 SV=1	0.0470286	0.141521	0.0710158	0	0.12036	0.33884	0.708911	0.262629	0.0611806	0.462913	0.88714	0.434325	2.18572	0.00222501	0.397268	312.393	668.343	295.104	0	588.71	2739	3688.72	1611.56	250.818	2215.34	7277.48	1647.3	8374.05	9.59057	2343.04	0.0470286	0.141521	0.0710158	0	0.12036	0.33884	0.708911	0.262629
Q6PD26	4	2	25.0117	0.220698	0.0302114	14.262	0.353959	500	25	61824.7	GPI transamidase component PIG-S OS=Mus musculus OX=10090 GN=Pigs PE=1 SV=3	0.0469436	0.00454611	0.00747744	0	0.0749058	0.0236526	0.0710804	0.0682655	0.00433434	0.232281	0.0656696	0.152366	0.624251	0.0135478	0.203192	311.828	21.4693	31.0723	0	366.384	191.195	369.857	418.894	17.7692	1111.62	538.707	577.893	2391.66	58.3958	1198.4	0.0469436	0.00454611	0.00747744	0	0.0749058	0.0236526	0.0710804	0.0682655
Q9JLF6	1	1	6.2398	0.596928	0.0541749	20.7118	0.163358	500	200	90738.1	Protein-glutamine gamma-glutamyltransferase K OS=Mus musculus OX=10090 GN=Tgm1 PE=1 SV=2	0.046098	0	0.0982852	0	0.34964	0.0185735	0.113585	0.00553904	5.86e-07	0.00468485	0.020585	0.00536304	0.557256	0.00719015	0.0700176	306.211	0	408.421	0	1710.18	150.138	591.023	33.989	0.00240331	22.4201	168.865	20.3409	2134.98	30.9921	412.955	0.046098	0	0.0982852	0	0.34964	0.0185735	0.113585	0.00553904
Q8CDG3	8	3	41.665	0.329016	0.0377558	5.08517	0.27478	100	25	135758	Deubiquitinating protein VCPIP1 OS=Mus musculus OX=10090 GN=Vcpip1 PE=1 SV=1	0.045797	0.485713	0.165225	0	0.547805	1.01548	2.38537	0.720827	0.436815	0.343704	1.23527	1.2949	0.562368	0.130443	0.730002	304.212	2293.81	686.586	0	2679.46	8208.62	12411.9	4423.17	1790.78	1644.85	10133.3	4911.26	2154.57	562.254	4305.46	0.045797	0.485713	0.165225	0	0.547805	1.01548	2.38537	0.720827
Q99104	12	9	60.2079	0.000142108	0.000543829	15.5502	0.999927	500	25	217192	Unconventional myosin-Va OS=Mus musculus OX=10090 GN=Myo5a PE=1 SV=2	0.045749	0.017131	0.109692	0.00821996	0.190879	0.195662	0.448229	0.227685	0.306904	0.789235	0.720188	0.897162	1.1748	0.526201	0.982524	303.893	80.9021	455.82	81.1004	933.641	1581.62	2332.29	1397.13	1258.19	3777	5907.92	3402.75	4500.96	2268.11	5794.81	0.045749	0.017131	0.109692	0.00821996	0.190879	0.195662	0.448229	0.227685
P62889	4	3	24.9626	4e-05	0.000507035	17.5805	0.999999	500	25	12955.2	60S ribosomal protein L30 OS=Mus musculus OX=10090 GN=Rpl30 PE=1 SV=2	0.0447261	0.0452864	0.0784217	0.113412	0.136035	0.100785	0.403744	0.435579	0.210048	0.79788	0.589949	0.409457	1.16798	0.733642	1.05953	297.098	213.868	325.879	1118.95	665.383	814.693	2100.82	2672.82	861.117	3818.38	4839.53	1552.98	4474.83	3162.26	6248.97	0.0447261	0.0452864	0.0784217	0.113412	0.136035	0.100785	0.403744	0.435579
Q9Z1S5	4	4	22.1442	0.0100277	0.00414976	21.1845	0.889049	500	25	40266.1	Neuronal-specific septin-3 OS=Mus musculus OX=10090 GN=Septin3 PE=1 SV=2	0.0440169	0.0322097	0.0534104	0.0204612	0.2626	0.0316602	0.356806	0.210239	0.120671	0.456756	0.209315	0.4811	1.56055	0.73989	0.445847	292.387	152.112	221.946	201.876	1284.44	255.924	1856.59	1290.08	494.707	2185.88	1717.07	1824.71	5978.87	3189.19	2629.55	0.0440169	0.0322097	0.0534104	0.0204612	0.2626	0.0316602	0.356806	0.210239
Q6ZQ58	3	3	14.918	0.00180236	0.00168528	37.3005	0.98514	500	50	121524	La-related protein 1 OS=Mus musculus OX=10090 GN=Larp1 PE=1 SV=3	0.0436671	0.00918364	0.0271185	0	0.00956672	0.019343	0.0756825	0.0827045	0.0335638	0.229283	0.141453	0.140792	0.480354	0.436153	0.161842	290.064	43.3703	112.69	0	46.7933	156.359	393.803	507.496	137.599	1097.27	1160.38	533.993	1840.36	1879.97	954.522	0.0436671	0.00918364	0.0271185	0	0.00956672	0.019343	0.0756825	0.0827045
Q91VJ5	4	2	22.7425	0.00841892	0.00363936	57.7448	0.90567	500	50	30654.5	Polyglutamine-binding protein 1 OS=Mus musculus OX=10090 GN=Pqbp1 PE=1 SV=1	0.0417034	0.0185667	0.556692	0.00214091	0.0946494	0.0263677	0.291803	0.3303	0.11343	1.03274	0.214861	0.622588	3.6047	2.85543	0.65161	277.02	87.6822	2313.32	21.1228	462.955	213.143	1518.35	2026.81	465.019	4942.35	1762.57	2361.34	13810.5	12307.9	3843.11	0.0417034	0.0185667	0.556692	0.00214091	0.0946494	0.0263677	0.291803	0.3303
Q8K114	5	4	17.4065	0.552598	0.0513764	22.532	0.177388	500	25	75104.4	Integrator complex subunit 9 OS=Mus musculus OX=10090 GN=Ints9 PE=1 SV=1	0.041248	1.07673	0.0717048	0.00473078	0.243162	1.41309	1.0908	0.679042	1.19388	0.160848	1.84033	1.11905	25.4684	0.0261913	1.31129	273.995	5084.91	297.967	46.6751	1189.37	11422.6	5675.83	4166.77	4894.44	769.764	15096.8	4244.34	97575.9	112.894	7733.84	0.041248	1.07673	0.0717048	0.00473078	0.243162	1.41309	1.0908	0.679042
P62315	6	3	47.501	0.00271436	0.00205176	18.6845	0.973683	500	25	13281.6	Small nuclear ribonucleoprotein Sm D1 OS=Mus musculus OX=10090 GN=Snrpd1 PE=1 SV=1	0.040965	0.00522483	0.0422907	0.00160528	0.0347643	0.227648	0.244421	0.296537	0.255736	0.390549	0.598644	0.441159	0.74829	0.250775	0.654152	272.115	24.6746	175.738	15.8381	170.041	1840.18	1271.81	1819.62	1048.42	1869.03	4910.85	1673.22	2866.88	1080.93	3858.11	0.040965	0.00522483	0.0422907	0.00160528	0.0347643	0.227648	0.244421	0.296537
Q8BL97	10	7	64.353	0.00252842	0.00198549	24.0249	0.976056	500	25	31045.7	Serine/arginine-rich splicing factor 7 OS=Mus musculus OX=10090 GN=Srsf7 PE=1 SV=1	0.0402643	0.0274918	0.0366146	0.000315761	0.04497	0.0620089	0.293234	0.0885451	0.0154814	0.462002	0.45499	0.499755	1.39688	0.68844	0.422174	267.46	129.832	152.151	3.11538	219.96	501.246	1525.8	543.335	63.468	2210.98	3732.42	1895.46	5351.8	2967.42	2489.93	0.0402643	0.0274918	0.0366146	0.000315761	0.04497	0.0620089	0.293234	0.0885451
Q99JY0	5	3	22.7143	0.13845	0.0223224	14.634	0.449339	500	25	51671.6	Trifunctional enzyme subunit beta_ mitochondrial OS=Mus musculus OX=10090 GN=Hadhb PE=1 SV=1	0.0399066	0.0226342	0.0653708	0	0.170473	0.0237366	0.136241	0.0684331	0.0186507	0.351123	0.0884076	0.251452	1.34281	0.0959278	0.43312	265.084	106.891	271.646	0	833.829	191.874	708.909	419.923	76.461	1680.35	725.234	953.704	5144.64	413.483	2554.49	0.0399066	0.0226342	0.0653708	0	0.170473	0.0237366	0.136241	0.0684331
Q80U93	5	4	21.5954	0.00405405	0.00248838	23.7506	0.956595	500	25	213949	Nuclear pore complex protein Nup214 OS=Mus musculus OX=10090 GN=Nup214 PE=1 SV=2	0.0398264	0.0180618	0.0300052	0.00220736	0.0992358	0.0556916	0.112579	0.136475	0.123791	0.34451	0.404744	0.214695	0.898868	0.937163	0.251489	264.551	85.298	124.686	21.7784	485.388	450.181	585.787	837.442	507.497	1648.71	3320.24	814.291	3443.78	4039.5	1483.25	0.0398264	0.0180618	0.0300052	0.00220736	0.0992358	0.0556916	0.112579	0.136475
A2AR02	9	3	54.895	0.0594988	0.0128343	3.67556	0.619734	200	25	88837.9	Peptidyl-prolyl cis-trans isomerase G OS=Mus musculus OX=10090 GN=Ppig PE=1 SV=1	0.0397895	0.0621177	0.244247	0.00110483	0.129157	0.331018	0.285145	0.224185	0.144315	0.446181	0.499039	0.327093	0.327838	0.142918	0.347999	264.306	293.355	1014.96	10.9005	631.739	2675.77	1483.71	1375.65	591.638	2135.27	4093.77	1240.59	1256.03	616.027	2052.46	0.0397895	0.0621177	0.244247	0.00110483	0.129157	0.331018	0.285145	0.224185
Q9WV60	2	2	10.5654	0.0201643	0.00638063	47.4052	0.804134	500	25	47223.6	Glycogen synthase kinase-3 beta OS=Mus musculus OX=10090 GN=Gsk3b PE=1 SV=2	0.0388742	0.013364	0.0103271	5.67e-06	0.120957	0.0481307	0.249702	0.245702	0.121238	0.667638	0.203773	0.211926	1.65476	1.03483	0.276339	258.226	63.1124	42.9141	0.0559906	591.634	389.063	1299.29	1507.69	497.029	3195.08	1671.61	803.789	6339.78	4460.46	1629.81	0.0388742	0.013364	0.0103271	5.67e-06	0.120957	0.0481307	0.249702	0.245702
Q8CCF0	6	5	38.8773	8.68e-05	0.000543829	29.9718	0.999983	500	50	55658.1	U4/U6 small nuclear ribonucleoprotein Prp31 OS=Mus musculus OX=10090 GN=Prpf31 PE=1 SV=3	0.0373269	0.107683	0.411588	0.0320809	0.141305	0.125931	2.73798	1.71563	3.34299	3.74654	1.19414	3.18608	4.19436	2.46317	2.31354	247.948	508.54	1710.34	316.519	691.157	1017.96	14246.7	10527.6	13705	17929.7	9795.88	12084.1	16069.6	10617.1	13645	0.0373269	0.107683	0.411588	0.0320809	0.141305	0.125931	2.73798	1.71563
Q6PAL8	5	3	29.5246	0.0215012	0.0066016	13.155	0.794859	500	25	148307	DENN domain-containing protein 5A OS=Mus musculus OX=10090 GN=Dennd5a PE=1 SV=1	0.0368754	0.0125431	0.0455579	0.00641214	0.0614618	0.0563757	0.168897	0.134518	0.0962584	0.577695	0.270132	0.206642	0.710001	0.200433	0.338977	244.949	59.2356	189.315	63.2639	300.626	455.711	878.833	825.437	394.623	2764.65	2215.97	783.75	2720.19	863.938	1999.24	0.0368754	0.0125431	0.0455579	0.00641214	0.0614618	0.0563757	0.168897	0.134518
Q8C3F2	10	6	50.879	0.000481942	0.00091743	34.0567	0.998554	500	25	120973	Constitutive coactivator of PPAR-gamma-like protein 2 OS=Mus musculus OX=10090 GN=Fam120c PE=1 SV=3	0.0368049	0.0331476	0.0885921	0	0.185292	0.119075	0.407483	0.287755	0.1659	0.857009	0.450941	0.663083	2.24827	2.35447	0.796763	244.48	156.542	368.142	0	906.311	962.541	2120.28	1765.73	680.127	4101.35	3699.21	2514.93	8613.66	10148.6	4699.21	0.0368049	0.0331476	0.0885921	0	0.185292	0.119075	0.407483	0.287755
Q8BW41	3	3	13.6344	0.000157727	0.000545911	47.043	0.999902	500	25	70005.7	Protein O-linked-mannose beta-1_4-N-acetylglucosaminyltransferase 2 OS=Mus musculus OX=10090 GN=Pomgnt2 PE=1 SV=1	0.0365162	0.0527146	0.00753741	0.000168849	0.0603911	0.305428	0.426672	0.669747	0.405833	1.83478	0.958739	1.01623	1.04111	2.21643	1.29473	242.563	248.948	31.3215	1.66591	295.389	2468.91	2220.13	4109.73	1663.76	8780.64	7864.83	3854.36	3988.74	9553.6	7636.15	0.0365162	0.0527146	0.00753741	0.000168849	0.0603911	0.305428	0.426672	0.669747
A2AUC9	3	2	12.5885	0.000561989	0.000975603	13.9695	0.99802	500	25	68988.7	Kelch-like protein 41 OS=Mus musculus OX=10090 GN=Klhl41 PE=1 SV=1	0.035572	0.040111	0.0753286	0.00339101	0.129671	0.0639776	0.346669	0.208933	0.0931074	0.574294	0.280167	0.534588	0.842746	0.821283	0.445528	236.291	189.427	313.026	33.4566	634.255	517.16	1803.84	1282.06	381.705	2748.37	2298.29	2027.58	3228.77	3540.02	2627.67	0.035572	0.040111	0.0753286	0.00339101	0.129671	0.0639776	0.346669	0.208933
P63325	5	3	37.9336	0.280233	0.0345329	5.48804	0.306209	500	25	18915.8	40S ribosomal protein S10 OS=Mus musculus OX=10090 GN=Rps10 PE=1 SV=1	0.0354704	0.0760072	0.49846	0	0.692775	0.291238	1.39072	0.397533	0.344523	0.741322	1.01213	0.985754	2.08417	0.0763088	1.18688	235.616	358.949	2071.34	0	3388.54	2354.21	7236.43	2439.36	1412.42	3547.71	8302.79	3738.76	7984.98	328.918	7000.07	0.0354704	0.0760072	0.49846	0	0.692775	0.291238	1.39072	0.397533
Q7TQK0	1	1	4.5104	0.0552004	0.0122096	20.4553	0.634129	500	25	80708	Cyclin-T2 OS=Mus musculus OX=10090 GN=Ccnt2 PE=1 SV=1	0.0346963	0.00351777	0.0532987	0	0.249708	0.00976594	0.383024	0.0958584	0.0247637	0.262379	0.173642	0.134745	1.10034	0.208569	0.563008	230.474	16.6129	221.481	0	1221.39	78.9426	1993.01	588.211	101.522	1255.66	1424.44	511.06	4215.69	899.006	3320.55	0.0346963	0.00351777	0.0532987	0	0.249708	0.00976594	0.383024	0.0958584
P18872	10	3	76.0442	0.836241	0.0690619	2.30797	0.101123	200	25	40654.9	Guanine nucleotide-binding protein G(o) subunit alpha OS=Mus musculus OX=10090 GN=Gnao1 PE=1 SV=3	0.0343548	0.0775128	0.107152	0	0.0391884	0.319418	0.163123	0.0906351	0.216148	0.071669	0.268678	0.165143	0.0349186	0.0136222	0.265846	228.206	366.059	445.267	0	191.681	2582	848.789	556.16	886.125	342.983	2204.05	626.354	133.782	58.7164	1567.93	0.0343548	0.0775128	0.107152	0	0.0391884	0.319418	0.163123	0.0906351
Q60960	3	1	18.9105	0.176484	0.0262466	43.8516	0.399459	500	50	60924	Importin subunit alpha-5 OS=Mus musculus OX=10090 GN=Kpna1 PE=1 SV=2	0.0342302	0.0208582	0.0256701	0	0.0531048	0.0121802	0.127498	0.0368459	0.00461552	0.148134	0.101262	0.057662	2.32729	0.0194105	0.516152	227.378	98.5043	106.671	0	259.749	98.4578	663.416	226.096	18.9219	708.919	830.685	218.7	8916.41	83.6662	3044.2	0.0342302	0.0208582	0.0256701	0	0.0531048	0.0121802	0.127498	0.0368459
Q9DCT6	2	1	10.6805	0.11189	0.0197217	28.1214	0.493153	500	50	18053.5	Chromatin complexes subunit BAP18 OS=Mus musculus OX=10090 GN=Bap18 PE=1 SV=1	0.0338313	0.00252653	0.0596192	0	0.0185609	0.0204637	0.126281	0.0433134	0.0149133	0.275503	0.201469	0.185543	0.794056	0.0756366	0.227732	224.728	11.9317	247.746	0	90.7862	165.418	657.083	265.782	61.1388	1318.46	1652.71	703.726	3042.23	326.021	1343.13	0.0338313	0.00252653	0.0596192	0	0.0185609	0.0204637	0.126281	0.0433134
P67871	8	7	46.0807	0.000107693	0.000543829	29.8777	0.999967	500	25	25284.7	Casein kinase II subunit beta OS=Mus musculus OX=10090 GN=Csnk2b PE=1 SV=1	0.0331515	0.0237867	0.0446713	0.00241849	0.102593	0.109509	0.383126	0.314894	0.142324	0.724477	0.593658	0.413139	0.873164	1.42289	0.739807	220.213	112.334	185.63	23.8615	501.808	885.211	1993.54	1932.27	583.474	3467.09	4869.95	1566.95	3345.31	6133.14	4363.29	0.0331515	0.0237867	0.0446713	0.00241849	0.102593	0.109509	0.383126	0.314894
Q91XU0	6	3	27.3216	0.107618	0.0192158	66.6268	0.501135	500	50	72592.3	ATPase WRNIP1 OS=Mus musculus OX=10090 GN=Wrnip1 PE=1 SV=2	0.0330814	0.00629268	0.0185064	0.000354276	0.035124	0.0205302	0.133222	0.122472	0.143689	0.347571	0.155552	0.238508	2.9755	0.484989	0.271182	219.747	29.7176	76.9028	3.49539	171.801	165.955	693.201	751.522	589.071	1663.35	1276.04	904.609	11399.9	2090.48	1599.4	0.0330814	0.00629268	0.0185064	0.000354276	0.035124	0.0205302	0.133222	0.122472
Q9DC33	4	2	16.4837	0.136063	0.022185	17.9626	0.452921	200	25	39917.5	High mobility group protein 20A OS=Mus musculus OX=10090 GN=Hmg20a PE=1 SV=1	0.0327348	0.00117656	0.00961919	0	0.00199191	0.0607093	0.0293231	0.0206373	0.0330096	0.00205464	0.55015	0.229717	0.0294463	0.00167582	0.0386834	217.445	5.5564	39.9722	0	9.74296	490.741	152.579	126.636	135.327	9.83282	4513.04	871.266	112.816	7.22337	228.15	0.0327348	0.00117656	0.00961919	0	0.00199191	0.0607093	0.0293231	0.0206373
Q924K8	4	3	22.6825	0.38165	0.0409052	5.51949	0.246256	200	500	67761.6	Metastasis-associated protein MTA3 OS=Mus musculus OX=10090 GN=Mta3 PE=1 SV=1	0.0321447	1.06047	0.550804	7.93e-05	0.298941	0.802947	2.05554	0.6192	0.568699	0.0230511	1.787	1.43673	0.331016	0.0038185	0.253405	213.525	5008.13	2288.85	0.782431	1462.2	6490.59	10695.7	3799.56	2331.45	110.315	14659.3	5449.21	1268.21	16.4591	1494.55	0.0321447	1.06047	0.550804	7.93e-05	0.298941	0.802947	2.05554	0.6192
Q9CR62	8	6	43.3363	0.297835	0.0354818	14.011	0.294211	500	25	34326.1	Mitochondrial 2-oxoglutarate/malate carrier protein OS=Mus musculus OX=10090 GN=Slc25a11 PE=1 SV=3	0.0317694	0.00406762	0.179517	0	0.471371	0.025329	0.519497	0.0531022	0.00898676	0.344912	0.113629	0.220989	2.28497	0.0138668	0.718497	211.032	19.2096	745.98	0	2305.6	204.746	2703.13	325.848	36.8423	1650.63	932.135	838.164	8754.28	59.7708	4237.6	0.0317694	0.00406762	0.179517	0	0.471371	0.025329	0.519497	0.0531022
Q69Z99	4	3	21.5572	0.62723	0.0561223	6.93581	0.154382	200	25	64991.9	Zinc finger protein 512 OS=Mus musculus OX=10090 GN=Znf512 PE=2 SV=2	0.031145	0.121757	0.00738977	0	0.0397517	0.680449	0.456839	0.406452	0.073367	0.0765687	0.713946	0.321238	0.550784	0.111241	0.241437	206.884	575.006	30.708	0	194.436	5500.38	2377.1	2494.09	300.777	366.431	5856.71	1218.39	2110.19	479.486	1423.97	0.031145	0.121757	0.00738977	0	0.0397517	0.680449	0.456839	0.406452
Q99J95	1	1	8.6035	0.118819	0.0202088	25.0348	0.48081	500	25	43160.8	Cyclin-dependent kinase 9 OS=Mus musculus OX=10090 GN=Cdk9 PE=1 SV=1	0.0310218	0.0104638	0.11349	0.260294	0.165476	0.0241285	0.106153	0.0853653	0.0299119	0.0898336	0.037805	0.102565	3.0791	0.181234	0.619445	206.066	49.4158	471.603	2568.13	809.384	195.042	552.353	523.823	122.628	429.912	310.126	389.008	11796.8	781.183	3653.41	0.0310218	0.0104638	0.11349	0.260294	0.165476	0.0241285	0.106153	0.0853653
Q8BFV2	3	3	9.5635	0.522935	0.0496992	32.0674	0.18747	500	25	46759.5	PCI domain-containing protein 2 OS=Mus musculus OX=10090 GN=Pcid2 PE=1 SV=1	0.0309317	0.000697842	0.00289271	0.460638	0.00661866	0.00401615	0.00927642	0.0299703	0.00241552	0.373733	0.0135533	0.0248709	0.955969	0.0739415	0.0771284	205.467	3.2956	12.0206	4544.78	32.3736	32.4644	48.2685	183.905	9.90271	1788.56	111.182	94.3299	3662.55	318.714	454.894	0.0309317	0.000697842	0.00289271	0.460638	0.00661866	0.00401615	0.00927642	0.0299703
Q80W14	5	4	26.3729	0.188713	0.0273183	55.0864	0.385762	500	25	99642.3	Pre-mRNA-processing factor 40 homolog B OS=Mus musculus OX=10090 GN=Prpf40b PE=1 SV=2	0.0307589	0.0098902	0.0287202	0.000274664	0.0711567	0.0139569	0.24104	0.168853	0.0221818	0.434463	0.164494	0.408494	3.22911	0.275509	0.316688	204.32	46.7071	119.346	2.7099	348.046	112.82	1254.22	1036.12	90.9372	2079.19	1349.39	1549.33	12371.5	1187.54	1867.79	0.0307589	0.0098902	0.0287202	0.000274664	0.0711567	0.0139569	0.24104	0.168853
Q9R0G7	4	1	24.4385	0.231526	0.0309832	23.3105	0.3443	500	25	138098	Zinc finger E-box-binding homeobox 2 OS=Mus musculus OX=10090 GN=Zeb2 PE=1 SV=2	0.0305294	0.00195951	0.0630761	0.0361116	0.0520585	0.0663969	0.100061	0.101479	0.0469792	0.188988	0.106861	0.289459	1.79218	0.00349724	0.431992	202.795	9.25392	262.111	356.287	254.632	536.716	520.653	622.702	192.597	904.432	876.61	1097.86	6866.29	15.0744	2547.84	0.0305294	0.00195951	0.0630761	0.0361116	0.0520585	0.0663969	0.100061	0.101479
Q6P3Y5	2	2	16.3112	0.000689452	0.00104253	21.6762	0.997048	500	25	84914.1	Zinc finger protein 280C OS=Mus musculus OX=10090 GN=Znf280c PE=1 SV=1	0.0301314	0.00548778	0.0873721	7.69e-05	0.0797105	0.105056	0.368803	0.0306381	0.193461	0.206464	0.451183	0.451144	0.652643	0.720438	1.2929	200.151	25.9164	363.072	0.75874	389.885	849.215	1919.01	188.003	793.119	988.063	3701.19	1711.09	2500.44	3105.34	7625.37	0.0301314	0.00548778	0.0873721	7.69e-05	0.0797105	0.105056	0.368803	0.0306381
Q9WUZ7	2	1	13.866	0.677361	0.0593525	5.0065	0.140437	100	500	23159.5	SH3 domain-binding glutamic acid-rich protein OS=Mus musculus OX=10090 GN=Sh3bgr PE=1 SV=1	0.0298867	1.40611	0.0341766	0.101615	0.0784184	1.22209	0.949194	0.358573	1.03786	0.047768	0.885638	0.74849	0.0281585	0.0290807	0.411277	198.526	6640.46	142.02	1002.56	383.565	9878.74	4938.99	2200.29	4254.83	228.601	7265.15	2838.86	107.882	125.348	2425.66	0.0298867	1.40611	0.0341766	0.101615	0.0784184	1.22209	0.949194	0.358573
Q3TYA6	1	1	5.2575	0.283023	0.0345842	34.9463	0.304253	500	25	98208.9	M-phase phosphoprotein 8 OS=Mus musculus OX=10090 GN=Mphosph8 PE=1 SV=1	0.0297694	0.00416486	0.0402764	0.00253303	0.1566	0.0293449	0.0956974	0.108057	0.0359292	0.127754	0.0312291	0.15218	2.22823	0.00418073	0.360985	197.747	19.6688	167.367	24.9916	765.972	237.208	497.947	663.065	147.296	611.384	256.182	577.187	8536.89	18.0204	2129.04	0.0297694	0.00416486	0.0402764	0.00253303	0.1566	0.0293449	0.0956974	0.108057
O54774	6	6	23.2198	0.987408	0.0798997	1.43538	0.0603775	100	50	136279	AP-3 complex subunit delta-1 OS=Mus musculus OX=10090 GN=Ap3d1 PE=1 SV=1	0.0285806	0.308628	0.671786	0.00256896	0.184331	0.730586	0.41912	0.220191	0.67763	0.0681753	0.648538	0.425944	0.0203823	0.0164466	0.970252	189.85	1457.52	2791.59	25.346	901.61	5905.66	2180.83	1351.15	2778.03	326.263	5320.15	1615.52	78.0895	70.8906	5722.43	0.0285806	0.308628	0.671786	0.00256896	0.184331	0.730586	0.41912	0.220191
Q8BG05	26	18	213.634	0.290014	0.0349975	5.61498	0.299442	500	25	39880.2	Heterogeneous nuclear ribonucleoprotein A3 OS=Mus musculus OX=10090 GN=Hnrnpa3 PE=1 SV=1	0.0285402	0.277504	2.08508	0.00119551	1.20601	3.61349	3.73613	1.74821	1.61403	1.10614	6.62195	5.36614	6.38827	0.747565	6.29029	189.582	1310.53	8664.5	11.7952	5898.9	29209.5	19440.4	10727.4	6616.9	5293.61	54321.9	20352.6	24475	3222.27	37099.4	0.0285402	0.277504	2.08508	0.00119551	1.20601	3.61349	3.73613	1.74821
Q922F4	20	3	185.107	0.505221	0.0490061	3.53743	0.193795	200	25	50546.7	Tubulin beta-6 chain OS=Mus musculus OX=10090 GN=Tubb6 PE=1 SV=1	0.0284003	0.0194068	0.020691	0.000558241	0.00218621	0.0865346	0.112478	0.0453245	0.00916481	0.0698628	0.110973	0.0614716	0.126243	0.0128084	0.0403941	188.652	91.6499	85.981	5.50776	10.6933	699.499	585.264	278.123	37.5723	334.339	910.346	233.149	483.667	55.2087	238.239	0.0284003	0.0194068	0.020691	0.000558241	0.00218621	0.0865346	0.112478	0.0453245
Q9D517	1	1	6.1793	0.00648048	0.00309703	9.9013	0.927206	500	100	43980.2	1-acyl-sn-glycerol-3-phosphate acyltransferase gamma OS=Mus musculus OX=10090 GN=Agpat3 PE=1 SV=2	0.0274553	0	0.171111	0	0.224828	0.0275589	0.0866301	0.0305472	0.00152382	0.0384719	0.0281206	0.0849463	0.560353	0.262805	0.352139	182.375	0	711.045	0	1099.69	222.771	450.767	187.445	6.2471	184.113	230.681	322.183	2146.85	1132.78	2076.87	0.0274553	0	0.171111	0	0.224828	0.0275589	0.0866301	0.0305472
Q60749	12	5	89.1599	0.000616252	0.000977586	32.1164	0.997623	500	25	48541.8	KH domain-containing_ RNA-binding_ signal transduction-associated protein 1 OS=Mus musculus OX=10090 GN=Khdrbs1 PE=1 SV=2	0.0262036	0.0283603	0.193298	0.00555581	0.102336	0.439809	0.466749	0.723532	1.19375	1.81326	1.55999	1.38508	1.33181	4.69053	1.93809	174.06	133.933	803.246	54.8151	500.551	3555.18	2428.66	4439.77	4893.92	8677.61	12797.1	5253.33	5102.51	20217.9	11430.6	0.0262036	0.0283603	0.193298	0.00555581	0.102336	0.439809	0.466749	0.723532
Q9D384	2	1	12.9421	0.0720462	0.0145515	23.6724	0.582253	500	50	29290.1	U11/U12 small nuclear ribonucleoprotein 35 kDa protein OS=Mus musculus OX=10090 GN=Snrnp35 PE=2 SV=1	0.0261928	0	0	0	0.00945222	0.0108375	0.0723115	0.0330394	0.00908336	0.0645608	0.117499	0.0425007	0.278603	0.0176449	0.184057	173.989	0	0	0	46.2333	87.6043	376.262	202.738	37.2384	308.966	963.876	161.196	1067.4	76.0557	1085.55	0.0261928	0	0	0	0.00945222	0.0108375	0.0723115	0.0330394
P35803	1	1	6.4452	0.14588	0.0230455	52.141	0.438577	500	25	37008.2	Neuronal membrane glycoprotein M6-b OS=Mus musculus OX=10090 GN=Gpm6b PE=1 SV=2	0.0261002	0.0107685	0.0142631	0	0.0927108	0.14092	0.343208	0.307278	0.0610235	0.939844	0.328737	0.615008	2.01867	0.00400076	0.643394	173.373	50.8547	59.2701	0	453.473	1139.12	1785.83	1885.54	250.173	4497.77	2696.73	2332.59	7734.01	17.2447	3794.66	0.0261002	0.0107685	0.0142631	0	0.0927108	0.14092	0.343208	0.307278
Q01320	15	2	88.6444	0.0930106	0.0176175	5.62599	0.530913	500	50	173589	DNA topoisomerase 2-alpha OS=Mus musculus OX=10090 GN=Top2a PE=1 SV=2	0.0257163	0.262114	0.0449998	0	0.125045	0.190304	0.729935	0.338178	0.121421	0.452907	0.604404	0.70079	1.14748	0.280718	0.345953	170.823	1237.85	186.995	0	611.629	1538.32	3798.11	2075.14	497.779	2167.46	4958.11	2657.95	4396.29	1210	2040.39	0.0257163	0.262114	0.0449998	0	0.125045	0.190304	0.729935	0.338178
Q7TPR4	16	4	92.3523	0.058203	0.0126263	10.9663	0.62398	500	25	103696	Alpha-actinin-1 OS=Mus musculus OX=10090 GN=Actn1 PE=1 SV=1	0.0255074	0.0295765	0.0171689	0.000302645	0.0344435	0.095904	0.231692	0.269429	0.0486589	0.150083	0.291867	0.177315	0.465189	0.159152	0.168004	169.436	139.677	71.3449	2.98597	168.472	775.237	1205.58	1653.28	199.483	718.244	2394.28	672.518	1782.25	686.001	990.867	0.0255074	0.0295765	0.0171689	0.000302645	0.0344435	0.095904	0.231692	0.269429
Q9Z140;P59108;Q1RLL3;Q8BT60;Q8JZW4;Q9DC53	5	2	23.2345	0.460764	0.0459665	24.7564	0.210821	500	50	62636.4	Copine-6 OS=Mus musculus OX=10090 GN=Cpne6 PE=1 SV=1	0.0252784	0	0.012267	0	0.0211025	0.00663774	0.0484552	0.0250254	0.000889541	0.0782003	0.025756	0.0548356	0.645456	0.00212328	0.0391711	167.914	0	50.9751	0	103.218	53.6559	252.13	153.562	3.64679	374.24	211.284	207.98	2472.9	9.15209	231.026	0.0252784	0	0.012267	0	0.0211025	0.00663774	0.0484552	0.0250254
Q9CX86	5	2	49.3967	0.0446457	0.0104108	12.327	0.673804	500	25	30701.5	Heterogeneous nuclear ribonucleoprotein A0 OS=Mus musculus OX=10090 GN=Hnrnpa0 PE=1 SV=1	0.0251593	0.0219056	0.225206	0.000912675	0.175334	0.229608	0.285434	0.310259	0.155936	0.562572	0.621421	0.939485	2.19445	0.228759	0.93307	167.123	103.45	935.835	9.0047	857.604	1856.03	1485.21	1903.83	639.279	2692.28	5097.7	3563.27	8407.47	986.031	5503.13	0.0251593	0.0219056	0.225206	0.000912675	0.175334	0.229608	0.285434	0.310259
Q9D2G2	7	5	34.0314	0.529431	0.049831	5.20973	0.18521	200	25	49336.8	Dihydrolipoyllysine-residue succinyltransferase component of 2-oxoglutarate dehydrogenase complex_ mitochondrial OS=Mus musculus OX=10090 GN=Dlst PE=1 SV=1	0.0249411	0.211856	0.826769	0.00643308	0.812278	2.82541	2.53522	0.65951	0.824599	0.212281	3.23362	2.09499	0.542277	0.0935516	1.13671	165.674	1000.5	3435.61	63.4706	3973.06	22839.1	13191.6	4046.92	3380.55	1015.9	26526.4	7945.85	2077.6	403.241	6704.19	0.0249411	0.211856	0.826769	0.00643308	0.812278	2.82541	2.53522	0.65951
Q922L6	1	1	5.9596	0.267588	0.0339589	13.992	0.315357	500	25	66903.1	Negative elongation factor D OS=Mus musculus OX=10090 GN=Nelfcd PE=1 SV=2	0.0248716	0.0514717	0.0923557	0.000267379	0.134129	0.0424935	0.122177	0.149636	0.0830432	0.391461	0.116449	0.262197	1.93982	0.0663903	0.354224	165.213	243.078	383.782	2.63803	656.06	343.494	635.728	918.202	340.446	1873.4	955.269	994.459	7431.93	286.166	2089.17	0.0248716	0.0514717	0.0923557	0.000267379	0.134129	0.0424935	0.122177	0.149636
Q9DCX2	7	4	52.2751	0.0703746	0.0144074	4.25453	0.586903	200	50	18806.5	ATP synthase subunit d_ mitochondrial OS=Mus musculus OX=10090 GN=Atp5pd PE=1 SV=3	0.0240798	0.0213712	0.521057	0	0.178739	0.368038	0.650831	0.461327	0.221654	0.568087	1.15756	0.600636	0.396505	0.366859	0.696327	159.953	100.927	2165.24	0	874.259	2975.02	3386.51	2830.82	908.7	2718.67	9495.79	2278.08	1519.11	1581.29	4106.85	0.0240798	0.0213712	0.521057	0	0.178739	0.368038	0.650831	0.461327
P20108	2	2	10.5118	0.075197	0.0149891	23.1853	0.57374	500	25	28355.2	Thioredoxin-dependent peroxide reductase_ mitochondrial OS=Mus musculus OX=10090 GN=Prdx3 PE=1 SV=1	0.0237436	0.00660381	0.0270421	0	0.106866	0.0315405	0.175989	0.199142	0.0440292	0.489566	0.0964011	0.16654	0.826166	0.257791	0.246635	157.719	31.1869	112.373	0	522.712	254.956	915.736	1221.99	180.503	2342.9	790.807	631.65	3165.25	1111.17	1454.62	0.0237436	0.00660381	0.0270421	0	0.106866	0.0315405	0.175989	0.199142
Q9JMC3	7	1	32.3142	0.0201949	0.00638063	57.514	0.803917	500	25	45529.1	DnaJ homolog subfamily A member 4 OS=Mus musculus OX=10090 GN=Dnaja4 PE=1 SV=1	0.0237067	0.00696234	0.0750276	4.59e-05	0.184361	0.510847	0.682592	0.466817	0.202215	0.771776	2.67151	1.51736	2.91326	0.349159	2.81662	157.475	32.8801	311.775	0.4532	901.759	4129.42	3551.77	2864.51	829.005	3693.45	21915.2	5755.04	11161.4	1505	16612.1	0.0237067	0.00696234	0.0750276	4.59e-05	0.184361	0.510847	0.682592	0.466817
Q6PAL7	2	2	10.6344	0.371799	0.0402137	39.4986	0.251244	500	50	169735	AT-hook DNA-binding motif-containing protein 1 OS=Mus musculus OX=10090 GN=Ahdc1 PE=1 SV=1	0.0230551	0.0317595	0.0201838	0.00282688	0.0212217	0.0171614	0.0118817	0.093778	0.026552	0.188777	0.0594818	0.0551861	1.47175	0.0275812	0.128401	153.146	149.987	83.8733	27.8908	103.801	138.723	61.825	575.445	108.853	903.419	487.947	209.309	5638.66	118.885	757.296	0.0230551	0.0317595	0.0201838	0.00282688	0.0212217	0.0171614	0.0118817	0.093778
Q8VDP6	6	4	35.9118	0.00417018	0.00248838	16.892	0.955132	500	25	23941.1	CDP-diacylglycerol--inositol 3-phosphatidyltransferase OS=Mus musculus OX=10090 GN=Cdipt PE=1 SV=1	0.0228728	0.00399947	0.0608639	0	0.0543256	0.090109	0.0427134	0.146799	0.181696	0.376232	0.169084	0.200291	0.274973	0.745602	0.461468	151.935	18.8878	252.918	0	265.721	728.392	222.253	900.798	744.887	1800.52	1387.05	759.66	1053.49	3213.81	2721.68	0.0228728	0.00399947	0.0608639	0	0.0543256	0.090109	0.0427134	0.146799
Q91V81	2	2	21.0455	0.0715415	0.014488	41.6914	0.583646	500	25	50350	RNA-binding protein 42 OS=Mus musculus OX=10090 GN=Rbm42 PE=1 SV=2	0.0222534	0.00802827	0.0570475	1.06e-05	0.0782935	0.0794942	0.397047	0.183872	0.181612	0.577001	0.239934	0.542578	2.70789	0.35215	0.580835	147.821	37.914	237.059	0.104906	382.954	642.588	2065.98	1128.29	744.541	2761.33	1968.25	2057.88	10374.6	1517.89	3425.69	0.0222534	0.00802827	0.0570475	1.06e-05	0.0782935	0.0794942	0.397047	0.183872
Q80YT5	3	3	13.857	0.158027	0.0241623	49.2905	0.422125	500	25	89328	Spermatogenesis-associated protein 20 OS=Mus musculus OX=10090 GN=Spata20 PE=1 SV=1	0.0221903	0	0.0132481	0	0.0100073	0.0311108	0.0540114	0.029153	0.0199393	0.165742	0.140587	0.123545	1.39115	0.191184	0.164442	147.402	0	55.0522	0	48.9485	251.483	281.041	178.89	81.7436	793.183	1153.28	468.578	5329.85	824.072	969.861	0.0221903	0	0.0132481	0	0.0100073	0.0311108	0.0540114	0.029153
Q8K1M6	4	2	18.3134	0.0265315	0.00745471	22.9289	0.762846	500	25	83171.4	Dynamin-1-like protein OS=Mus musculus OX=10090 GN=Dnm1l PE=1 SV=2	0.0221784	0.0135993	0.0128275	0.0330145	0.0141981	0.0100597	0.03503	0.0394834	0.076026	0.145503	0.0464353	0.0742011	0.448682	0.597749	0.0680362	147.323	64.2237	53.3041	325.73	69.4467	81.317	182.274	242.28	311.678	696.325	380.923	281.429	1719.01	2576.51	401.269	0.0221784	0.0135993	0.0128275	0.0330145	0.0141981	0.0100597	0.03503	0.0394834
P62814	8	3	51.3088	0.000468495	0.000914699	19.33	0.998637	500	25	56893.1	V-type proton ATPase subunit B_ brain isoform OS=Mus musculus OX=10090 GN=Atp6v1b2 PE=1 SV=1	0.0221586	0.0334622	0.14235	0	0.222617	0.266674	0.396509	0.403949	0.280606	1.18783	0.603065	0.655377	1.82524	1.18635	0.815181	147.191	158.027	591.53	0	1088.88	2155.65	2063.18	2478.73	1150.38	5684.55	4947.13	2485.71	6992.96	5113.57	4807.84	0.0221586	0.0334622	0.14235	0	0.222617	0.266674	0.396509	0.403949
Q6NZF1	8	5	47.5548	0.187657	0.0272173	68.7964	0.386907	500	25	87347.3	Zinc finger CCCH domain-containing protein 11A OS=Mus musculus OX=10090 GN=Zc3h11a PE=1 SV=1	0.0217228	0.00937097	0.025678	0	0.0345712	0.0668059	0.338774	0.145429	0.369932	0.800573	0.164798	0.381761	3.2407	0.381594	0.283397	144.296	44.255	106.704	0	169.097	540.023	1762.76	892.386	1516.58	3831.26	1351.89	1447.94	12415.9	1644.8	1671.44	0.0217228	0.00937097	0.025678	0	0.0345712	0.0668059	0.338774	0.145429
A2BE28	3	2	19.4019	0.145828	0.0230455	64.8023	0.43865	500	25	90155.8	Ribosomal biogenesis protein LAS1L OS=Mus musculus OX=10090 GN=Las1l PE=1 SV=1	0.0217133	0	0.00505659	0.0262831	0.0209495	0.0243522	0.0690253	0.0996679	0.034505	0.556036	0.121532	0.177992	1.29949	0.110394	0.324865	144.233	0	21.0125	259.316	102.47	196.85	359.163	611.587	141.458	2661	996.966	675.088	4978.68	475.836	1916.01	0.0217133	0	0.00505659	0.0262831	0.0209495	0.0243522	0.0690253	0.0996679
Q6P5B0	5	5	28.3423	0.056588	0.012311	19.999	0.629383	500	25	144386	RRP12-like protein OS=Mus musculus OX=10090 GN=Rrp12 PE=1 SV=1	0.0216701	0.00474221	0.0342583	0.000626828	0.0195798	0.0490818	0.0730791	0.027381	0.0270805	0.137758	0.0517706	0.0619807	0.816408	0.152661	0.244285	143.946	22.3954	142.36	6.18446	95.7702	396.751	380.257	168.017	111.02	659.264	424.69	235.08	3127.86	658.022	1440.76	0.0216701	0.00474221	0.0342583	0.000626828	0.0195798	0.0490818	0.0730791	0.027381
Q8VI24	6	3	23.6734	0.0504607	0.0113678	33.7434	0.651116	500	25	83072.7	DNA-binding protein SATB2 OS=Mus musculus OX=10090 GN=Satb2 PE=1 SV=1	0.0214904	0.011044	0.0126746	0.000442856	0.0366203	0.0170092	0.0795555	0.0676614	0.0324739	0.193095	0.103746	0.113602	1.0145	0.133614	0.377388	142.752	52.156	52.669	4.36934	179.12	137.493	413.955	415.187	133.131	924.084	851.061	430.869	3886.81	575.923	2225.79	0.0214904	0.011044	0.0126746	0.000442856	0.0366203	0.0170092	0.0795555	0.0676614
Q8BMS1	6	6	30.9272	0.117985	0.0201433	26.8306	0.482259	500	25	83354.3	Trifunctional enzyme subunit alpha_ mitochondrial OS=Mus musculus OX=10090 GN=Hadha PE=1 SV=1	0.0211227	0.00607427	0.0235986	5.02e-05	0.0744124	0.0157666	0.0918432	0.0864925	0.0127768	0.222157	0.0899673	0.168519	0.994918	0.167088	0.200868	140.31	28.6861	98.0633	0.495685	363.971	127.449	477.893	530.74	52.38	1063.17	738.029	639.156	3811.78	720.211	1184.7	0.0211227	0.00607427	0.0235986	5.02e-05	0.0744124	0.0157666	0.0918432	0.0864925
Q9DCA5	2	2	17.3577	0.213304	0.0298017	40.4901	0.360852	500	50	41526.3	Ribosome biogenesis protein BRX1 homolog OS=Mus musculus OX=10090 GN=Brix1 PE=1 SV=3	0.020791	0.0376122	0.0146339	0.00126703	0.0340562	0.0124489	0.0801646	0.0271042	0.00568889	0.161476	0.0407138	0.0974939	1.59861	0.065322	0.270363	138.107	177.626	60.8106	12.5009	166.578	100.63	417.125	166.318	23.3223	772.767	333.987	369.774	6124.68	281.561	1594.57	0.020791	0.0376122	0.0146339	0.00126703	0.0340562	0.0124489	0.0801646	0.0271042
Q9JJH7	2	1	11.2721	0.608407	0.0548246	5.91615	0.159904	100	25	132099	Transient receptor potential cation channel subfamily M member 5 OS=Mus musculus OX=10090 GN=Trpm5 PE=1 SV=1	0.0207445	0.00502202	0.0197907	0	0.000801441	0.129553	0.103961	0.00319504	0.162367	0	0.0851113	0.00576328	0.0163932	0.0134233	0.097317	137.798	23.7168	82.2397	0	3.92006	1047.24	540.947	19.6056	665.645	0	698.193	21.8589	62.8063	57.8591	573.963	0.0207445	0.00502202	0.0197907	0	0.000801441	0.129553	0.103961	0.00319504
P97772	6	4	31.4597	0.0308272	0.00829443	31.5505	0.738526	500	25	135094	Metabotropic glutamate receptor 1 OS=Mus musculus OX=10090 GN=Grm1 PE=1 SV=2	0.020585	0.0169781	0.104619	0.00133453	0.199	0.00611747	0.176815	0.235713	0.0245933	0.583418	0.187968	0.438677	3.1642	0.469733	0.851992	136.738	80.1803	434.742	13.1668	973.363	49.4503	920.03	1446.39	100.823	2792.04	1541.96	1663.81	12122.8	2024.72	5024.95	0.020585	0.0169781	0.104619	0.00133453	0.199	0.00611747	0.176815	0.235713
Q6PE65	5	1	25.6811	0.196149	0.0280218	65.4063	0.377882	500	25	54958.7	G patch domain-containing protein 2-like OS=Mus musculus OX=10090 GN=Gpatch2l PE=1 SV=1	0.0205816	0	0.0188013	0	0.10832	0.0135608	0.0805035	0.0276997	0.0189286	0.161319	0.0374008	0.087513	2.12951	0.0442726	0.402103	136.716	0	78.1284	0	529.823	109.618	418.888	169.972	77.6002	772.018	306.81	331.918	8158.7	190.831	2371.56	0.0205816	0	0.0188013	0	0.10832	0.0135608	0.0805035	0.0276997
Q9DC70	1	1	5.1129	0.0553199	0.0122096	16.9281	0.633717	500	25	24968.1	NADH dehydrogenase [ubiquinone] iron-sulfur protein 7_ mitochondrial OS=Mus musculus OX=10090 GN=Ndufs7 PE=1 SV=1	0.0205075	0	0.0526417	0.00339624	0.226101	0.0104091	0.178118	0.00779153	0.00523091	0.0517506	0.0723823	0.0223188	0.514485	0.0770477	0.646744	136.223	0	218.751	33.5082	1105.92	84.1414	926.811	47.8108	21.4448	247.66	593.774	84.6504	1971.12	332.103	3814.41	0.0205075	0	0.0526417	0.00339624	0.226101	0.0104091	0.178118	0.00779153
Q8BKX1	7	2	27.3318	0.21817	0.0301496	110.761	0.356287	200	50	59465.1	Brain-specific angiogenesis inhibitor 1-associated protein 2 OS=Mus musculus OX=10090 GN=Baiap2 PE=1 SV=2	0.0200926	0.00313995	0.00227763	0	0.00729871	0.000446924	0.017831	0.0475625	0.00574186	0.683064	0.123445	0.0514088	0.0751272	0.182229	0.0197967	133.467	14.8286	9.46461	0	35.6999	3.61269	92.7812	291.856	23.5395	3268.91	1012.66	194.983	287.831	785.474	116.758	0.0200926	0.00313995	0.00227763	0	0.00729871	0.000446924	0.017831	0.0475625
P56391	3	2	18.5371	0.252905	0.0328569	19.2012	0.326594	200	25	10299.6	Cytochrome c oxidase subunit 6B1 OS=Mus musculus OX=10090 GN=Cox6b1 PE=1 SV=2	0.0200295	0.00187057	0.0128764	0	0.0278048	0.0872085	0.291749	0.105619	0.0519415	0.118243	0.431211	0.118295	0.0928122	0.0673347	0.381683	133.048	8.83386	53.5074	0	136	704.947	1518.08	648.102	212.941	565.87	3537.35	448.667	355.586	290.236	2251.12	0.0200295	0.00187057	0.0128764	0	0.0278048	0.0872085	0.291749	0.105619
Q9ES63	2	1	9.9872	0.0764866	0.0151117	37.1821	0.570347	500	50	98735.8	Ubiquitin carboxyl-terminal hydrolase 29 OS=Mus musculus OX=10090 GN=Usp29 PE=2 SV=2	0.0197493	0.00504363	0.163871	0.000344696	0.0268212	0.0118216	0.257714	0.0959354	0.00574862	0.393145	0.146161	0.471437	0.939716	0.146354	0.36357	131.187	23.8189	680.962	3.40087	131.19	95.5596	1340.98	588.684	23.5672	1881.46	1199	1788.06	3600.29	630.838	2144.29	0.0197493	0.00504363	0.163871	0.000344696	0.0268212	0.0118216	0.257714	0.0959354
O70230	2	2	9.1299	0.232624	0.031014	22.1064	0.343349	500	25	69895.9	Zinc finger protein 143 OS=Mus musculus OX=10090 GN=Znf143 PE=1 SV=2	0.0195284	0.00698485	0.039435	0.000136492	0.0651581	0.00595839	0.116751	0.124772	0.0163248	0.286436	0.0370025	0.155318	1.15957	0.164998	0.133306	129.719	32.9864	163.871	1.34667	318.705	48.1644	607.498	765.635	66.9255	1370.78	303.542	589.09	4442.6	711.2	786.224	0.0195284	0.00698485	0.039435	0.000136492	0.0651581	0.00595839	0.116751	0.124772
O70456	4	1	35.185	0.00350541	0.00235062	35.67	0.963559	500	25	27820.1	14-3-3 protein sigma OS=Mus musculus OX=10090 GN=Sfn PE=1 SV=2	0.019029	0.0145674	0.0201419	0.000384402	0.141672	0.0770599	0.248252	0.38306	0.14899	1.00525	0.376733	0.37081	0.602159	0.829321	0.485363	126.402	68.7953	83.6991	3.79262	692.955	622.911	1291.75	2350.55	610.803	4810.8	3090.45	1406.4	2307.02	3574.67	2862.61	0.019029	0.0145674	0.0201419	0.000384402	0.141672	0.0770599	0.248252	0.38306
P97386	4	2	19.9619	0.276492	0.0342887	82.756	0.308868	500	50	114783	DNA ligase 3 OS=Mus musculus OX=10090 GN=Lig3 PE=1 SV=2	0.0190242	0	0.00410604	0	0.0143619	0.00207045	0.0237228	0.0193347	0.0143062	0.0963749	0.00627372	0.0824687	1.17172	0.00579137	0.18237	126.371	0	17.0625	0	70.248	16.7364	123.438	118.643	58.6499	461.217	51.4653	312.786	4489.14	24.9629	1075.6	0.0190242	0	0.00410604	0	0.0143619	0.00207045	0.0237228	0.0193347
O70551	3	2	14.4902	0.0163388	0.00562945	82.3823	0.832823	500	25	73715.9	SRSF protein kinase 1 OS=Mus musculus OX=10090 GN=Srpk1 PE=1 SV=2	0.0184573	0.00950331	0.0105871	0.00117787	0.0626725	0.0244895	0.176007	0.128978	0.080311	0.553023	0.124436	0.219062	2.05776	0.639954	0.477939	122.605	44.88	43.9944	11.6212	306.548	197.96	915.824	791.439	329.245	2646.58	1020.78	830.854	7883.77	2758.43	2818.83	0.0184573	0.00950331	0.0105871	0.00117787	0.0626725	0.0244895	0.176007	0.128978
P56564	2	2	11.373	0.523339	0.0496992	5.22061	0.187329	500	25	59793.7	Excitatory amino acid transporter 1 OS=Mus musculus OX=10090 GN=Slc1a3 PE=1 SV=2	0.0182184	0	0.0799894	0	0.181186	0.0122044	0.118591	0.00204497	0	0.0482647	0.0429679	0.0662484	0.126451	0	0.386253	121.018	0	332.394	0	886.229	98.6535	617.072	12.5485	0	230.978	352.479	251.266	484.467	0	2278.07	0.0182184	0	0.0799894	0	0.181186	0.0122044	0.118591	0.00204497
Q8R3N1	1	1	4.9455	0.769442	0.0646727	2.08486	0.117031	200	50	99453.9	Nucleolar protein 14 OS=Mus musculus OX=10090 GN=Nop14 PE=1 SV=2	0.0182133	0.149486	0.197529	0.000498396	0.20983	0.115415	0.226114	0.0795427	0.0682794	0.290132	0.158499	0.230497	0.510723	0.0460679	0.0686851	120.984	705.959	820.826	4.91731	1026.33	932.953	1176.55	488.094	279.92	1388.47	1300.21	874.226	1956.71	198.569	405.096	0.0182133	0.149486	0.197529	0.000498396	0.20983	0.115415	0.226114	0.0795427
Q9CR57	5	4	37.5804	0.122347	0.0205652	40.4753	0.474793	500	25	23678.2	60S ribosomal protein L14 OS=Mus musculus OX=10090 GN=Rpl14 PE=1 SV=3	0.0181864	0.00974769	0.0283374	0.0012147	0.0748441	0.0261406	0.116753	0.13406	0.0494257	0.539855	0.183696	0.265763	1.71416	0.131322	0.432126	120.805	46.0341	117.755	11.9846	366.082	211.306	607.508	822.626	202.627	2583.56	1506.91	1007.98	6567.37	566.045	2548.63	0.0181864	0.00974769	0.0283374	0.0012147	0.0748441	0.0261406	0.116753	0.13406
Q6ZPZ3	3	3	14.8294	0.00342998	0.00233191	49.8047	0.964522	500	25	141652	Zinc finger CCCH domain-containing protein 4 OS=Mus musculus OX=10090 GN=Zc3h4 PE=1 SV=2	0.0181297	0.0788554	0.059677	0.000967159	0.0461112	0.571983	0.591771	0.541294	0.401368	1.50443	1.10839	0.726625	2.44461	4.48247	0.875426	120.429	372.4	247.986	9.54225	225.542	4623.6	3079.2	3321.52	1645.46	7199.7	9092.42	2755.93	9365.9	19321	5163.16	0.0181297	0.0788554	0.059677	0.000967159	0.0461112	0.571983	0.591771	0.541294
O54825	4	3	21.6031	0.206262	0.0290309	25.1398	0.36766	500	25	50068.8	Bystin OS=Mus musculus OX=10090 GN=Bysl PE=1 SV=3	0.017916	0.00365896	0.0157316	0.00403842	0.0288199	0.00622391	0.0467967	0.0187692	0.00641641	0.107627	0.0212082	0.062117	0.747833	0.080406	0.109639	119.009	17.2797	65.3722	39.8442	140.966	50.3107	243.5	115.173	26.3049	515.063	173.977	235.597	2865.13	346.578	646.636	0.017916	0.00365896	0.0157316	0.00403842	0.0288199	0.00622391	0.0467967	0.0187692
Q03147	3	2	12.4304	0.00361185	0.00235062	63.5509	0.962202	500	25	39253.5	Cyclin-dependent kinase 7 OS=Mus musculus OX=10090 GN=Cdk7 PE=1 SV=2	0.0178816	0.0899063	0.0225324	0.622911	0.0766786	0.435625	0.392898	0.960088	0.953986	2.35562	0.919184	1.27512	1.65439	5.1646	1.46298	118.781	424.588	93.6328	6145.81	375.055	3521.36	2044.39	5891.34	3910.99	11273.2	7540.34	4836.25	6338.39	22261.2	8628.46	0.0178816	0.0899063	0.0225324	0.622911	0.0766786	0.435625	0.392898	0.960088
Q91VL8	5	3	34.0502	0.0882054	0.0168752	53.1149	0.541673	500	25	43638.2	Telomeric repeat-binding factor 2-interacting protein 1 OS=Mus musculus OX=10090 GN=Terf2ip PE=1 SV=1	0.0177993	0.00190033	0.0041349	0	0.0140199	0.00996829	0.0234543	0.0691448	0.0160262	0.197637	0.106757	0.076518	0.912988	0.173198	0.179783	118.234	8.97443	17.1825	0	68.5748	80.5783	122.041	424.29	65.7014	945.821	875.762	290.216	3497.88	746.543	1060.34	0.0177993	0.00190033	0.0041349	0	0.0140199	0.00996829	0.0234543	0.0691448
Q99LR1	2	2	12.6245	0.00602623	0.00297964	12.7601	0.932506	500	25	45669	Lysophosphatidylserine lipase ABHD12 OS=Mus musculus OX=10090 GN=Abhd12 PE=1 SV=2	0.017399	0.000660427	0.17862	0.00824533	0.200479	0.0268571	0.246089	0.121165	0.00535399	0.360857	0.0898609	0.224771	1.3585	0.460255	0.690893	115.575	3.11891	742.251	81.3507	980.594	217.098	1280.49	743.501	21.9493	1726.94	737.156	852.507	5204.75	1983.86	4074.8	0.017399	0.000660427	0.17862	0.00824533	0.200479	0.0268571	0.246089	0.121165
Q61937	6	5	47.5033	0.00221777	0.0018839	133.405	0.979991	500	25	32731.2	Nucleophosmin OS=Mus musculus OX=10090 GN=Npm1 PE=1 SV=1	0.0173521	0.0847288	0.0128081	0	0.0603702	2.21311	1.09816	2.55691	1.84688	4.75341	4.45538	3.12637	2.53038	9.75834	3.03799	115.263	400.137	53.2237	0	295.286	17889.6	5714.1	15689.9	7571.5	22748.2	36548.8	11857.7	9694.52	42061.9	17917.7	0.0173521	0.0847288	0.0128081	0	0.0603702	2.21311	1.09816	2.55691
P57722	4	1	29.1211	0.0421217	0.0101067	33.8981	0.684379	500	25	39579.4	Poly(rC)-binding protein 3 OS=Mus musculus OX=10090 GN=Pcbp3 PE=1 SV=3	0.0172321	0.0186014	0.0329364	0.00054742	0.0993137	0.0529551	0.107671	0.145962	0.062372	0.365562	0.124233	0.213484	1.5806	0.318719	0.431855	114.466	87.8464	136.866	5.40099	485.769	428.06	560.253	895.66	255.702	1749.45	1019.12	809.698	6055.66	1373.79	2547.03	0.0172321	0.0186014	0.0329364	0.00054742	0.0993137	0.0529551	0.107671	0.145962
Q9DC16	2	1	10.6408	0.000379539	0.000785363	30.3115	0.999135	500	50	32961.4	Endoplasmic reticulum-Golgi intermediate compartment protein 1 OS=Mus musculus OX=10090 GN=Ergic1 PE=1 SV=1	0.0171735	0.00574848	0.00359974	0	0.00351973	0.0176101	0.043068	0.0310862	0.085359	0.0890627	0.0806118	0.0662122	0.120435	0.259974	0.260068	114.077	27.1476	14.9586	0	17.2159	142.351	224.098	190.753	349.94	426.223	661.283	251.129	461.417	1120.58	1533.85	0.0171735	0.00574848	0.00359974	0	0.00351973	0.0176101	0.043068	0.0310862
Q8BZ36	4	2	17.8303	0.149184	0.0233443	Infinity	0.433967	500	100	90949.4	RAD50-interacting protein 1 OS=Mus musculus OX=10090 GN=Rint1 PE=1 SV=2	0.0170887	0	0.0052325	0	0.0207935	0	0	0	0	0	0.0246195	0	0.523784	0	0.166652	113.513	0	21.7435	0	101.706	0	0	0	0	0	201.961	0	2006.75	0	982.89	0.0170887	0	0.0052325	0	0.0207935	0	0	0
Q8CIM8	4	2	18.6471	0.271542	0.0341637	29.0011	0.312446	500	25	109162	Integrator complex subunit 4 OS=Mus musculus OX=10090 GN=Ints4 PE=1 SV=1	0.0170007	0.00420308	0.0251721	0.000161227	0.0551463	0.0322301	0.0858749	0.0120091	0.00100584	0.0533394	0.0645014	0.08506	1.12853	0.0167048	0.199713	112.929	19.8493	104.602	1.59071	269.735	260.531	446.837	73.6906	4.12357	255.264	529.124	322.614	4323.69	72.0036	1177.88	0.0170007	0.00420308	0.0251721	0.000161227	0.0551463	0.0322301	0.0858749	0.0120091
Q9CXK8	3	3	16.4092	0.189126	0.0273198	22.6043	0.385316	500	25	20622.7	60S ribosome subunit biogenesis protein NIP7 homolog OS=Mus musculus OX=10090 GN=Nip7 PE=1 SV=1	0.0167898	0.0123037	0.00899476	0.00303343	0.0669342	0.0302082	0.166004	0.0250894	0.018682	0.104091	0.140368	0.163634	0.637198	0.100892	0.122869	111.528	58.1051	37.3775	29.9286	327.393	244.187	863.779	153.955	76.5893	498.144	1151.48	620.629	2441.26	434.881	724.669	0.0167898	0.0123037	0.00899476	0.00303343	0.0669342	0.0302082	0.166004	0.0250894
O35526	3	2	15.6501	0.000239516	0.000658216	5.56355	0.999707	500	25	33225.6	Syntaxin-1A OS=Mus musculus OX=10090 GN=Stx1a PE=1 SV=3	0.0160277	0.0266824	0.065015	0.00805044	0.0453707	0.0602782	0.0592207	0.0598817	0.0436929	0.082694	0.142531	0.151093	0.200314	0.155986	0.243035	106.466	126.009	270.168	79.4278	221.92	487.257	308.146	367.449	179.125	395.745	1169.23	573.064	767.452	672.354	1433.39	0.0160277	0.0266824	0.065015	0.00805044	0.0453707	0.0602782	0.0592207	0.0598817
O54962	7	4	43.7798	0.138946	0.0223224	9.07825	0.448603	200	25	10330.7	Barrier-to-autointegration factor OS=Mus musculus OX=10090 GN=Banf1 PE=1 SV=1	0.015872	0.0160233	0.203506	0.00243068	0.251649	0.0703114	1.05925	0.186772	0.0763014	0.794327	0.68599	0.656712	0.997322	0.0201434	0.805428	105.431	75.6709	845.662	23.9818	1230.88	568.359	5511.68	1146.08	312.807	3801.37	5627.38	2490.77	3820.99	86.8252	4750.31	0.015872	0.0160233	0.203506	0.00243068	0.251649	0.0703114	1.05925	0.186772
Q9CYH6	3	2	18.4184	0.10133	0.0184586	52.1592	0.513455	500	25	41551.9	Ribosome biogenesis regulatory protein homolog OS=Mus musculus OX=10090 GN=Rrs1 PE=1 SV=1	0.0155727	0.0018178	0.0207473	0.000717049	0.0764676	0.086794	0.208181	0.131577	0.0881574	0.444056	0.266214	0.262519	1.42322	0.10784	0.458176	103.443	8.58466	86.215	7.0746	374.023	701.596	1083.24	807.387	361.412	2125.1	2183.83	995.681	5452.71	464.827	2702.26	0.0155727	0.0018178	0.0207473	0.000717049	0.0764676	0.086794	0.208181	0.131577
P62835;Q99JI6	2	2	11.5503	0.026835	0.00747025	5.83998	0.761045	500	25	21329.4	Ras-related protein Rap-1A OS=Mus musculus OX=10090 GN=Rap1a PE=1 SV=1	0.0155469	0.0253187	0.175255	0	0.330312	0.0510638	0.242063	0.0431707	0.120166	0.0918414	0.0799496	0.242012	0.38423	0.370687	0.507222	103.272	119.569	728.266	0	1615.64	412.772	1259.54	264.906	492.637	439.521	655.85	917.898	1472.08	1597.79	2991.53	0.0155469	0.0253187	0.175255	0	0.330312	0.0510638	0.242063	0.0431707
Q810V0	2	2	10.3062	0.00452497	0.00253347	31.0048	0.950694	500	50	78962.9	U3 small nucleolar ribonucleoprotein protein MPP10 OS=Mus musculus OX=10090 GN=Mphosph10 PE=1 SV=2	0.0154028	0.0066406	0.0251574	0.000603675	0.0335435	0.0102235	0.121277	0.0545531	0.0587531	0.136293	0.048752	0.122862	0.693473	0.505569	0.176662	102.315	31.3607	104.541	5.95602	164.07	82.641	631.046	334.751	240.866	652.252	399.928	465.99	2656.86	2179.18	1041.93	0.0154028	0.0066406	0.0251574	0.000603675	0.0335435	0.0102235	0.121277	0.0545531
Q80WM4	2	2	8.2718	0.0397964	0.00977508	25.3797	0.694561	500	25	43435.9	Hyaluronan and proteoglycan link protein 4 OS=Mus musculus OX=10090 GN=Hapln4 PE=2 SV=2	0.0148512	0.00380677	0.00854687	0.00046025	0.0222649	0.0307008	0.0339955	0.0567347	0.0326371	0.135483	0.0849368	0.0384319	0.430929	0.154534	0.104986	98.6506	17.9777	35.5163	4.54095	108.904	248.169	176.891	348.138	133.8	648.373	696.762	145.764	1650.99	666.097	619.195	0.0148512	0.00380677	0.00854687	0.00046025	0.0222649	0.0307008	0.0339955	0.0567347
Q9D529	1	1	8.243	0.175379	0.0261333	29.7513	0.400745	200	500	37599.5	Postacrosomal sheath WW domain-binding protein OS=Mus musculus OX=10090 GN=Wbp2nl PE=2 SV=1	0.0148204	0.373438	0.00496903	0	0.00472147	1.14502	1.9098	0.921279	0.386784	0.00555778	2.73975	1.57174	0.0999079	0.00630067	0.0388959	98.4463	1763.58	20.6486	0	23.0939	9255.69	9937.37	5653.2	1585.67	26.5976	22475	5961.28	382.772	27.1581	229.403	0.0148204	0.373438	0.00496903	0	0.00472147	1.14502	1.9098	0.921279
A2ABV5	5	3	25.6245	0.220074	0.0302114	102.263	0.354531	500	50	162449	Mediator of RNA polymerase II transcription subunit 14 OS=Mus musculus OX=10090 GN=Med14 PE=1 SV=1	0.0145083	0	0.00100081	0.00374831	0.000817997	0.00130417	0.0144428	0.0162579	0.00212008	0.04023	0.0147007	0.0106206	0.492238	0.0647373	0.0433575	96.3732	0	4.15885	36.9819	4.00104	10.5422	75.1508	99.7625	8.69152	192.527	120.594	40.2816	1885.88	279.041	255.717	0.0145083	0	0.00100081	0.00374831	0.000817997	0.00130417	0.0144428	0.0162579
Q61701	12	2	94.6664	0.00613236	0.00298358	11.9417	0.931259	500	50	42653.4	ELAV-like protein 4 OS=Mus musculus OX=10090 GN=Elavl4 PE=1 SV=1	0.0141647	0.0018675	0.0108957	0	0.0162182	0.00728828	0.0087655	0.0113403	0.00807005	0.0448893	0.0627462	0.0261063	0.128215	0.0353182	0.117173	94.0905	8.81939	45.2766	0	79.3276	58.9145	45.61	69.587	33.0842	214.825	514.726	99.0155	491.224	152.234	691.074	0.0141647	0.0018675	0.0108957	0	0.0162182	0.00728828	0.0087655	0.0113403
Q78JN3	5	3	18.5139	0.790497	0.0659999	3.67702	0.111958	500	50	35401.7	Enoyl-CoA delta isomerase 3_ peroxisomal OS=Mus musculus OX=10090 GN=Eci3 PE=1 SV=1	0.0137881	0.00913947	0.621411	0	0.0548057	0.271898	0.441417	0.072027	0.0271323	0.281352	0.275215	0.287494	0.930107	0.0285966	0.242593	91.5892	43.1618	2582.26	0	268.069	2197.88	2296.85	441.976	111.232	1346.45	2257.67	1090.41	3563.47	123.261	1430.79	0.0137881	0.00913947	0.621411	0	0.0548057	0.271898	0.441417	0.072027
Q9CZM2	2	2	21.2668	0.13126	0.0216336	25.5438	0.460321	500	25	24260.2	60S ribosomal protein L15 OS=Mus musculus OX=10090 GN=Rpl15 PE=1 SV=4	0.0137215	0.0308095	0.0841009	0.00401317	0.179223	0.0231015	0.527445	0.0536927	0.0479214	0.27865	0.170469	0.229842	2.41258	0.136348	0.736821	91.1469	145.5	349.479	39.5951	876.628	186.74	2744.49	329.472	196.46	1333.52	1398.41	871.742	9243.2	587.71	4345.68	0.0137215	0.0308095	0.0841009	0.00401317	0.179223	0.0231015	0.527445	0.0536927
Q9CYN9	4	2	22.6762	0.0703227	0.0144074	24.707	0.587049	500	25	39092	Renin receptor OS=Mus musculus OX=10090 GN=Atp6ap2 PE=1 SV=2	0.0135595	0.00805563	0.0740993	0.000840386	0.139638	0.0395444	0.21115	0.116459	0.0265269	0.301064	0.157309	0.330762	1.63886	0.201554	0.524402	90.0704	38.0432	307.917	8.29147	683.008	319.656	1098.69	714.621	108.75	1440.79	1290.45	1254.51	6278.89	868.769	3092.86	0.0135595	0.00805563	0.0740993	0.000840386	0.139638	0.0395444	0.21115	0.116459
Q6P5F9	3	2	13.5387	0.459696	0.0459371	16.5295	0.211253	500	25	124233	Exportin-1 OS=Mus musculus OX=10090 GN=Xpo1 PE=1 SV=1	0.0133803	0	0.0292537	0.00562556	0.0501923	0.00189603	0.0336683	0.0273692	0.00244704	0.164356	0.0523782	0.0670742	0.654103	0.0189422	0.0316724	88.88	0	121.563	55.5033	245.504	15.3265	175.188	167.945	10.032	786.552	429.674	254.398	2506.03	81.6475	186.8	0.0133803	0	0.0292537	0.00562556	0.0501923	0.00189603	0.0336683	0.0273692
Q80WJ7	2	1	11.279	0.260914	0.0336732	20.4308	0.320378	500	200	63960.1	Protein LYRIC OS=Mus musculus OX=10090 GN=Mtdh PE=1 SV=1	0.0133418	0.0592509	0.0362738	0.000236355	0.0171262	0.00184961	0.0681826	0.00694566	0.0466131	0.0107989	0.000661861	0	0.168742	0	0.0654096	88.6246	279.816	150.735	2.33194	83.7689	14.9512	354.778	42.6203	191.096	51.6797	5.42944	0	646.494	0	385.778	0.0133418	0.0592509	0.0362738	0.000236355	0.0171262	0.00184961	0.0681826	0.00694566
Q9ERS2	6	2	36.6621	0.343522	0.0385801	12.3244	0.266432	500	25	16859.7	NADH dehydrogenase [ubiquinone] 1 alpha subcomplex subunit 13 OS=Mus musculus OX=10090 GN=Ndufa13 PE=1 SV=3	0.0132601	0.0652439	0.126553	0	0.24231	0.17734	0.179707	0.290704	0.0625211	0.594267	0.0884301	0.495553	2.08456	0.146288	0.296345	88.0818	308.119	525.885	0	1185.2	1433.52	935.078	1783.83	256.313	2843.95	725.419	1879.53	7986.47	630.554	1747.81	0.0132601	0.0652439	0.126553	0	0.24231	0.17734	0.179707	0.290704
P62488	2	2	20.4075	0.28238	0.0345793	20.6187	0.304702	500	25	19465.4	DNA-directed RNA polymerase II subunit RPB7 OS=Mus musculus OX=10090 GN=Polr2g PE=1 SV=1	0.013068	0.00557279	0.0345325	0.0226918	0.0971468	0.0165489	0.162359	0.066241	0.0163881	0.183994	0.0515199	0.204376	0.859923	0.0341161	0.202326	86.8055	26.3179	143.499	223.883	475.17	133.772	844.812	406.472	67.1852	880.529	422.634	775.155	3294.58	147.053	1193.29	0.013068	0.00557279	0.0345325	0.0226918	0.0971468	0.0165489	0.162359	0.066241
P62259	7	3	53.1259	0.041102	0.009999	28.6317	0.68879	500	25	29345	14-3-3 protein epsilon OS=Mus musculus OX=10090 GN=Ywhae PE=1 SV=1	0.012821	0.000990455	0.00809994	0	0.07519	0.022153	0.0524863	0.0706641	0.032906	0.209283	0.104653	0.14982	0.369865	0.0483024	0.209193	85.1648	4.67749	33.659	0	367.774	179.073	273.105	433.613	134.902	1001.55	858.502	568.237	1417.04	208.2	1233.8	0.012821	0.000990455	0.00809994	0	0.07519	0.022153	0.0524863	0.0706641
O35344	1	1	14.8574	0.217477	0.0301167	45.2269	0.356931	500	25	58229.1	Importin subunit alpha-4 OS=Mus musculus OX=10090 GN=Kpna3 PE=1 SV=1	0.0122769	0.00184844	0.0403606	2.23e-05	0.096794	0.0188865	0.182583	0.138929	0.0151352	0.41778	0.113304	0.372736	2.01053	0.0691828	0.384518	81.551	8.72938	167.717	0.219967	473.445	152.668	950.044	852.504	62.0485	1999.35	929.465	1413.71	7702.86	298.202	2267.84	0.0122769	0.00184844	0.0403606	2.23e-05	0.096794	0.0188865	0.182583	0.138929
O08919	4	2	19.8424	0.00429952	0.00251834	46.664	0.953509	500	25	64814.8	Numb-like protein OS=Mus musculus OX=10090 GN=Numbl PE=1 SV=3	0.0120612	0.00222198	0.00672719	0	0.0256716	0.00355012	0.0234887	0.0493544	0.00643357	0.210738	0.0644825	0.139879	0.52889	0.273579	0.177962	80.1182	10.4935	27.9546	0	125.566	28.6972	122.22	302.851	26.3752	1008.52	528.969	530.53	2026.31	1179.22	1049.6	0.0120612	0.00222198	0.00672719	0	0.0256716	0.00355012	0.0234887	0.0493544
Q8BPY9	4	1	26.3682	0.235787	0.0312739	37.3827	0.340634	500	50	75763.1	Fidgetin-like protein 1 OS=Mus musculus OX=10090 GN=Fignl1 PE=1 SV=1	0.0117284	0.0034105	0.0896614	0	0.0594431	0	0.0675669	0.0176604	0.00759736	0.0632776	0.0867254	0.00925537	1.8999	0.254055	0.0681874	77.9071	16.1063	372.585	0	290.752	0	351.575	108.369	31.1463	302.825	711.434	35.1037	7278.99	1095.07	402.161	0.0117284	0.0034105	0.0896614	0	0.0594431	0	0.0675669	0.0176604
Q8BHD7	4	2	28.3494	0.744923	0.0632349	2.82031	0.123046	200	50	56986.4	Polypyrimidine tract-binding protein 3 OS=Mus musculus OX=10090 GN=Ptbp3 PE=1 SV=1	0.0115648	1.01781	0.22065	0.000315632	0.411053	0.294426	1.24416	0.333736	0.12302	0.429549	0.743434	0.817574	1.18391	0.156728	0.467167	76.8206	4806.67	916.903	3.11411	2010.57	2379.98	6473.82	2047.89	504.337	2055.67	6098.61	3100.89	4535.84	675.554	2755.29	0.0115648	1.01781	0.22065	0.000315632	0.411053	0.294426	1.24416	0.333736
O54941	3	3	17.6025	1.77e-06	8.63e-05	49.3768	1	500	25	46695.6	SWI/SNF-related matrix-associated actin-dependent regulator of chromatin subfamily E member 1 OS=Mus musculus OX=10090 GN=Smarce1 PE=1 SV=1	0.0113652	0.00401155	0.0101099	0.0124845	0.0250579	0.0610656	0.0911941	0.0662149	0.121443	0.307577	0.262505	0.20402	0.508272	0.384178	0.366	75.4949	18.9448	42.0113	123.175	122.565	493.621	474.515	406.311	497.87	1471.96	2153.41	773.804	1947.31	1655.94	2158.62	0.0113652	0.00401155	0.0101099	0.0124845	0.0250579	0.0610656	0.0911941	0.0662149
P63276	3	2	15.4751	0.744544	0.0632349	10.2586	0.123139	25	100	15581.1	40S ribosomal protein S17 OS=Mus musculus OX=10090 GN=Rps17 PE=1 SV=2	0.0113012	0.0697129	3.21267	0.666113	0.0621719	0.178326	0.113846	0.0963076	0.110912	0.174618	0.266771	0.183507	0.706057	0.0885922	0.199472	75.0694	329.224	13350.1	6572.05	304.099	1441.49	592.383	590.968	454.699	835.662	2188.4	696.003	2705.08	381.864	1176.46	0.0113012	0.0697129	3.21267	0.666113	0.0621719	0.178326	0.113846	0.0963076
O54946	2	2	11.2573	0.156283	0.0240102	66.7442	0.424406	500	50	39864.3	DnaJ homolog subfamily B member 6 OS=Mus musculus OX=10090 GN=Dnajb6 PE=1 SV=4	0.0110755	0.0017505	0.0500552	0	0.0166806	0.0037761	0.0521238	0.0748935	0.00619943	0.0783346	0.0471197	0.0285135	1.05886	0.235288	0.0712208	73.5701	8.26685	208.003	0	81.5891	30.5239	271.219	459.565	25.4153	374.882	386.537	108.146	4056.74	1014.18	420.052	0.0110755	0.0017505	0.0500552	0	0.0166806	0.0037761	0.0521238	0.0748935
Q62179	1	1	5.5639	0.793387	0.0661687	6.81416	0.111267	200	500	92704.1	Semaphorin-4B OS=Mus musculus OX=10090 GN=Sema4b PE=1 SV=2	0.0109922	0.114599	0.925591	0	0.156292	0.810932	0.634356	0.145959	0.0787196	0.002328	1.13092	0.417269	0	0	0.227543	73.0168	541.203	3846.27	0	764.468	6555.14	3300.78	895.64	322.721	11.141	9277.28	1582.61	0	0	1342.02	0.0109922	0.114599	0.925591	0	0.156292	0.810932	0.634356	0.145959
Q63912	3	1	13.752	0.575901	0.0529242	5.50151	0.16987	100	25	49739.9	Oligodendrocyte-myelin glycoprotein OS=Mus musculus OX=10090 GN=Omg PE=1 SV=1	0.0107635	0.0804419	0.0712171	0	0.0268617	0.265972	0.579764	0.0503643	0.263441	0.0164313	0.35243	0.0622212	0.0297341	0.00433901	0.355471	71.4975	379.892	295.941	0	131.387	2149.98	3016.72	309.048	1080.01	78.6343	2891.09	235.992	113.919	18.7027	2096.52	0.0107635	0.0804419	0.0712171	0	0.0268617	0.265972	0.579764	0.0503643
Q60809	2	1	9.7197	0.433846	0.0445014	56.8052	0.222051	500	200	33060.3	CCR4-NOT transcription complex subunit 7 OS=Mus musculus OX=10090 GN=Cnot7 PE=1 SV=1	0.0107538	0.0555101	0.0234382	0.00128456	0.0149212	0.000526594	0	0.00790448	0.0430271	0.00851694	0	0	0.451224	0	0.0325831	71.4335	262.15	97.3967	12.6738	72.9833	4.2567	0	48.5038	176.395	40.7591	0	0	1728.75	0	192.171	0.0107538	0.0555101	0.0234382	0.00128456	0.0149212	0.000526594	0	0.00790448
Q9JME5	6	2	28.5661	0.0424773	0.0101392	17.5792	0.68286	500	25	119820	AP-3 complex subunit beta-2 OS=Mus musculus OX=10090 GN=Ap3b2 PE=1 SV=2	0.0107527	0.00694844	0.0753391	0	0.157886	0.0752705	0.311673	0.158432	0.077869	0.580437	0.385099	0.475497	0.975264	0.0652911	0.595018	71.4261	32.8145	313.069	0	772.264	608.446	1621.75	972.181	319.234	2777.77	3159.08	1803.46	3736.48	281.428	3509.34	0.0107527	0.00694844	0.0753391	0	0.157886	0.0752705	0.311673	0.158432
P46061	5	4	26.1856	0.165718	0.0250864	85.9019	0.412364	500	25	64044.3	Ran GTPase-activating protein 1 OS=Mus musculus OX=10090 GN=Rangap1 PE=1 SV=2	0.0107386	0.00341413	0.0126234	0	0.0255976	0.0375912	0.110067	0.151971	0.0662693	0.505159	0.191723	0.221763	1.84396	0.212788	0.243372	71.3321	16.1234	52.4564	0	125.204	303.867	572.718	932.532	271.679	2417.51	1572.76	841.102	7064.67	917.192	1435.38	0.0107386	0.00341413	0.0126234	0	0.0255976	0.0375912	0.110067	0.151971
P10922	8	6	46.916	0.107917	0.0192158	39.2665	0.500566	500	50	20860.9	Histone H1.0 OS=Mus musculus OX=10090 GN=H1-0 PE=2 SV=4	0.010218	0.0384984	0.0313026	0	0.0264558	0.0413053	0.129445	0.125635	0.320492	0.163007	0.128074	0.351638	2.00442	0.407431	0.248894	67.8746	181.811	130.077	0	129.402	333.89	673.55	770.93	1313.9	780.093	1050.63	1333.69	7679.44	1756.17	1467.94	0.010218	0.0384984	0.0313026	0	0.0264558	0.0413053	0.129445	0.125635
Q60597	5	2	29.0984	0.014628	0.00525799	70.2248	0.846838	500	25	117647	2-oxoglutarate dehydrogenase_ mitochondrial OS=Mus musculus OX=10090 GN=Ogdh PE=1 SV=3	0.0101813	0.00637495	0.0282306	0	0.222273	0.201185	0.669544	0.170849	0.214834	0.945436	0.762998	0.60182	1.9868	0.547032	0.611319	67.6307	30.1061	117.311	0	1087.19	1626.27	3483.88	1048.37	880.739	4524.53	6259.11	2282.57	7611.91	2357.9	3605.48	0.0101813	0.00637495	0.0282306	0	0.222273	0.201185	0.669544	0.170849
Q8BKT7	4	3	21.7176	0.0391822	0.00971827	81.7571	0.697325	500	25	79427.5	THO complex subunit 5 homolog OS=Mus musculus OX=10090 GN=Thoc5 PE=1 SV=2	0.0101468	0.0136754	0.0173104	0.000654754	0.0851299	0.0563439	0.358182	0.330146	0.0584718	1.62549	0.690176	0.476008	2.36225	0.654845	0.345795	67.4013	64.583	71.933	6.45998	416.393	455.454	1863.75	2025.86	239.712	7779.04	5661.72	1805.4	9050.35	2822.61	2039.45	0.0101468	0.0136754	0.0173104	0.000654754	0.0851299	0.0563439	0.358182	0.330146
Q9D8M4	4	4	22.9363	0.00562623	0.00289463	14.0866	0.937252	500	25	28657.8	60S ribosomal protein L7-like 1 OS=Mus musculus OX=10090 GN=Rpl7l1 PE=1 SV=1	0.0100933	0.00408664	0.138832	0.00202588	0.175073	0.155398	0.374212	0.141762	0.216875	0.629049	0.594281	0.425627	1.07106	0.295048	0.789311	67.0459	19.2994	576.914	19.9879	856.327	1256.15	1947.16	869.884	889.106	3010.41	4875.07	1614.31	4103.48	1271.76	4655.26	0.0100933	0.00408664	0.138832	0.00202588	0.175073	0.155398	0.374212	0.141762
Q80YQ2	7	6	39.4359	0.370804	0.0401631	180.921	0.251755	500	25	158027	Mediator of RNA polymerase II transcription subunit 23 OS=Mus musculus OX=10090 GN=Med23 PE=1 SV=2	0.00977155	0	0.0155148	0.000100896	0.0513843	0.000993482	0.0479447	0.0089578	0.00113479	0.0476149	0.00827032	0.0442702	4.39938	0.00106635	0.174376	64.9086	0	64.4711	0.995465	251.334	8.03078	249.473	54.9673	4.65222	227.869	67.844	167.907	16855.1	4.59636	1028.45	0.00977155	0	0.0155148	0.000100896	0.0513843	0.000993482	0.0479447	0.0089578
O35144	2	2	8.7327	0.141819	0.0226864	46.6033	0.444389	500	25	60434.5	Telomeric repeat-binding factor 2 OS=Mus musculus OX=10090 GN=Terf2 PE=1 SV=3	0.00943366	0.00228224	0.00395477	0.00336592	0.0404715	0.00169072	0.0208684	0.00142009	0.0122284	0.00946059	0.0145237	0.0257536	0.542238	0.00968535	0.178382	62.6642	10.778	16.4339	33.209	197.957	13.6669	108.586	8.71403	50.1319	45.2751	119.142	97.6781	2077.45	41.7473	1052.07	0.00943366	0.00228224	0.00395477	0.00336592	0.0404715	0.00169072	0.0208684	0.00142009
Q61029	14	2	112.625	0.139411	0.0223481	12.2402	0.447916	200	25	50429.8	Lamina-associated polypeptide 2_ isoforms beta/delta/epsilon/gamma OS=Mus musculus OX=10090 GN=Tmpo PE=1 SV=4	0.00925295	0.00481122	0.005582	0	0.00501533	0.0228528	0.0161128	0.0205111	0.036703	0.0371127	0.166238	0.0371214	0.0432946	0.03424	0.0189883	61.4638	22.7213	23.1958	0	24.5313	184.73	83.8405	125.861	150.469	177.609	1363.7	140.793	165.872	147.587	111.991	0.00925295	0.00481122	0.005582	0	0.00501533	0.0228528	0.0161128	0.0205111
P20444	2	2	9.2866	0.221395	0.0302114	9.05767	0.353322	200	25	77992.6	Protein kinase C alpha type OS=Mus musculus OX=10090 GN=Prkca PE=1 SV=3	0.00907057	0.232721	0.00199686	0	0.147206	1.07257	0.800987	0.50058	0.408891	0.32612	1.18821	0.693822	0.00442911	0.215616	0.48176	60.2523	1099.04	8.2979	0	720.023	8670.04	4167.82	3071.68	1676.3	1560.7	9747.28	2631.52	16.969	929.384	2841.36	0.00907057	0.232721	0.00199686	0	0.147206	1.07257	0.800987	0.50058
P61965	2	1	10.8142	0.376664	0.0406533	35.8075	0.248762	500	25	37158.8	WD repeat-containing protein 5 OS=Mus musculus OX=10090 GN=Wdr5 PE=1 SV=1	0.00902708	0	0.00230469	0	0.00127231	0.0111336	0.00211208	0.00794075	0.00199316	0.037453	0.0402129	0.0133831	0.369221	0.0147369	0.0218048	59.9634	0	9.57709	0	6.22321	89.9981	10.9899	48.7264	8.1712	179.237	329.879	50.7593	1414.58	63.5213	128.602	0.00902708	0	0.00230469	0	0.00127231	0.0111336	0.00211208	0.00794075
Q8C9B9	4	3	20.5972	0.00615175	0.00298358	61.2529	0.931032	500	25	248773	Death-inducer obliterator 1 OS=Mus musculus OX=10090 GN=Dido1 PE=1 SV=4	0.00900088	0.00595512	0.0149905	0	0.0258162	0.0319565	0.0832839	0.0855787	0.0256314	0.418713	0.171964	0.187601	0.914498	0.709575	0.21024	59.7893	28.1235	62.2928	0	126.274	258.319	433.356	525.133	105.079	2003.82	1410.67	711.53	3503.67	3058.52	1239.97	0.00900088	0.00595512	0.0149905	0	0.0258162	0.0319565	0.0832839	0.0855787
A2A8L1	9	3	46.806	0.330227	0.0377558	44.6552	0.274068	500	50	223998	Chromodomain-helicase-DNA-binding protein 5 OS=Mus musculus OX=10090 GN=Chd5 PE=1 SV=1	0.008695	0.00497389	0.0320711	0.00108303	0.0163265	0.0148952	0.0340563	0.050017	0.0751752	0.160116	0.0619031	0.13548	1.27059	0.0936016	0.0783803	57.7575	23.4895	133.271	10.6855	79.8572	120.405	177.207	306.917	308.19	766.258	507.81	513.848	4867.96	403.456	462.277	0.008695	0.00497389	0.0320711	0.00108303	0.0163265	0.0148952	0.0340563	0.050017
Q91YE7	3	3	14.0551	0.00437965	0.00252641	102.638	0.952506	500	25	92824.4	RNA-binding protein 5 OS=Mus musculus OX=10090 GN=Rbm5 PE=1 SV=1	0.00869404	0.00170088	0.0102135	0	0.029944	0.0405535	0.0833347	0.147451	0.129779	0.572415	0.237498	0.2043	0.82255	1.00844	0.284218	57.7511	8.03251	42.4417	0	146.464	327.813	433.62	904.797	532.045	2739.38	1948.27	774.867	3151.39	4346.74	1676.28	0.00869404	0.00170088	0.0102135	0	0.029944	0.0405535	0.0833347	0.147451
Q99PU8	4	3	17.2424	0.0913318	0.017386	118.044	0.534613	500	25	137809	ATP-dependent RNA helicase DHX30 OS=Mus musculus OX=10090 GN=Dhx30 PE=1 SV=1	0.00835867	0.00267445	0.00417361	0.0118182	0.0320994	0.0169844	0.079686	0.114598	0.0623401	0.379743	0.116389	0.191242	1.30722	0.243855	0.243994	55.5234	12.6303	17.3433	116.602	157.006	137.293	414.635	703.2	255.571	1817.32	954.772	725.338	5008.27	1051.1	1439.04	0.00835867	0.00267445	0.00417361	0.0118182	0.0320994	0.0169844	0.079686	0.114598
Q50L43	3	2	13.5344	0.0161287	0.00558233	44.5935	0.834501	500	25	93840.9	Cytosolic phospholipase A2 delta OS=Mus musculus OX=10090 GN=Pla2g4d PE=1 SV=3	0.00812701	0.0101297	0.00662386	0	0.0127904	0.0349853	0.0493009	0.0139947	0.0195702	0.0257369	0.0858613	0.0332652	0.64075	0.105281	0.363479	53.9846	47.8381	27.5252	0	62.5613	282.803	256.53	85.875	80.2305	123.168	704.346	126.168	2454.87	453.799	2143.75	0.00812701	0.0101297	0.00662386	0	0.0127904	0.0349853	0.0493009	0.0139947
Q6ZQL4	2	2	5.6519	0.199179	0.0283484	56.1964	0.374761	500	50	76293.6	WD repeat-containing protein 43 OS=Mus musculus OX=10090 GN=Wdr43 PE=1 SV=2	0.00802872	0.000949498	0.0172516	6.95e-05	0.0128299	0.0048146	0.0261779	0.0304199	0.0116902	0.0257314	0.0184477	0.0449857	0.80633	0.0497427	0.139389	53.3317	4.48407	71.6884	0.685436	62.7543	38.9187	136.213	186.664	47.9254	123.142	151.332	170.621	3089.25	214.409	822.099	0.00802872	0.000949498	0.0172516	6.95e-05	0.0128299	0.0048146	0.0261779	0.0304199
P62242	5	2	34.3075	2.89e-05	0.000507035	13.0023	1	500	25	24490.3	40S ribosomal protein S8 OS=Mus musculus OX=10090 GN=Rps8 PE=1 SV=2	0.00737775	0.0545306	0.0798792	0	0.149364	0.138429	0.271848	0.210089	0.21774	0.42214	0.736881	0.52799	0.722577	0.585799	0.535181	49.0076	257.524	331.936	0	730.58	1118.98	1414.52	1289.16	892.653	2020.21	6044.86	2002.56	2768.37	2525	3156.43	0.00737775	0.0545306	0.0798792	0	0.149364	0.138429	0.271848	0.210089
Q9WUQ2	1	1	5.2533	0.122109	0.0205652	76.9754	0.475194	500	25	46007.8	Prolactin regulatory element-binding protein OS=Mus musculus OX=10090 GN=Preb PE=1 SV=1	0.00735961	0.00450793	0.0155558	0	0.0808133	0.026463	0.139107	0.157037	0.0338362	0.388052	0.142022	0.330656	1.56914	0.102602	0.43918	48.887	21.289	64.6417	0	395.279	213.913	723.821	963.62	138.716	1857.08	1165.05	1254.11	6011.77	442.25	2590.23	0.00735961	0.00450793	0.0155558	0	0.0808133	0.026463	0.139107	0.157037
Q9DC48	3	1	18.2428	0.332542	0.037906	19.9274	0.272714	500	100	66145.6	Pre-mRNA-processing factor 17 OS=Mus musculus OX=10090 GN=Cdc40 PE=2 SV=1	0.00703129	0.00173286	0.0229635	0.00362508	0.0371358	0.00226933	0.0128882	0.0105588	0.00135794	0.0255543	0.00248134	0.0193934	0.430362	0.0127935	0.0511427	46.7061	8.18354	95.4241	35.7661	181.641	18.3441	67.0618	64.7917	5.56706	122.294	20.3552	73.5551	1648.82	55.1446	301.633	0.00703129	0.00173286	0.0229635	0.00362508	0.0371358	0.00226933	0.0128882	0.0105588
Q8BG30	3	2	13.879	0.0247549	0.00713996	229.395	0.773673	500	25	57813.3	Negative elongation factor A OS=Mus musculus OX=10090 GN=Nelfa PE=1 SV=1	0.00701238	0	0	0.0214394	0.0204487	0.00292348	0.0891137	0.0645838	0.0164232	0.298559	0.116503	0.135361	1.02449	0.353889	0.230233	46.5806	0	0	211.526	100.02	23.6319	463.69	396.302	67.329	1428.8	955.712	513.395	3925.06	1525.39	1357.89	0.00701238	0	0	0.0214394	0.0204487	0.00292348	0.0891137	0.0645838
Q9QYE3	3	2	14.9991	0.0329163	0.00867708	119.347	0.727536	500	25	84882.1	B-cell lymphoma/leukemia 11A OS=Mus musculus OX=10090 GN=Bcl11a PE=1 SV=1	0.00700628	0.00176215	0.0152138	0.00284306	0.0388974	0.0438775	0.0853727	0.102478	0.0707475	0.38435	0.163453	0.223953	1.9982	0.403332	0.460681	46.54	8.32187	63.2203	28.0504	190.257	354.682	444.225	628.832	290.038	1839.36	1340.86	849.408	7655.6	1738.5	2717.04	0.00700628	0.00176215	0.0152138	0.00284306	0.0388974	0.0438775	0.0853727	0.102478
Q9D1C9	1	1	6.6926	0.0358708	0.00913498	299.476	0.712812	500	25	32627.4	Ribosomal RNA-processing protein 7 homolog A OS=Mus musculus OX=10090 GN=Rrp7a PE=2 SV=1	0.00684361	0	0.000464544	0	0.02503	0.0234757	0.200572	0.146676	0.0659383	0.62747	0.20065	0.24601	1.4431	0.428323	0.317194	45.4594	0	1.9304	0	122.428	189.765	1043.65	900.038	270.322	3002.86	1645.99	933.062	5528.87	1846.22	1870.77	0.00684361	0	0.000464544	0	0.02503	0.0234757	0.200572	0.146676
Q9EPE9	6	3	28.9577	0.0434622	0.0103097	5.97456	0.678704	200	25	134042	Endoplasmic reticulum transmembrane helix translocase OS=Mus musculus OX=10090 GN=Atp13a1 PE=1 SV=2	0.00664939	0.432435	0.040619	0.00280381	0.0783632	1.04195	0.749406	1.18088	0.922083	0.900364	1.29668	0.668974	0.43817	0.430956	0.539414	44.1693	2042.2	168.791	27.6632	383.295	8422.56	3899.43	7246.18	3780.19	4308.83	10637	2537.28	1678.74	1857.57	3181.4	0.00664939	0.432435	0.040619	0.00280381	0.0783632	1.04195	0.749406	1.18088
A6H619	3	2	15.9553	0.00151615	0.0016147	202.599	0.988555	500	25	185734	PHD and RING finger domain-containing protein 1 OS=Mus musculus OX=10090 GN=Phrf1 PE=1 SV=2	0.00662506	0.0020422	0.00592033	0.000185391	0.025048	0.0244067	0.146404	0.122621	0.0527873	0.484833	0.197379	0.278657	1.66781	0.682183	0.605445	44.0077	9.64441	24.6017	1.82912	122.516	197.29	761.791	752.434	216.408	2320.24	1619.16	1056.89	6389.78	2940.45	3570.84	0.00662506	0.0020422	0.00592033	0.000185391	0.025048	0.0244067	0.146404	0.122621
Q62288	2	1	9.4411	0.00658072	0.00311233	310.147	0.92605	500	25	50976.6	Testican-1 OS=Mus musculus OX=10090 GN=Spock1 PE=2 SV=2	0.00638376	0	0.00273962	0.00120751	0.0240625	0.0112984	0.334739	0.277068	0.14003	0.852573	0.443501	0.602052	1.57178	0.980709	0.277101	42.4048	0	11.3844	11.9136	117.696	91.3304	1741.76	1700.16	574.07	4080.12	3638.17	2283.45	6021.86	4227.2	1634.31	0.00638376	0	0.00273962	0.00120751	0.0240625	0.0112984	0.334739	0.277068
P31650;O35316	2	1	10.1997	0.00211884	0.00185582	12.6391	0.981231	500	25	71386.8	Sodium- and chloride-dependent GABA transporter 3 OS=Mus musculus OX=10090 GN=Slc6a11 PE=1 SV=2	0.00638167	0.00861093	0.0838016	0.00239829	0.189033	0.0462458	0.155707	0.0986357	0.105154	0.308878	0.0999585	0.330027	0.527797	0.334172	0.386699	42.391	40.6657	348.235	23.6622	924.61	373.826	810.196	605.254	431.093	1478.18	819.99	1251.72	2022.12	1440.4	2280.7	0.00638167	0.00861093	0.0838016	0.00239829	0.189033	0.0462458	0.155707	0.0986357
Q9JJ80	3	1	14.0468	0.0149646	0.00531299	77.8444	0.844016	500	25	35534.8	Ribosome production factor 2 homolog OS=Mus musculus OX=10090 GN=Rpf2 PE=2 SV=2	0.00629226	0	0.00168439	0	0.00303181	0.00879882	0.00467136	0.0476518	0.00405941	0.154747	0.255559	0.0514479	0.352193	0.134402	0.134343	41.797	0	6.99944	0	14.8294	71.1249	24.3068	292.404	16.6421	740.564	2096.42	195.131	1349.34	579.32	792.336	0.00629226	0	0.00168439	0	0.00303181	0.00879882	0.00467136	0.0476518
O88796	1	1	5.6823	0.11631	0.020128	68.8077	0.485198	500	25	29872.7	Ribonuclease P protein subunit p30 OS=Mus musculus OX=10090 GN=Rpp30 PE=1 SV=1	0.00625122	0.00203102	0.0168366	0	0.0587558	0.0954428	0.16461	0.183062	0.119938	0.765817	0.365211	0.433532	1.3759	0.0838022	0.268671	41.5245	9.59162	69.9641	0	287.39	771.508	856.526	1123.32	491.702	3664.93	2995.94	1644.3	5271.41	361.217	1584.59	0.00625122	0.00203102	0.0168366	0	0.0587558	0.0954428	0.16461	0.183062
Q9CWL2	9	6	41.9729	0.650362	0.0575831	4.65813	0.147819	100	500	194496	Zinc finger protein castor homolog 1 OS=Mus musculus OX=10090 GN=Casz1 PE=1 SV=3	0.00622026	0.35433	2.33736	0.000707031	0.653767	1.50626	3.63537	0.463133	0.431862	0.755655	1.65829	1.36103	0.435147	0.347233	0.190193	41.3188	1673.34	9712.85	6.97576	3197.74	12175.8	18916.1	2841.9	1770.47	3616.3	13603.4	5162.09	1667.16	1496.7	1121.73	0.00622026	0.35433	2.33736	0.000707031	0.653767	1.50626	3.63537	0.463133
Q99LF4	6	6	29.511	0.000800732	0.00108877	13.7333	0.996096	500	50	55762.7	RNA-splicing ligase RtcB homolog OS=Mus musculus OX=10090 GN=Rtcb PE=1 SV=1	0.00620759	0.0037322	0.0568974	0.000397546	0.0405647	0.0219708	0.0388176	0.107758	0.0686134	0.247358	0.133225	0.148447	0.406126	0.250604	0.20755	41.2346	17.6256	236.436	3.9223	198.413	177.6	201.982	661.228	281.289	1183.77	1092.89	563.03	1555.97	1080.19	1224.1	0.00620759	0.0037322	0.0568974	0.000397546	0.0405647	0.0219708	0.0388176	0.107758
Q64332	5	3	28.4105	0.000698267	0.00104253	43.4533	0.996975	200	25	63657.8	Synapsin-2 OS=Mus musculus OX=10090 GN=Syn2 PE=1 SV=2	0.00614692	0.00128322	0.0267169	0	0.0787344	0.119505	0.151791	0.250126	0.0773141	0.756339	0.348267	0.379197	0.369207	0.538903	0.54905	40.8316	6.06008	111.021	0	385.111	966.017	789.825	1534.84	316.959	3619.58	2856.94	1438.21	1414.52	2322.86	3238.23	0.00614692	0.00128322	0.0267169	0	0.0787344	0.119505	0.151791	0.250126
P59708	3	2	20.9766	0.0624524	0.0133167	21.2664	0.610341	500	50	14699	Splicing factor 3B subunit 6 OS=Mus musculus OX=10090 GN=Sf3b6 PE=1 SV=1	0.00597517	0.00805222	0.0540429	0	0.00565543	0.0547026	0.297764	0.081524	0.0123425	0.445494	0.551258	0.211324	0.605178	0.00135348	0.677069	39.6908	38.0271	224.574	0	27.6622	442.186	1549.37	500.252	50.5996	2131.98	4522.13	801.508	2318.58	5.83398	3993.27	0.00597517	0.00805222	0.0540429	0	0.00565543	0.0547026	0.297764	0.081524
Q9QYB8	4	1	20.7585	0.0236247	0.00694553	44.4526	0.780822	500	25	81098.2	Beta-adducin OS=Mus musculus OX=10090 GN=Add2 PE=1 SV=4	0.00592697	0.00102582	0.00106796	4.24e-05	0.0275541	0.0395412	0.0619229	0.0874865	0.0165527	0.163238	0.0290113	0.0986294	0.121513	0.0767074	0.158323	39.3706	4.84448	4.43789	0.418585	134.774	319.63	322.207	536.839	67.8597	781.201	237.989	374.08	465.545	330.636	933.77	0.00592697	0.00102582	0.00106796	4.24e-05	0.0275541	0.0395412	0.0619229	0.0874865
P10630;P60843	2	2	10.2253	0.00089856	0.00117966	25.1349	0.995195	500	25	46630.5	Eukaryotic initiation factor 4A-II OS=Mus musculus OX=10090 GN=Eif4a2 PE=1 SV=2	0.00589571	0.0310477	0.0370672	0	0.0739522	0.0715386	0.158777	0.139319	0.0912146	0.502613	0.160018	0.314	0.700624	0.798711	0.360912	39.1629	146.625	154.031	0	361.72	578.279	826.174	854.899	373.946	2405.33	1312.68	1190.94	2684.26	3442.73	2128.62	0.00589571	0.0310477	0.0370672	0	0.0739522	0.0715386	0.158777	0.139319
P43275	3	1	41.2283	0.0129313	0.00486711	12.3148	0.86158	500	50	21785.1	Histone H1.1 OS=Mus musculus OX=10090 GN=H1-1 PE=1 SV=2	0.00582637	0.00274809	0.0364909	1.05e-05	0.0139821	0.00188009	0.0169334	0.00243028	0.0253083	0.0040791	0.0391182	0.0169251	0.0888552	0.0381422	0.068471	38.7023	12.978	151.637	0.103231	68.3903	15.1976	88.1103	14.9128	103.755	19.5212	320.899	64.1935	340.426	164.406	403.833	0.00582637	0.00274809	0.0364909	1.05e-05	0.0139821	0.00188009	0.0169334	0.00243028
Q9JI91	5	2	22.3237	0.000760933	0.00108277	29.2257	0.996446	500	25	104404	Alpha-actinin-2 OS=Mus musculus OX=10090 GN=Actn2 PE=1 SV=2	0.00582087	0.00667176	0.00544434	0.000147912	0.0141125	0.0293799	0.0342591	0.0288534	0.0442404	0.109926	0.124025	0.0592981	0.112298	0.161912	0.250012	38.6658	31.5078	22.6238	1.45934	69.0281	237.491	178.262	177.051	181.369	526.067	1017.41	224.905	430.241	697.898	1474.54	0.00582087	0.00667176	0.00544434	0.000147912	0.0141125	0.0293799	0.0342591	0.0288534
D3YXK2	5	1	42.9816	0.156401	0.0240102	99.3385	0.424251	500	25	105617	Scaffold attachment factor B1 OS=Mus musculus OX=10090 GN=Safb PE=1 SV=2	0.00562591	0.000297415	0.0148106	0	0.0193721	0.246362	0.465526	0.690186	0.0366916	0.0773249	0.547686	0.515511	1.18311	0.0590483	0.817517	37.3708	1.40456	61.5451	0	94.7543	1991.46	2422.3	4235.15	150.422	370.05	4492.83	1955.22	4532.8	254.519	4821.62	0.00562591	0.000297415	0.0148106	0	0.0193721	0.246362	0.465526	0.690186
P62855	1	1	6.8973	0.148435	0.0233042	41.3869	0.435003	200	25	13300.6	40S ribosomal protein S26 OS=Mus musculus OX=10090 GN=Rps26 PE=1 SV=3	0.0054263	0.00950168	0.0366997	0.000776075	0.160095	0.251942	0.723328	0.170921	0.174391	0.248098	1.18452	0.704094	1.20149	0.00462017	0.866991	36.0448	44.8723	152.505	7.65697	783.068	2036.57	3763.73	1048.82	714.938	1187.31	9716.95	2670.48	4603.2	19.9146	5113.41	0.0054263	0.00950168	0.0366997	0.000776075	0.160095	0.251942	0.723328	0.170921
Q6XBJ3	4	2	15.9034	0.0280114	0.00770005	13.8028	0.754186	500	50	54896.8	One cut domain family member 2 OS=Mus musculus OX=10090 GN=Onecut2 PE=2 SV=2	0.00540314	0.00179103	0.086407	0	0.0062718	0.0794879	0.0631298	0.067498	0.0287856	0.142118	0.299146	0.125518	0.721144	0.242668	0.219913	35.891	8.45828	359.062	0	30.677	642.538	328.487	414.184	118.01	680.13	2453.98	476.063	2762.88	1045.99	1297.02	0.00540314	0.00179103	0.086407	0	0.0062718	0.0794879	0.0631298	0.067498
Q9CU65	10	6	44.5624	0.00973566	0.00405091	14.1594	0.891987	500	25	158235	Zinc finger MYM-type protein 2 OS=Mus musculus OX=10090 GN=Zmym2 PE=1 SV=3	0.0052985	0.000314985	0.202994	0	0.115855	0.109205	0.457535	0.0292983	0.13705	0.35908	0.465333	0.566407	1.64561	0.433284	0.874864	35.1959	1.48754	843.535	0	566.68	882.751	2380.72	179.782	561.854	1718.43	3817.27	2148.26	6304.72	1867.61	5159.84	0.0052985	0.000314985	0.202994	0	0.115855	0.109205	0.457535	0.0292983
Q99MR0;Q9Z2N8	3	2	16.4695	0.206104	0.0290309	106.171	0.367816	500	25	47347.8	Actin-like protein 6B OS=Mus musculus OX=10090 GN=Actl6b PE=1 SV=1	0.00514634	0	0.000340002	0	0.0112156	0.0254452	0.0352908	0.0307951	0.0019697	0.0692977	0	0.0272504	0.453289	0.0190942	0.110107	34.1852	0	1.41287	0	54.8583	205.685	183.631	188.967	8.07502	331.635	0	103.355	1736.66	82.3027	649.395	0.00514634	0	0.000340002	0	0.0112156	0.0254452	0.0352908	0.0307951
Q8BGA5	3	3	15.1508	0.253295	0.0328569	99.6386	0.326286	500	25	43766	KRR1 small subunit processome component homolog OS=Mus musculus OX=10090 GN=Krr1 PE=2 SV=1	0.00511606	0.000957844	0.0057762	0.00402669	0.0141444	0.0130822	0.0247775	0.0364153	0.00614664	0.183037	0.117837	0.0904664	0.997357	0.0625161	0.120854	33.984	4.52348	24.0028	39.7284	69.1842	105.75	128.926	223.453	25.1989	875.952	966.652	343.12	3821.12	269.466	712.785	0.00511606	0.000957844	0.0057762	0.00402669	0.0141444	0.0130822	0.0247775	0.0364153
Q8C7E9	5	2	24.0006	0.205115	0.0289766	25.0005	0.368791	500	50	66090.7	Cleavage stimulation factor subunit 2 tau variant OS=Mus musculus OX=10090 GN=Cstf2t PE=1 SV=2	0.00498098	0.0263783	0.0410725	0	0.038692	0.0301155	0.0208255	0.0277602	0.868869	0.173597	0.0546849	0.565171	0.276637	1.02407	0.41952	33.0867	124.573	170.676	0	189.253	243.437	108.362	170.344	3562.04	830.776	448.597	2143.57	1059.86	4414.1	2474.28	0.00498098	0.0263783	0.0410725	0	0.038692	0.0301155	0.0208255	0.0277602
O88286	1	1	5.0947	0.0110636	0.00433385	90.3101	0.878897	500	25	185945	Protein Wiz OS=Mus musculus OX=10090 GN=Wiz PE=1 SV=2	0.00488057	0.00172696	0.0207595	0	0.0507984	0.0446533	0.131848	0.154406	0.0996945	0.578795	0.0763034	0.586113	1.41541	0.670727	0.385382	32.4198	8.1557	86.2656	0	248.468	360.953	686.051	947.471	408.71	2769.91	625.94	2223	5422.79	2891.07	2272.94	0.00488057	0.00172696	0.0207595	0	0.0507984	0.0446533	0.131848	0.154406
Q3UUQ7	4	2	19.811	0.117668	0.0201433	133.637	0.482812	500	25	105548	GPI inositol-deacylase OS=Mus musculus OX=10090 GN=Pgap1 PE=1 SV=3	0.00484549	0.000410887	0.011166	0.000168526	0.0384137	0.0224275	0.105111	0.0171921	0.00362395	0.168599	0.1545	0.141711	1.68815	0.117234	0.389244	32.1867	1.94044	46.3998	1.66273	187.891	181.292	546.932	105.495	14.8568	806.859	1267.41	537.481	6467.71	505.322	2295.71	0.00484549	0.000410887	0.011166	0.000168526	0.0384137	0.0224275	0.105111	0.0171921
P47857	5	2	28.2628	0.114095	0.0198803	50.0247	0.489147	500	25	86124.2	ATP-dependent 6-phosphofructokinase_ muscle type OS=Mus musculus OX=10090 GN=Pfkm PE=1 SV=3	0.00482309	0.0120094	0.0496553	0	0.210497	0.011149	0.24013	0.120752	0.0494144	0.365762	0.131799	0.2155	2.57155	0.274558	0.479924	32.0379	56.7153	206.341	0	1029.6	90.1223	1249.48	740.964	202.581	1750.41	1081.18	817.347	9852.25	1183.44	2830.53	0.00482309	0.0120094	0.0496553	0	0.210497	0.011149	0.24013	0.120752
Q921F4	3	1	15.2748	0.00183701	0.00168528	16.0652	0.984717	500	50	64980.4	Heterogeneous nuclear ribonucleoprotein L-like OS=Mus musculus OX=10090 GN=Hnrnpll PE=1 SV=3	0.00459471	0.0311773	0.570143	0	0.113061	0.211036	0.366762	0.34945	0.307317	1.31357	0.44335	0.931304	2.57071	1.62975	1.00622	30.5209	147.237	2369.21	0	553.013	1705.9	1908.39	2144.32	1259.89	6286.28	3636.94	3532.24	9849.02	7024.79	5934.57	0.00459471	0.0311773	0.570143	0	0.113061	0.211036	0.366762	0.34945
Q6NZN0	2	2	9.5992	0.116782	0.0201433	386.329	0.484365	500	25	114542	RNA-binding protein 26 OS=Mus musculus OX=10090 GN=Rbm26 PE=1 SV=2	0.00427107	3.36e-05	0.00110941	0	0.0213452	0.0184693	0.0766835	0.120053	0.0393612	0.518982	0.0634182	0.184449	1.56372	0.311084	0.216816	28.3711	0.158737	4.61011	0	104.405	149.296	399.011	736.675	161.366	2483.67	520.238	699.577	5991	1340.88	1278.76	0.00427107	3.36e-05	0.00110941	0	0.0213452	0.0184693	0.0766835	0.120053
Q6ZPR5	2	2	11.2315	0.100762	0.0184037	63.031	0.514603	500	25	94074.4	Sphingomyelin phosphodiesterase 4 OS=Mus musculus OX=10090 GN=Smpd4 PE=1 SV=2	0.00423473	0.000529791	0.00355488	0	0.0151128	0.0110374	0.0179691	0.0147368	0.00466928	0.053076	0.02714	0.0196301	0.34824	0	0.176141	28.1297	2.50197	14.7722	0	73.9208	89.2205	93.4995	90.4286	19.1423	254.003	222.637	74.4526	1334.19	0	1038.86	0.00423473	0.000529791	0.00355488	0	0.0151128	0.0110374	0.0179691	0.0147368
P28661	2	1	8.8486	0.495557	0.0486889	6.9825	0.19735	50	25	55392.2	Septin-4 OS=Mus musculus OX=10090 GN=Septin4 PE=1 SV=1	0.00406241	0.0355901	0.104958	0	0.743025	0.266715	0.214074	0.0159231	0.0775996	0.0235598	0.132946	0.084045	0	0	0.393905	26.985	168.077	436.148	0	3634.33	2155.98	1113.91	97.7084	318.129	112.749	1090.6	318.765	0	0	2323.21	0.00406241	0.0355901	0.104958	0	0.743025	0.266715	0.214074	0.0159231
P58501	11	8	60.3135	0.000111668	0.000543829	51.7116	0.999964	500	25	105349	PAX3- and PAX7-binding protein 1 OS=Mus musculus OX=10090 GN=Paxbp1 PE=1 SV=3	0.00404736	0.133772	0.107371	0.00202723	0.763727	1.37665	1.68106	1.20865	1.67198	2.79535	3.37458	3.11925	2.65182	3.60901	6.41835	26.885	631.748	446.176	20.0012	3735.59	11128.1	8747.13	7416.6	6854.48	13377.6	27682.7	11830.6	10159.8	15556.1	37854.6	0.00404736	0.133772	0.107371	0.00202723	0.763727	1.37665	1.68106	1.20865
O88935	6	1	32.1191	0.00415317	0.00248838	33.8434	0.955346	500	25	74268.5	Synapsin-1 OS=Mus musculus OX=10090 GN=Syn1 PE=1 SV=2	0.00393883	0.00378271	0.00712881	0	0.0394265	0.0205035	0.0742102	0.109533	0.0274393	0.17214	0.0228643	0.144365	0.161005	0.153922	0.187659	26.1641	17.8641	29.6236	0	192.845	165.74	386.142	672.122	112.491	823.804	187.563	547.547	616.851	663.458	1106.79	0.00393883	0.00378271	0.00712881	0	0.0394265	0.0205035	0.0742102	0.109533
G3X9K3	6	2	27.6289	0.44392	0.0453111	1090.52	0.217759	200	25	210667	Brefeldin A-inhibited guanine nucleotide-exchange protein 1 OS=Mus musculus OX=10090 GN=Arfgef1 PE=1 SV=1	0.00389209	0.00151847	0.00128023	0	0.0091132	0.00334217	0.0417026	0.0336858	0	7.19105	0.0541505	0.0512513	0.431579	0.0124258	0.0158997	25.8536	7.17105	5.31996	0	44.5751	27.0163	216.993	206.705	0	34413.9	444.213	194.385	1653.49	53.5597	93.7743	0.00389209	0.00151847	0.00128023	0	0.0091132	0.00334217	0.0417026	0.0336858
Q9CWZ3	3	3	20.4125	0.103637	0.0187378	26.4394	0.508852	500	25	19946.1	RNA-binding protein 8A OS=Mus musculus OX=10090 GN=Rbm8a PE=1 SV=4	0.00386735	0	0.0533576	0	0.0599353	0.0867729	0.165467	0.118353	0.09972	0.0863004	0.921031	0.355759	0.948656	0.1773	0.387036	25.6893	0	221.726	0	293.159	701.426	860.984	726.247	408.815	413.004	7555.5	1349.32	3634.54	764.224	2282.69	0.00386735	0	0.0533576	0	0.0599353	0.0867729	0.165467	0.118353
O08553;P97427	4	2	19.3979	0.378623	0.0407204	294.143	0.247773	500	25	62676.9	Dihydropyrimidinase-related protein 2 OS=Mus musculus OX=10090 GN=Dpysl2 PE=1 SV=2	0.00379791	0.00170516	0.000567951	0	0.00955339	0.11506	0.281012	0.0312456	0.693453	0.45261	0.658991	0.358498	0.0413005	1.70002	0.0444272	25.2281	8.05274	2.3601	0	46.7282	930.086	1462.2	191.731	2842.9	2166.04	5405.9	1359.71	158.232	7327.71	262.026	0.00379791	0.00170516	0.000567951	0	0.00955339	0.11506	0.281012	0.0312456
Q60848	3	1	17.1843	0.645567	0.0574256	7.4123	0.14916	200	25	95867.2	Lymphocyte-specific helicase OS=Mus musculus OX=10090 GN=Hells PE=1 SV=2	0.00374303	0	0.0132375	0	0.000703258	0.116999	0.021048	0.00988666	0	0.00567431	0.103722	0.016468	0.00656357	0.0110941	0.00551183	24.8635	0	55.008	0	3.43982	945.759	109.52	60.667	0	27.1553	850.866	62.4596	25.1466	47.8193	32.5081	0.00374303	0	0.0132375	0	0.000703258	0.116999	0.021048	0.00988666
P51410	3	3	17.5674	0.093841	0.0176431	21.6737	0.529106	500	25	21995.5	60S ribosomal protein L9 OS=Mus musculus OX=10090 GN=Rpl9 PE=1 SV=2	0.00363468	0.00129161	0.0347402	0	0.0497398	0.180918	0.129338	0.157609	0.150474	0.238451	0.314776	0.278018	0.59169	0.0608061	0.207223	24.1438	6.09969	144.362	0	243.291	1462.44	672.989	967.126	616.886	1141.14	2582.2	1054.46	2266.91	262.096	1222.18	0.00363468	0.00129161	0.0347402	0	0.0497398	0.180918	0.129338	0.157609
P61358	2	2	29.5362	0.000421171	0.000843943	403.223	0.998914	500	25	15797.8	60S ribosomal protein L27 OS=Mus musculus OX=10090 GN=Rpl27 PE=1 SV=2	0.00330367	0.000830584	0	0	0.00212848	0.224093	0.198329	0.213954	0.0823289	0.634385	0.594044	0.40235	0.375154	0.786916	0.504955	21.945	3.92249	0	0	10.4109	1811.44	1031.97	1312.88	337.518	3035.95	4873.12	1526.03	1437.31	3391.89	2978.16	0.00330367	0.000830584	0	0	0.00212848	0.224093	0.198329	0.213954
P62717	3	1	15.3891	0.0022507	0.0018839	13.4921	0.979576	500	25	21017.5	60S ribosomal protein L18a OS=Mus musculus OX=10090 GN=Rpl18a PE=1 SV=1	0.00329552	0	0.0640392	0	0.0423675	0.137604	0.159291	0.0967598	0.0306888	0.190978	0.334574	0.34066	0.392957	0.184964	0.330562	21.8909	0	266.113	0	207.231	1112.32	828.848	593.742	125.812	913.956	2744.61	1292.05	1505.52	797.261	1949.61	0.00329552	0	0.0640392	0	0.0423675	0.137604	0.159291	0.0967598
Q920I9	2	1	9.5244	0.0103522	0.0041929	43.5013	0.885824	500	25	165902	WD repeat-containing protein 7 OS=Mus musculus OX=10090 GN=Wdr7 PE=1 SV=3	0.00320622	0.00959309	0	0	0.00427483	0.115232	0.114523	0.101632	0.102113	0.226301	0.132198	0.15731	0.163973	0.100658	0.292156	21.2977	45.304	0	0	20.9093	931.471	595.905	623.637	418.627	1083	1084.46	596.644	628.223	433.871	1723.1	0.00320622	0.00959309	0	0	0.00427483	0.115232	0.114523	0.101632
Q05CL8	2	1	8.9753	2.27e-06	8.63e-05	46.734	1	500	25	65258.6	La-related protein 7 OS=Mus musculus OX=10090 GN=Larp7 PE=1 SV=2	0.00320306	0.00427229	0.0104996	0.00317669	0.0206003	0.0117	0.0925923	0.0342961	0.0192952	0.10594	0.137184	0.104589	0.333203	0.235858	0.270981	21.2767	20.1762	43.6308	31.3421	100.761	94.5769	481.791	210.449	79.1029	506.992	1125.36	396.686	1276.58	1016.63	1598.21	0.00320306	0.00427229	0.0104996	0.00317669	0.0206003	0.0117	0.0925923	0.0342961
Q9WU01	8	2	53.6655	0.0122439	0.00466153	219.37	0.867813	500	50	38866.4	KH domain-containing_ RNA-binding_ signal transduction-associated protein 2 OS=Mus musculus OX=10090 GN=Khdrbs2 PE=1 SV=1	0.00319788	0.000251724	0.00230211	0	0.00349756	0.00181976	0.0199585	0.0407869	0.0102458	0.137593	0.0577594	0.114716	0.488809	0.5928	0.084851	21.2423	1.18878	9.56637	0	17.1075	14.71	103.851	250.279	42.0038	658.474	473.817	435.092	1872.75	2555.18	500.441	0.00319788	0.000251724	0.00230211	0	0.00349756	0.00181976	0.0199585	0.0407869
O88448	4	3	15.1743	0.162124	0.0246404	84.0765	0.416865	500	25	67061.6	Kinesin light chain 2 OS=Mus musculus OX=10090 GN=Klc2 PE=1 SV=1	0.00314089	0.000730523	0.00491295	0	0.00678028	0.0114399	0.130368	0.0134644	0.00112704	0.0219756	0.138349	0.140695	0.531247	0.034923	0.172389	20.8637	3.44994	20.4156	0	33.1641	92.4742	678.349	82.6207	4.62046	105.167	1134.92	533.627	2035.34	150.531	1016.73	0.00314089	0.000730523	0.00491295	0	0.00678028	0.0114399	0.130368	0.0134644
Q6PGG6	2	2	11.2019	0.0743861	0.0148664	65.1371	0.5759	500	25	65993.4	Guanine nucleotide-binding protein-like 3-like protein OS=Mus musculus OX=10090 GN=Gnl3l PE=1 SV=1	0.00313416	0.00159819	0.00144465	0	0.000671232	0.0124338	0.0106069	0.00973132	0.0766061	0.0262324	0.0347972	0.0176732	0.268208	0.0623844	0.0717595	20.819	7.54758	6.00318	0	3.28317	100.508	55.1913	59.7138	314.056	125.539	285.452	67.0308	1027.57	268.899	423.229	0.00313416	0.00159819	0.00144465	0	0.000671232	0.0124338	0.0106069	0.00973132
Q8CDK2	5	3	20.6589	0.277145	0.0343139	3.21346	0.308401	500	50	100242	Cytosolic carboxypeptidase 2 OS=Mus musculus OX=10090 GN=Agbl2 PE=1 SV=1	0.00305606	0.08083	0.200912	2.5e-05	0.0956274	0.0866694	0.147829	0.102768	0.0538611	0.0797045	0.276813	0.191314	0.248697	0.0800057	0.257182	20.3002	381.725	834.882	0.246309	467.739	700.589	769.204	630.613	220.81	381.438	2270.78	725.612	952.82	344.853	1516.83	0.00305606	0.08083	0.200912	2.5e-05	0.0956274	0.0866694	0.147829	0.102768
Q8CH02	5	1	23.959	0.0227459	0.00673919	Infinity	0.786533	500	50	72763.4	SURP and G-patch domain-containing protein 1 OS=Mus musculus OX=10090 GN=Sugp1 PE=1 SV=1	0.00304877	0	0	0	0	0	0	0.00951826	0.00231711	0.0597253	0.0227435	0.0112405	0.555419	0.468803	0.0353338	20.2518	0	0	0	0	0	0	58.4064	9.49927	285.824	186.572	42.6328	2127.95	2020.71	208.395	0.00304877	0	0	0	0	0	0	0.00951826
Q8BHC0	2	1	7.646	0.199769	0.0283793	Infinity	0.37416	500	50	35086.9	Lymphatic vessel endothelial hyaluronic acid receptor 1 OS=Mus musculus OX=10090 GN=Lyve1 PE=1 SV=1	0.00291436	0.00120586	0	0	0	0	0.00115111	0.0185587	0.00167078	0.0236891	0.0130989	0.00787015	0.442025	0.0283447	0.0736671	19.3589	5.69473	0	0	0	0	5.98965	113.881	6.84957	113.368	107.454	29.8498	1693.51	122.176	434.48	0.00291436	0.00120586	0	0	0	0	0.00115111	0.0185587
Q8K1S2	3	1	9.3252	0.00379604	0.00242308	89.9272	0.95986	200	25	108348	Netrin receptor UNC5D OS=Mus musculus OX=10090 GN=Unc5d PE=1 SV=1	0.00285852	0.00908616	0.00320446	0	0	0.256923	0.137014	0.394381	0.314792	0.33968	0.490666	0.531975	0.0483676	0.227271	0.035765	18.9881	42.91	13.316	0	0	2076.83	712.931	2420.02	1290.53	1625.59	4025.08	2017.67	185.308	979.62	210.937	0.00285852	0.00908616	0.00320446	0	0	0.256923	0.137014	0.394381
E9PZM4	3	2	17.3505	0.380874	0.0409047	50.4426	0.246644	500	25	211773	Chromodomain-helicase-DNA-binding protein 2 OS=Mus musculus OX=10090 GN=Chd2 PE=1 SV=1	0.00279697	0.000424039	0.0130475	0.000952833	0.0151038	0.00547544	0.0144752	0.013633	0.00157326	0.12701	0.0061503	0.0601651	0.746976	0.00716935	0.0664826	18.5792	2.00255	54.2187	9.40091	73.8766	44.2605	75.3197	83.6553	6.44979	607.824	50.4527	228.193	2861.85	30.9025	392.106	0.00279697	0.000424039	0.0130475	0.000952833	0.0151038	0.00547544	0.0144752	0.013633
Q921T2	3	2	17.459	0.219477	0.0302114	27.9204	0.35508	500	25	67066.4	Torsin-1A-interacting protein 1 OS=Mus musculus OX=10090 GN=Tor1aip1 PE=1 SV=3	0.00278992	0.00112939	0.0326291	0.000218704	0.0464228	0.0111005	0.142134	0.0243279	0.000761543	0.207003	0.0888453	0.0682295	0.768149	0.00426671	0.24803	18.5324	5.33362	135.589	2.15779	227.066	89.7301	739.576	149.282	3.12204	990.645	728.825	258.78	2942.97	18.3911	1462.85	0.00278992	0.00112939	0.0326291	0.000218704	0.0464228	0.0111005	0.142134	0.0243279
P62743	3	2	19.8874	0.338047	0.0383042	51.4986	0.269535	500	25	17188.8	AP-2 complex subunit sigma OS=Mus musculus OX=10090 GN=Ap2s1 PE=1 SV=1	0.0026575	0.00560106	0.0144914	0	0.071588	0.00273226	0.081067	0.0414893	0.0210383	0.273895	0.0379263	0.161073	1.01173	0.0482702	0.111596	17.6527	26.4514	60.2187	0	350.156	22.0861	421.82	254.588	86.249	1310.77	311.121	610.917	3876.17	208.062	658.182	0.0026575	0.00560106	0.0144914	0	0.071588	0.00273226	0.081067	0.0414893
P25444	3	2	19.1919	0.17011	0.0254978	12.427	0.406997	500	25	31516.5	40S ribosomal protein S2 OS=Mus musculus OX=10090 GN=Rps2 PE=1 SV=3	0.00265472	0.000925764	0.394137	7.43e-05	0.86898	0.138654	0.310404	0.0832322	0.10135	0.0516098	0.3013	0.310849	3.02254	0	1.91991	17.6343	4.37198	1637.83	0.733456	4250.41	1120.8	1615.14	510.733	415.498	246.986	2471.66	1178.98	11580.1	0	11323.4	0.00265472	0.000925764	0.394137	7.43e-05	0.86898	0.138654	0.310404	0.0832322
[truncated: 208 more rows]
[truncated: 22 more columns]

## Sheet: SP3_DilutionSeries_Pelleted
												Normalized abundance															Raw abundance															Amount (fmol)
[truncated: 628 more rows]
[truncated: 7 more columns]

## Sheet: FreezeThaw_lysis
						Normalized abundance			Raw abundance
[truncated: 153 more rows]

## Sheet: UreaLysis_50ul
												Normalized abundance				Raw abundance				Amount (fmol)
[truncated: 486 more rows]

## Sheet: UreaLysis_Lyophilised
						Normalized abundance			Raw abundance
[truncated: 283 more rows]

## Sheet: Whole Lysate
Protein.Group	Protein.Ids	Protein.Names	Genes
[truncated: 2,708 more rows]
