# Supplementary material for: FANS Unfixed: Isolation and Proteomic Analysis of Mouse Cell Type-Specific Brain Nuclei
Source: J Proteome Res. 2024 Jul 26;23(9):3847–57. doi: 10.1021/acs.jproteome.4c00161 (PMC11385383; doi:10.1021/acs.jproteome.4c00161)
Supplement: Supplementary file 3 — pr4c00161_si_003.xlsx [file pr4c00161_si_003.xlsx]

## Sheet: Details
Spreadsheet	Description
SP3_Cell_Type_Specific	Protein report from Progenesis QI for Proteomics analysis of cell-type specific neurons. Protein accession numbers and descriptions area annotated from Uniprot (Swissprot, taxon ID 10090, downloaded 18th January 2021). Normalised abundances (default settings in Progenesis QI for Proteomics), Raw abundances and absolute abundances (calculated from Hi3 quantitation values adjust against a global in…
ProteinSubsets	Spectral counts were calculated from Progenesis QI for Proteomics peptide expression data. The values are the sum of spectral counts for peptides contributing to the protein identification. Proteins were then binned into co-identification groups. Protein accession, protein names and gene names are assigned from Uniprot (Swissprot).

## Sheet: SP3_Cell_Type_Specific
												Normalized abundance												Raw abundance												Amount (fmol)
												200,000 Nuclei (Neurons)				200,000 Nuclei (Oligodendrocytes)				200,000 Nuclei (Microglia)				200,000 Nuclei (Neurons)				200,000 Nuclei (Oligodendrocytes)				200,000 Nuclei (Microglia)				200,000 Nuclei (Neurons)				200,000 Nuclei (Oligodendrocytes)				200,000 Nuclei (Microglia)
Accession	Peptide count	Unique peptides	Confidence score	Anova (p)	q Value	Max fold change	Power	Highest mean condition	Lowest mean condition	Mass	Description	Neurons bio replicate 1	Neurons bio replicate 2	Neurons bio replicate 3	Neurons bio replicate 4	Oligodendrocytes bio replicate 1	Oligodendrocytes bio replicate 2	Oligodendrocytes bio replicate 3	Oligodendrocytes bio replicate 4	Microglia bio replicate 1	Microglia bio replicate 2	Microglia bio replicate 3	Microglia bio replicate 4	Neurons bio replicate 1	Neurons bio replicate 2	Neurons bio replicate 3	Neurons bio replicate 4	Oligodendrocytes bio replicate 1	Oligodendrocytes bio replicate 2	Oligodendrocytes bio replicate 3	Oligodendrocytes bio replicate 4	Microglia bio replicate 1	Microglia bio replicate 2	Microglia bio replicate 3	Microglia bio replicate 4	Neurons bio replicate 1	Neurons bio replicate 2	Neurons bio replicate 3	Neurons bio replicate 4	Oligodendrocytes bio replicate 1	Oligodendrocytes bio replicate 2	Oligodendrocytes bio replicate 3	Oligodendrocytes bio replicate 4	Microglia bio replicate 1	Microglia bio replicate 2	Microglia bio replicate 3	Microglia bio replicate 4
P48678	50	43	393.988	4.93294e-08	1.89229e-05	4.35428	1	Neurons	Microglia	74522.8	Prelamin-A/C OS=Mus musculus OX=10090 GN=Lmna PE=1 SV=2	95.1655	109.282	103.053	92.0695	47.1388	48.0252	47.3129	52.1914	25.7019	26.6741	19.7606	19.6284	341116	470954	568698	541903	109503	140717	170357	168949	68082.4	73346.8	68588.5	58985.3	95.1655	109.282	103.053	92.0695	47.1388	48.0252	47.3129	52.1914	25.7019	26.6741	19.7606	19.6284
Q9JJ43;Q8BP71	6	5	39.4982	2.1372e-06	0.000409918	24.9153	1	Neurons	Microglia	42792.3	RNA binding protein fox-1 homolog 1 OS=Mus musculus OX=10090 GN=Rbfox1 PE=1 SV=3	1.98387	5.07745	2.92391	3.71096	0.31337	0.191466	0.20688	0.105606	0.117606	0.21228	0.182014	0.0378108	7111.08	21881.4	16135.5	21842	727.953	561.005	744.901	341.858	311.528	583.715	631.766	113.625	1.98387	5.07745	2.92391	3.71096	0.31337	0.191466	0.20688	0.105606	0.117606	0.21228	0.182014	0.0378108
Q91WQ3	4	3	27.8767	5.29744e-06	0.00052689	18.537	1	Neurons	Microglia	59447.6	Tyrosine--tRNA ligase_ cytoplasmic OS=Mus musculus OX=10090 GN=Yars1 PE=1 SV=3	3.5626	2.7153	4.63798	5.0403	0.547961	0.0608991	0.706467	0.704249	0.0996782	0.000259121	0.286387	0.47445	12770	11701.7	25594.6	29666.3	1272.9	178.438	2543.74	2279.73	264.04	0.712514	994.044	1425.77	3.5626	2.7153	4.63798	5.0403	0.547961	0.0608991	0.706467	0.704249	0.0996782	0.000259121	0.286387	0.47445
Q80WS3	9	7	80.4173	6.32156e-06	0.00052689	13.4094	1	Neurons	Microglia	33395.9	rRNA/tRNA 2'-O-methyltransferase fibrillarin-like protein 1 OS=Mus musculus OX=10090 GN=Fbll1 PE=1 SV=1	11.7803	15.1862	19.3308	9.4142	1.4777	1.59679	2.06977	2.68258	0.785457	0.409849	1.08246	1.8769	42226.1	65445.4	106677	55410.2	3432.68	4678.68	7452.51	8683.8	2080.62	1126.98	3757.2	5640.29	11.7803	15.1862	19.3308	9.4142	1.4777	1.59679	2.06977	2.68258	0.785457	0.409849	1.08246	1.8769
P35980	5	5	43.9419	8.45996e-06	0.00052689	3.74231	1	Neurons	Microglia	21701.6	60S ribosomal protein L18 OS=Mus musculus OX=10090 GN=Rpl18 PE=1 SV=3	33.2402	32.3591	38.9123	41.192	20.5292	14.4816	14.1607	17.8395	7.41911	8.4471	10.9177	12.1502	119148	139452	214737	242448	47689	42431.9	50987.8	57748.5	19652.6	23227.3	37895.2	36512.6	33.2402	32.3591	38.9123	41.192	20.5292	14.4816	14.1607	17.8395	7.41911	8.4471	10.9177	12.1502
Q8K310	49	41	457.617	8.81911e-06	0.00052689	14.8406	1	Neurons	Microglia	95143.7	Matrin-3 OS=Mus musculus OX=10090 GN=Matr3 PE=1 SV=1	92.1311	142.942	182.016	116.99	21.1477	28.1314	37.2027	35.5357	9.70575	3.87209	10.2003	12.2096	330239	616013	1.00445e+06	688582	49125.9	82426.7	133954	115033	25709.8	10647.2	35405	36691.2	92.1311	142.942	182.016	116.99	21.1477	28.1314	37.2027	35.5357	9.70575	3.87209	10.2003	12.2096
Q99MU3	4	3	23.4252	9.61472e-06	0.00052689	54.0698	1	Neurons	Microglia	131759	Double-stranded RNA-specific adenosine deaminase OS=Mus musculus OX=10090 GN=Adar PE=1 SV=2	2.21155	4.82792	7.73562	3.61259	0.488516	0.10734	0.221303	0.331094	0.169553	0.0218683	0.0604885	0.0881629	7927.18	20806	42688.9	21263	1134.82	314.513	796.836	1071.79	449.134	60.132	209.954	264.939	2.21155	4.82792	7.73562	3.61259	0.488516	0.10734	0.221303	0.331094	0.169553	0.0218683	0.0604885	0.0881629
Q9R226	6	3	70.9191	1.37186e-05	0.00065781	5.40637	1	Neurons	Microglia	38807.5	KH domain-containing_ RNA-binding_ signal transduction-associated protein 3 OS=Mus musculus OX=10090 GN=Khdrbs3 PE=1 SV=1	14.504	25.1834	23.9438	15.2049	4.4382	5.17637	5.77682	6.44277	4.04845	2.39625	3.548	4.5894	51989.1	108528	132133	89493.1	10309.9	15167.1	20800.3	20855.9	10724	6589.04	12315	13791.6	14.504	25.1834	23.9438	15.2049	4.4382	5.17637	5.77682	6.44277	4.04845	2.39625	3.548	4.5894
Q8BZH4	7	4	38.5757	1.6811e-05	0.000716527	7.79858	1	Neurons	Microglia	156963	Pogo transposable element with ZNF domain OS=Mus musculus OX=10090 GN=Pogz PE=1 SV=2	1.36163	1.66754	2.44042	2.06879	0.319719	0.202933	0.455985	0.55831	0.161677	0.0392645	0.362847	0.402846	4880.72	7186.28	13467.4	12176.5	742.702	594.606	1641.84	1807.31	428.27	107.967	1259.43	1210.59	1.36163	1.66754	2.44042	2.06879	0.319719	0.202933	0.455985	0.55831	0.161677	0.0392645	0.362847	0.402846
P43276	14	8	108.791	2.09383e-05	0.000759339	7.39051	1	Microglia	Neurons	22576.2	Histone H1.5 OS=Mus musculus OX=10090 GN=H1-5 PE=1 SV=2	8.07026	5.88876	9.85149	15.6101	28.5749	33.9715	31.6143	34.3288	43.9633	71.6896	85.9514	89.7337	28927.4	25377.7	54365.2	91877.8	66379.1	99538.4	113832	111126	116455	197128	298335	269659	8.07026	5.88876	9.85149	15.6101	28.5749	33.9715	31.6143	34.3288	43.9633	71.6896	85.9514	89.7337
Q6RI63	2	1	10.1524	2.24716e-05	0.000759339	112.33	1	Neurons	Oligodendrocytes	90967.3	Constitutive coactivator of peroxisome proliferator-activated receptor gamma OS=Mus musculus OX=10090 GN=Fam120b PE=1 SV=1	1.87594	1.43608	3.27004	4.46677	0.0218161	0.0191068	0.0309104	0.0265274	0.0138411	0	0.0729956	0.221342	6724.22	6188.82	18045.6	26290.6	50.6785	55.9839	111.297	85.8719	36.664	0	253.366	665.155	1.87594	1.43608	3.27004	4.46677	0.0218161	0.0191068	0.0309104	0.0265274	0.0138411	0	0.0729956	0.221342
Q8R4R6	2	2	12.7602	2.37539e-05	0.000759339	5.2659	1	Neurons	Microglia	34842.8	Nucleoporin NUP35 OS=Mus musculus OX=10090 GN=Nup35 PE=1 SV=2	4.20401	4.25792	5.9652	2.71618	0.917452	1.03844	0.78544	1.28139	0.617223	0.745412	1.23463	0.65827	15069.1	18349.6	32918.8	15986.9	2131.23	3042.68	2828.1	4148.01	1634.98	2049.69	4285.36	1978.17	4.20401	4.25792	5.9652	2.71618	0.917452	1.03844	0.78544	1.28139	0.617223	0.745412	1.23463	0.65827
Q6DFW4	22	20	185.928	3.15541e-05	0.000931093	3.82462	1	Neurons	Microglia	60856.3	Nucleolar protein 58 OS=Mus musculus OX=10090 GN=Nop58 PE=1 SV=1	23.114	23.7618	26.9116	19.2053	7.76286	8.4453	8.41785	8.99991	4.77991	3.94753	6.60633	8.98048	82851	102402	148511	113038	18033	24745.2	30309.7	29133.7	12661.6	10854.7	22930.4	26987.3	23.114	23.7618	26.9116	19.2053	7.76286	8.4453	8.41785	8.99991	4.77991	3.94753	6.60633	8.98048
Q3TIX9	13	11	85.5938	4.23104e-05	0.00110996	5.12591	0.999999	Neurons	Microglia	65545.6	U4/U6.U5 tri-snRNP-associated protein 2 OS=Mus musculus OX=10090 GN=Usp39 PE=1 SV=2	10.0042	9.34499	11.2592	10.2819	2.78443	2.02227	2.20775	3.52299	1.30674	1.09998	2.89036	2.68011	35859.6	40272.4	62133.9	60517.3	6468.18	5925.38	7949.32	11404.3	3461.45	3024.67	10032.4	8054	10.0042	9.34499	11.2592	10.2819	2.78443	2.02227	2.20775	3.52299	1.30674	1.09998	2.89036	2.68011
P12970	11	10	99.6974	4.34028e-05	0.00110996	2.78823	0.999999	Neurons	Microglia	30147.7	60S ribosomal protein L7a OS=Mus musculus OX=10090 GN=Rpl7a PE=1 SV=2	23.2848	26.7554	27.5704	26.7213	18.5946	14.8721	15.8638	18.3546	6.24082	9.57611	9.89769	11.704	83463.4	115303	152146	157276	43195.1	43576.1	57120.2	59415.9	16531.4	26331.8	34354.6	35171.7	23.2848	26.7554	27.5704	26.7213	18.5946	14.8721	15.8638	18.3546	6.24082	9.57611	9.89769	11.704
Q9WVR4	6	1	32.2447	5.14995e-05	0.00123471	3.61092	0.999998	Neurons	Microglia	74142	Fragile X mental retardation syndrome-related protein 2 OS=Mus musculus OX=10090 GN=Fxr2 PE=1 SV=1	1.80414	2.17674	2.15705	1.78275	0.833307	0.330254	0.776527	0.900413	0.787611	0.477927	0.375687	0.552312	6466.85	9380.71	11903.6	10492.9	1935.76	967.663	2796	2914.73	2086.32	1314.17	1304	1659.76	1.80414	2.17674	2.15705	1.78275	0.833307	0.330254	0.776527	0.900413	0.787611	0.477927	0.375687	0.552312
Q3TKT4	18	6	131.006	6.21589e-05	0.0013473	5.99989	0.999995	Neurons	Microglia	181941	Transcription activator BRG1 OS=Mus musculus OX=10090 GN=Smarca4 PE=1 SV=1	7.12946	7.59279	6.84075	4.49677	1.8188	3.44451	2.13505	1.7584	0.594006	0.795889	1.62693	1.32655	25555.2	32721.3	37750.5	26467.1	4225.04	10092.6	7687.57	5692.13	1573.47	2188.48	5647.05	3986.42	7.12946	7.59279	6.84075	4.49677	1.8188	3.44451	2.13505	1.7584	0.594006	0.795889	1.62693	1.32655
P42669	9	6	63.333	6.62918e-05	0.0013473	4.8899	0.999994	Neurons	Microglia	34997.8	Transcriptional activator protein Pur-alpha OS=Mus musculus OX=10090 GN=Pura PE=1 SV=1	11.3128	12.0486	8.40005	11.0579	3.10713	2.04849	4.29542	4.10764	1.22904	2.81258	2.09868	2.6164	40550.2	51923.8	46355.5	65084.7	7217.82	6002.2	15466.3	13296.9	3255.63	7733.86	7284.47	7862.56	11.3128	12.0486	8.40005	11.0579	3.10713	2.04849	4.29542	4.10764	1.22904	2.81258	2.09868	2.6164
P47964	4	2	22.1292	6.83815e-05	0.0013473	4.10903	0.999993	Neurons	Microglia	12272.6	60S ribosomal protein L36 OS=Mus musculus OX=10090 GN=Rpl36 PE=1 SV=2	5.25729	6.92031	5.79882	5.86728	2.43406	1.66245	2.70628	1.87861	1.53417	0.734824	1.35729	2.17647	18844.5	29823.3	32000.7	34533.7	5654.28	4871.07	9744.36	6081.26	4063.89	2020.57	4711.12	6540.51	5.25729	6.92031	5.79882	5.86728	2.43406	1.66245	2.70628	1.87861	1.53417	0.734824	1.35729	2.17647
Q8QZY9	6	6	43.485	7.02445e-05	0.0013473	6.58939	0.999993	Neurons	Microglia	44412.9	Splicing factor 3B subunit 4 OS=Mus musculus OX=10090 GN=Sf3b4 PE=1 SV=1	9.29119	15.0262	17.0148	8.64204	4.02809	3.62299	4.27817	3.88045	2.14617	0.752118	2.3202	2.36556	33303.8	64755.8	93895.6	50865.4	9357.19	10615.6	15404.2	12561.4	5685.02	2068.13	8053.35	7108.75	9.29119	15.0262	17.0148	8.64204	4.02809	3.62299	4.27817	3.88045	2.14617	0.752118	2.3202	2.36556
Q8BJ71	24	18	146.152	9.28621e-05	0.00169629	2.60361	0.999981	Neurons	Microglia	93794.5	Nuclear pore complex protein Nup93 OS=Mus musculus OX=10090 GN=Nup93 PE=1 SV=1	7.90042	9.85834	11.5021	9.44288	4.65944	3.78191	3.74126	4.27955	4.16619	2.38456	3.94224	4.37241	28318.7	42484.8	63473.9	55579	10823.8	11081.2	13471	13853.3	11035.9	6556.92	13683.4	13139.5	7.90042	9.85834	11.5021	9.44288	4.65944	3.78191	3.74126	4.27955	4.16619	2.38456	3.94224	4.37241
Q8BP67	5	4	41.2572	0.000104336	0.00181924	2.60163	0.999972	Neurons	Microglia	17893	60S ribosomal protein L24 OS=Mus musculus OX=10090 GN=Rpl24 PE=1 SV=2	12.2672	12.7064	11.6687	10.7935	5.93097	6.28324	6.44974	7.31828	5.41341	3.31659	3.52776	5.97538	43971.4	54758.6	64393.5	63528.7	13777.5	18410.3	23223.3	23690.1	14339.7	9119.76	12244.8	17956.6	12.2672	12.7064	11.6687	10.7935	5.93097	6.28324	6.44974	7.31828	5.41341	3.31659	3.52776	5.97538
O70172	3	2	15.8623	0.000115858	0.00193233	9.9677	0.99996	Neurons	Microglia	46379.7	Phosphatidylinositol 5-phosphate 4-kinase type-2 alpha OS=Mus musculus OX=10090 GN=Pip4k2a PE=1 SV=1	2.87519	3.06275	3.02972	1.48028	0.620154	0.224247	0.828318	1.17099	0.271189	0.139329	0.267297	0.370363	10306	13199	16719.5	8712.62	1440.61	657.056	2982.48	3790.61	718.359	383.118	927.783	1112.98	2.87519	3.06275	3.02972	1.48028	0.620154	0.224247	0.828318	1.17099	0.271189	0.139329	0.267297	0.370363
Q6PDM2	23	20	146.604	0.000126637	0.00201381	3.1655	0.999948	Neurons	Microglia	27858.7	Serine/arginine-rich splicing factor 1 OS=Mus musculus OX=10090 GN=Srsf1 PE=1 SV=3	84.3474	83.996	77.3333	61.4127	33.6793	28.3349	35.7	39.1755	21.3391	15.4881	25.504	34.68	302339	361983	426762	361464	78236.4	83022.9	128543	126815	56525.6	42588.3	88523.9	104217	84.3474	83.996	77.3333	61.4127	33.6793	28.3349	35.7	39.1755	21.3391	15.4881	25.504	34.68
Q9DC48	6	4	42.6855	0.000131243	0.00201381	3.21996	0.999941	Neurons	Oligodendrocytes	66145.6	Pre-mRNA-processing factor 17 OS=Mus musculus OX=10090 GN=Cdc40 PE=2 SV=1	2.49599	1.81777	2.41727	2.81166	0.949455	0.619861	0.572011	0.822279	0.837653	1.23746	0.440545	0.795012	8946.75	7833.72	13339.6	16548.9	2205.57	1816.23	2059.61	2661.81	2218.88	3402.7	1529.12	2389.09	2.49599	1.81777	2.41727	2.81166	0.949455	0.619861	0.572011	0.822279	0.837653	1.23746	0.440545	0.795012
P11798	20	17	184.82	0.000146484	0.00216122	9.92877	0.999918	Neurons	Microglia	54685.1	Calcium/calmodulin-dependent protein kinase type II subunit alpha OS=Mus musculus OX=10090 GN=Camk2a PE=1 SV=2	97.9219	109.732	103.037	116.175	14.1274	6.68667	12.6053	15.2131	11.4209	2.61345	11.7696	17.1888	350996	472891	568605	683786	32817.8	19592.3	45387.3	49246.4	30253.2	7186.29	40852.1	51654	97.9219	109.732	103.037	116.175	14.1274	6.68667	12.6053	15.2131	11.4209	2.61345	11.7696	17.1888
Q8BTV1	1	1	6.7701	0.000155142	0.00220417	6.25374	0.999903	Neurons	Microglia	39890.5	Tumor suppressor candidate 3 OS=Mus musculus OX=10090 GN=Tusc3 PE=1 SV=1	5.81845	9.44391	10.3471	11.1375	1.83108	1.5249	3.36188	2.50962	2.0783	0.537599	1.3734	1.8867	20856	40698.7	57100.5	65553.1	4253.58	4468.06	12105	8123.9	5505.26	1478.26	4767.05	5669.71	5.81845	9.44391	10.3471	11.1375	1.83108	1.5249	3.36188	2.50962	2.0783	0.537599	1.3734	1.8867
Q8K2T8	6	6	36.751	0.00017273	0.00236641	2.60535	0.999867	Neurons	Microglia	60689.5	RNA polymerase II-associated factor 1 homolog OS=Mus musculus OX=10090 GN=Paf1 PE=1 SV=1	3.66726	4.76465	4.52157	4.51022	1.82189	2.24358	2.62988	2.1577	1.39938	1.22472	1.61963	2.45931	13145.1	20533.4	24952.2	26546.3	4232.22	6573.84	9469.28	6984.69	3706.84	3367.65	5621.68	7390.47	3.66726	4.76465	4.52157	4.51022	1.82189	2.24358	2.62988	2.1577	1.39938	1.22472	1.61963	2.45931
Q99MJ9	9	4	52.0626	0.00018175	0.00240413	7.64498	0.999847	Neurons	Oligodendrocytes	82745.9	ATP-dependent RNA helicase DDX50 OS=Mus musculus OX=10090 GN=Ddx50 PE=2 SV=1	2.13253	2.11371	4.4169	1.72902	0.218677	0.1236	0.592129	0.424937	0.803387	0.188381	0.426258	0.389146	7643.96	9109.06	24374.6	10176.7	507.983	362.155	2132.05	1375.57	2128.11	517.999	1479.53	1169.42	2.13253	2.11371	4.4169	1.72902	0.218677	0.1236	0.592129	0.424937	0.803387	0.188381	0.426258	0.389146
Q91X78	6	4	45.1012	0.000200502	0.00253684	2.41432	0.999798	Neurons	Oligodendrocytes	39353.1	Erlin-1 OS=Mus musculus OX=10090 GN=Erlin1 PE=1 SV=2	1.94431	2.01103	2.50464	1.58151	0.699048	0.88858	0.906662	0.836451	0.68065	1.16305	1.18703	0.954492	6969.27	8666.59	13821.8	9308.45	1623.88	2603.59	3264.57	2707.68	1802.99	3198.08	4120.15	2868.35	1.94431	2.01103	2.50464	1.58151	0.699048	0.88858	0.906662	0.836451	0.68065	1.16305	1.18703	0.954492
Q60899	13	4	96.8914	0.000205009	0.00253684	5.20147	0.999786	Neurons	Microglia	39862.2	ELAV-like protein 2 OS=Mus musculus OX=10090 GN=Elavl2 PE=1 SV=1	4.01384	7.86578	5.86716	9.22643	1.22932	1.04537	1.55664	1.44774	1.8245	0.36215	1.34089	1.65815	14387.4	33897.8	32377.8	54305	2855.68	3062.99	5604.91	4686.49	4832.95	995.817	4654.21	4982.91	4.01384	7.86578	5.86716	9.22643	1.22932	1.04537	1.55664	1.44774	1.8245	0.36215	1.34089	1.65815
Q5SU73	8	6	55.8492	0.00022277	0.00267047	12.3309	0.999731	Neurons	Microglia	62429.9	Coilin OS=Mus musculus OX=10090 GN=Coil PE=1 SV=1	4.98688	5.50087	4.50083	1.54323	0.512932	0.21804	0.72424	0.900564	0.500023	0.0268547	0.549461	0.264339	17875.2	23706.1	24837.7	9083.17	1191.53	638.87	2607.74	2915.22	1324.52	73.8433	1907.17	794.366	4.98688	5.50087	4.50083	1.54323	0.512932	0.21804	0.72424	0.900564	0.500023	0.0268547	0.549461	0.264339
Q99KG3	8	4	50.8816	0.000237625	0.00272714	4.19946	0.999681	Neurons	Microglia	103836	RNA-binding protein 10 OS=Mus musculus OX=10090 GN=Rbm10 PE=1 SV=1	5.32607	6.5841	6.86204	6.10792	2.36938	1.3437	2.75996	2.13017	1.18953	0.658812	1.76054	2.31572	19091	28374.3	37868	35950.1	5504.04	3937.12	9937.66	6895.6	3150.97	1811.56	6110.8	6958.96	5.32607	6.5841	6.86204	6.10792	2.36938	1.3437	2.75996	2.13017	1.18953	0.658812	1.76054	2.31572
Q9D0T1	5	5	38.4635	0.000241715	0.00272714	2.78825	0.999667	Neurons	Microglia	14401.7	NHP2-like protein 1 OS=Mus musculus OX=10090 GN=Snu13 PE=1 SV=4	28.4231	31.0365	21.0704	35.8515	14.1147	9.70949	14.109	14.2812	10.6968	7.36283	10.4505	13.2299	101881	133752	116277	211015	32788.1	28449.4	50801.6	46229.8	28335.1	20245.8	36273.5	39757.1	28.4231	31.0365	21.0704	35.8515	14.1147	9.70949	14.109	14.2812	10.6968	7.36283	10.4505	13.2299
Q7TSH4	5	3	27.0631	0.000273932	0.00295974	2.92181	0.99954	Oligodendrocytes	Neurons	111995	Centriolar coiled-coil protein of 110 kDa OS=Mus musculus OX=10090 GN=Ccp110 PE=1 SV=1	15.2661	16.5841	10.0952	12.7953	57.5439	35.8367	31.6548	34.9065	14.1735	21.1474	16.216	20.3575	54720.6	71469.4	55710	75310.8	133674	105004	113978	112996	37544.4	58149.9	56285.5	61176.2	15.2661	16.5841	10.0952	12.7953	57.5439	35.8367	31.6548	34.9065	14.1735	21.1474	16.216	20.3575
O54833	10	9	79.4511	0.000281458	0.00295974	5.07146	0.999507	Neurons	Microglia	41386.4	Casein kinase II subunit alpha' OS=Mus musculus OX=10090 GN=Csnk2a2 PE=1 SV=1	5.68683	4.38571	6.41897	6.13957	1.59904	1.10337	1.48369	2.09257	1.66752	0.19533	0.98193	1.61766	20384.2	18900.3	35422.9	36136.3	3714.56	3232.95	5342.24	6773.88	4417.14	537.106	3408.26	4861.22	5.68683	4.38571	6.41897	6.13957	1.59904	1.10337	1.48369	2.09257	1.66752	0.19533	0.98193	1.61766
Q9CXY6	16	14	138.368	0.000287346	0.00295974	10.8534	0.999481	Neurons	Microglia	43290.3	Interleukin enhancer-binding factor 2 OS=Mus musculus OX=10090 GN=Ilf2 PE=1 SV=1	11.2325	29.9507	25.3056	15.062	2.04358	3.56732	5.58312	7.37599	1.14678	0.963952	2.34134	3.06176	40262.3	129073	139648	88651.9	4747.21	10452.5	20102.9	23876.9	3037.73	2650.61	8126.75	9200.92	11.2325	29.9507	25.3056	15.062	2.04358	3.56732	5.58312	7.37599	1.14678	0.963952	2.34134	3.06176
Q61584	6	3	36.2693	0.000293195	0.00295974	4.90864	0.999454	Neurons	Microglia	76564.2	Fragile X mental retardation syndrome-related protein 1 OS=Mus musculus OX=10090 GN=Fxr1 PE=1 SV=2	1.11312	2.39058	1.74062	2.3962	0.938338	0.513162	0.624259	0.698091	0.224032	0.626668	0.354929	0.350916	3989.94	10302.3	9605.58	14103.6	2179.74	1503.6	2247.74	2259.8	593.444	1723.17	1231.95	1054.54	1.11312	2.39058	1.74062	2.3962	0.938338	0.513162	0.624259	0.698091	0.224032	0.626668	0.354929	0.350916
Q6PD26	1	1	5.0595	0.000303675	0.00298694	14.7675	0.999404	Neurons	Oligodendrocytes	61824.7	GPI transamidase component PIG-S OS=Mus musculus OX=10090 GN=Pigs PE=1 SV=3	0.794206	0.877375	1.78939	0.673843	0.0201211	0.00595619	0.181214	0.0727035	0.0611533	0.0370607	0.0817852	0.156718	2846.79	3781.07	9874.72	3966.11	46.741	17.452	652.489	235.349	161.99	101.907	283.875	470.953	0.794206	0.877375	1.78939	0.673843	0.0201211	0.00595619	0.181214	0.0727035	0.0611533	0.0370607	0.0817852	0.156718
Q8R081	36	29	369.309	0.000327041	0.00313634	4.72817	0.999286	Neurons	Microglia	64591.1	Heterogeneous nuclear ribonucleoprotein L OS=Mus musculus OX=10090 GN=Hnrnpl PE=1 SV=2	73.1208	170.376	124.973	96.1072	39.772	41.9386	58.7231	37.5289	19.3679	14.662	27.1532	37.0742	262098	734241	689661	565668	92389.8	122883	211442	121485	51304.1	40316.6	94248.1	111412	73.1208	170.376	124.973	96.1072	39.772	41.9386	58.7231	37.5289	19.3679	14.662	27.1532	37.0742
Q9R0P9	1	1	5.1537	0.000347045	0.00324701	37.9935	0.999177	Neurons	Microglia	25180.5	Ubiquitin carboxyl-terminal hydrolase isozyme L1 OS=Mus musculus OX=10090 GN=Uchl1 PE=1 SV=1	3.11417	1.50235	1.03573	0.951915	0.245452	0.0344238	0.155947	0.183903	0.121043	0.0099802	0.00918648	0.0336133	11162.6	6474.41	5715.64	5602.79	570.181	100.864	561.512	595.312	320.634	27.4429	31.8861	101.011	3.11417	1.50235	1.03573	0.951915	0.245452	0.0344238	0.155947	0.183903	0.121043	0.0099802	0.00918648	0.0336133
Q99LC3	5	3	27.6701	0.00035894	0.00327834	2.59325	0.999109	Neurons	Oligodendrocytes	40888.6	NADH dehydrogenase [ubiquinone] 1 alpha subcomplex subunit 10_ mitochondrial OS=Mus musculus OX=10090 GN=Ndufa10 PE=1 SV=1	2.96792	3.22781	4.60774	4.14902	1.19418	1.08813	1.66403	1.81957	1.75611	0.902752	1.45442	1.6953	10638.4	13910.3	25427.7	24420.3	2774.06	3188.29	5991.6	5890.15	4651.79	2482.33	5048.25	5094.54	2.96792	3.22781	4.60774	4.14902	1.19418	1.08813	1.66403	1.81957	1.75611	0.902752	1.45442	1.6953
Q64518	9	1	62.7	0.00039571	0.00353012	11.1311	0.998882	Neurons	Microglia	110955	Sarcoplasmic/endoplasmic reticulum calcium ATPase 3 OS=Mus musculus OX=10090 GN=Atp2a3 PE=1 SV=4	0.235436	0.733635	0.611048	0.623051	0.0133555	0.0511796	0.0976545	0.061187	0.0095087	0.03723	0.0499079	0.101282	843.909	3161.62	3372.05	3667.16	31.0246	149.959	351.62	198.069	25.1878	102.373	173.229	304.364	0.235436	0.733635	0.611048	0.623051	0.0133555	0.0511796	0.0976545	0.061187	0.0095087	0.03723	0.0499079	0.101282
Q8VEH3	2	2	10.5412	0.000441779	0.00385154	2.89866	0.998566	Oligodendrocytes	Neurons	21618	ADP-ribosylation factor-like protein 8A OS=Mus musculus OX=10090 GN=Arl8a PE=1 SV=1	5.2274	2.98397	4.12952	4.82029	12.8902	10.1805	10.2009	16.4727	8.30521	10.3097	12.1128	17.3682	18737.4	12859.5	22788.7	28371.3	29943.8	29829.6	36730	53324	21999.9	28349.1	42043.4	52193.3	5.2274	2.98397	4.12952	4.82029	12.8902	10.1805	10.2009	16.4727	8.30521	10.3097	12.1128	17.3682
Q9CY50	4	4	23.1968	0.000495348	0.0042226	3.57345	0.998157	Neurons	Microglia	32065.1	Translocon-associated protein subunit alpha OS=Mus musculus OX=10090 GN=Ssr1 PE=1 SV=1	2.73806	2.47244	2.4985	3.22128	0.974037	0.842002	1.6975	1.54659	0.976588	0.295046	0.691987	1.09513	9814.43	10655.1	13787.9	18959.9	2262.67	2467.12	6112.09	5006.47	2586.9	811.3	2401.87	3290.98	2.73806	2.47244	2.4985	3.22128	0.974037	0.842002	1.6975	1.54659	0.976588	0.295046	0.691987	1.09513
E9Q5C9	3	3	16.93	0.000519679	0.0043337	4.44091	0.997958	Neurons	Microglia	73697.8	Nucleolar and coiled-body phosphoprotein 1 OS=Mus musculus OX=10090 GN=Nolc1 PE=1 SV=1	7.11962	8.11312	11.4132	6.36297	3.15096	2.40072	3.36129	3.42191	0.93192	1.00306	2.60309	2.89484	25519.9	34963.7	62983.3	37451.2	7319.62	7034.26	12102.8	11077.1	2468.58	2758.14	9035.25	8699.3	7.11962	8.11312	11.4132	6.36297	3.15096	2.40072	3.36129	3.42191	0.93192	1.00306	2.60309	2.89484
P63276	2	2	11.5184	0.000572394	0.00467174	7.65701	0.997499	Neurons	Microglia	15581.1	40S ribosomal protein S17 OS=Mus musculus OX=10090 GN=Rps17 PE=1 SV=2	2.80761	5.44089	4.5599	4.26133	0.893008	0.30996	1.86194	1.70084	0.199209	0.301563	0.589551	1.13897	10063.8	23447.6	25163.7	25081.4	2074.44	908.202	6704.2	5505.8	527.689	829.22	2046.32	3422.73	2.80761	5.44089	4.5599	4.26133	0.893008	0.30996	1.86194	1.70084	0.199209	0.301563	0.589551	1.13897
Q60749;Q9WU01	10	6	103.126	0.000633114	0.00505967	4.43983	0.996927	Neurons	Microglia	48541.8	KH domain-containing_ RNA-binding_ signal transduction-associated protein 1 OS=Mus musculus OX=10090 GN=Khdrbs1 PE=1 SV=2	18.6938	52.7162	46.1344	27.9666	11.9226	10.7709	15.542	15.5228	8.34549	5.27385	9.10042	10.0543	67006.9	227182	254592	164606	27696	31559.3	55961.3	50248.8	22106.5	14501.7	31587.4	30214.1	18.6938	52.7162	46.1344	27.9666	11.9226	10.7709	15.542	15.5228	8.34549	5.27385	9.10042	10.0543
Q9QY76	1	1	12.7892	0.000662374	0.00508456	19.7192	0.996636	Neurons	Microglia	27174.4	Vesicle-associated membrane protein-associated protein B OS=Mus musculus OX=10090 GN=Vapb PE=1 SV=3	0.99947	1.87884	0.982533	2.52804	0.205301	0.0951255	0.610079	0.531256	0.0027914	0.0279343	0.274986	0.0182819	3582.55	8096.92	5422.09	14879.5	476.912	278.723	2196.68	1719.73	7.39421	76.812	954.47	54.9391	0.99947	1.87884	0.982533	2.52804	0.205301	0.0951255	0.610079	0.531256	0.0027914	0.0279343	0.274986	0.0182819
Q9WU40	8	7	56.7353	0.000676216	0.00508456	9.8271	0.996495	Neurons	Oligodendrocytes	101276	Inner nuclear membrane protein Man1 OS=Mus musculus OX=10090 GN=Lemd3 PE=1 SV=2	12.8644	4.1884	3.26174	2.79886	0.384115	0.425688	0.625006	0.917201	1.34009	0.516265	0.382618	0.680892	46111.9	18050	17999.9	16473.6	892.292	1247.29	2250.43	2969.08	3549.81	1419.59	1328.06	2046.15	12.8644	4.1884	3.26174	2.79886	0.384115	0.425688	0.625006	0.917201	1.34009	0.516265	0.382618	0.680892
P99027	7	4	65.5335	0.000679965	0.00508456	4.0422	0.996456	Neurons	Microglia	11650.9	60S acidic ribosomal protein P2 OS=Mus musculus OX=10090 GN=Rplp2 PE=1 SV=3	21.864	25.2288	38.6777	35.9041	14.8648	8.98937	20.5622	18.2208	5.64292	5.17927	8.34697	10.9319	78370.4	108724	213442	211325	34530.6	26339.4	74037.4	58982.7	14947.7	14241.6	28972.1	32851.6	21.864	25.2288	38.6777	35.9041	14.8648	8.98937	20.5622	18.2208	5.64292	5.17927	8.34697	10.9319
Q9D6Z1	30	21	228.441	0.000689248	0.00508456	4.02161	0.99636	Neurons	Microglia	64920.6	Nucleolar protein 56 OS=Mus musculus OX=10090 GN=Nop56 PE=1 SV=2	30.0924	24.8487	40.3685	35.728	14.4172	9.17773	11.7972	12.074	6.69284	3.51175	10.8682	11.5106	107865	107086	222773	210288	33490.9	26891.3	42477.7	39084.7	17728.8	9656.38	37723.4	34590.4	30.0924	24.8487	40.3685	35.728	14.4172	9.17773	11.7972	12.074	6.69284	3.51175	10.8682	11.5106
P30275	15	11	98.665	0.000703947	0.00509501	3.61236	0.996207	Neurons	Microglia	47403	Creatine kinase U-type_ mitochondrial OS=Mus musculus OX=10090 GN=Ckmt1 PE=1 SV=1	26.1581	26.372	14.9182	19.5774	12.1259	8.64146	10.9819	7.86321	7.86008	3.88722	3.9063	8.43747	93762.6	113651	82325.7	115229	28168.3	25320	39541.9	25454	20820.7	10688.8	13558.7	25355.5	26.1581	26.372	14.9182	19.5774	12.1259	8.64146	10.9819	7.86321	7.86008	3.88722	3.9063	8.43747
P63046	1	1	5.2556	0.000749804	0.00532642	1.69097	0.995713	Neurons	Oligodendrocytes	33453.1	Sulfotransferase 4A1 OS=Mus musculus OX=10090 GN=Sult4a1 PE=1 SV=1	6.8377	6.81315	7.01757	5.18262	3.99089	3.86427	3.26572	4.1668	4.66621	3.41341	4.62749	4.08115	24509.4	29361.4	38726.3	30503.9	9270.77	11322.5	11758.7	13488.4	12360.4	9385.97	16061.9	12264.3	6.8377	6.81315	7.01757	5.18262	3.99089	3.86427	3.26572	4.1668	4.66621	3.41341	4.62749	4.08115
A2BE28	4	3	21.9919	0.000901092	0.00628475	6.43602	0.993953	Neurons	Microglia	90155.8	Ribosomal biogenesis protein LAS1L OS=Mus musculus OX=10090 GN=Las1l PE=1 SV=1	1.82906	1.40152	2.10417	0.725768	0.104532	0.281707	0.608901	0.471283	0.201048	0.107091	0.257149	0.376367	6556.17	6039.88	11611.8	4271.73	242.826	825.417	2192.44	1525.59	532.56	294.473	892.559	1131.02	1.82906	1.40152	2.10417	0.725768	0.104532	0.281707	0.608901	0.471283	0.201048	0.107091	0.257149	0.376367
P14206	1	1	5.9483	0.000923221	0.00632411	41.3055	0.993681	Neurons	Microglia	32952.2	40S ribosomal protein SA OS=Mus musculus OX=10090 GN=Rpsa PE=1 SV=4	2.97654	1.19325	0.846409	0.837637	0.202659	0.0257184	0.0577924	0.0240067	0.0724332	0	0	0.0692871	10669.3	5142.32	4670.89	4930.17	470.774	75.3563	208.09	77.7124	191.87	0	0	208.215	2.97654	1.19325	0.846409	0.837637	0.202659	0.0257184	0.0577924	0.0240067	0.0724332	0	0	0.0692871
Q9CXE2	2	2	24.1694	0.000947305	0.00637524	24.6549	0.99338	Neurons	Microglia	22837.9	B-cell CLL/lymphoma 7 protein family member A OS=Mus musculus OX=10090 GN=Bcl7a PE=2 SV=1	3.65198	5.05794	13.7095	26.0583	1.12834	1.11981	2.96198	3.1569	0.446361	0.255774	0.614395	0.649719	13090.4	21797.3	75655.4	153374	2621.13	3281.1	10665.1	10219.2	1182.38	703.312	2132.55	1952.47	3.65198	5.05794	13.7095	26.0583	1.12834	1.11981	2.96198	3.1569	0.446361	0.255774	0.614395	0.649719
P61358	6	5	41.6135	0.000966034	0.00638919	3.3174	0.993144	Neurons	Microglia	15797.8	60S ribosomal protein L27 OS=Mus musculus OX=10090 GN=Rpl27 PE=1 SV=2	9.87618	21.8876	17.1612	19.9349	6.54449	7.18508	7.75352	8.4256	4.08299	3.76805	4.4302	8.47595	35400.7	94325.2	94703.7	117333	15202.7	21052.7	27917.7	27274.6	10815.5	10361.1	15377.1	25471.1	9.87618	21.8876	17.1612	19.9349	6.54449	7.18508	7.75352	8.4256	4.08299	3.76805	4.4302	8.47595
P61965	3	3	17.1659	0.00101974	0.00663011	4.41229	0.992453	Neurons	Microglia	37158.8	WD repeat-containing protein 5 OS=Mus musculus OX=10090 GN=Wdr5 PE=1 SV=1	4.14525	8.23742	6.2852	5.01039	1.82143	3.38738	2.02911	1.05741	0.808716	0.960524	2.17375	1.42344	14858.4	35499.3	34684.7	29490.2	4231.15	9925.21	7306.12	3422.94	2142.23	2641.19	7545.03	4277.58	4.14525	8.23742	6.2852	5.01039	1.82143	3.38738	2.02911	1.05741	0.808716	0.960524	2.17375	1.42344
Q99K48	14	12	103.386	0.00106655	0.00681884	3.58315	0.991837	Neurons	Microglia	54655.1	Non-POU domain-containing octamer-binding protein OS=Mus musculus OX=10090 GN=Nono PE=1 SV=3	48.6763	56.9436	54.2184	25.5022	22.1326	16.7001	23.6304	21.9341	7.66887	17.7351	10.5573	15.7643	174478	245400	299203	150101	51413.7	48932.4	85084.7	71003.1	20314.2	48766.9	36644.2	47373.3	48.6763	56.9436	54.2184	25.5022	22.1326	16.7001	23.6304	21.9341	7.66887	17.7351	10.5573	15.7643
Q8VCS3	1	1	0	0.00115596	0.00720301	4.23786	0.990626	Neurons	Microglia	47036.9	Glycosaminoglycan xylosylkinase OS=Mus musculus OX=10090 GN=Fam20b PE=1 SV=1	4.59078	6.9433	7.2695	6.16565	0.806328	1.10182	1.55957	3.0306	0.476527	1.74877	2.06686	1.59979	16455.4	29922.3	40116.6	36289.8	1873.09	3228.39	5615.46	9810.37	1262.28	4808.66	7174.03	4807.53	4.59078	6.9433	7.2695	6.16565	0.806328	1.10182	1.55957	3.0306	0.476527	1.74877	2.06686	1.59979
Q8C2Q3	6	4	40.3607	0.00116419	0.00720301	4.32082	0.990513	Neurons	Microglia	69619.8	RNA-binding protein 14 OS=Mus musculus OX=10090 GN=Rbm14 PE=1 SV=1	9.56249	12.7956	13.3079	11.3611	3.52044	1.59084	3.02713	3.1793	6.24741	1.18383	1.54642	1.9062	34276.3	55143.1	73439.5	66869.3	8177.93	4661.26	10899.6	10291.7	16548.9	3255.21	5367.6	5728.33	9.56249	12.7956	13.3079	11.3611	3.52044	1.59084	3.02713	3.1793	6.24741	1.18383	1.54642	1.9062
P47963	11	8	70.6989	0.00118483	0.00721434	2.98822	0.990227	Neurons	Microglia	24362.5	60S ribosomal protein L13 OS=Mus musculus OX=10090 GN=Rpl13 PE=1 SV=3	12.6023	11.3674	14.6756	16.4747	8.6804	4.73309	7.63901	8.3653	4.57858	2.57	4.8018	6.49541	45172.4	48988.2	80987.2	96966.8	20164.4	13868.2	27505.4	27079.4	12128.3	7066.82	16666.9	19519.4	12.6023	11.3674	14.6756	16.4747	8.6804	4.73309	7.63901	8.3653	4.57858	2.57	4.8018	6.49541
Q8BMF4	8	7	39.1935	0.00146628	0.00878859	5.43872	0.986152	Neurons	Microglia	68512.1	Dihydrolipoyllysine-residue acetyltransferase component of pyruvate dehydrogenase complex_ mitochondrial OS=Mus musculus OX=10090 GN=Dlat PE=1 SV=2	2.91273	5.5389	2.95871	5.617	1.69362	0.790801	1.18259	1.55605	0.205993	0.297546	0.900466	1.72676	10440.5	23870	16327.6	33060.6	3934.25	2317.09	4258.09	5037.1	545.658	818.174	3125.5	5189.08	2.91273	5.5389	2.95871	5.617	1.69362	0.790801	1.18259	1.55605	0.205993	0.297546	0.900466	1.72676
Q9CXS4	10	7	90.5732	0.0015214	0.00897867	6.59968	0.985323	Neurons	Microglia	27997.3	Centromere protein V OS=Mus musculus OX=10090 GN=Cenpv PE=1 SV=2	76.6782	83.0354	90.8118	35.9459	38.6924	25.1784	38.3402	49.9895	5.88912	3.33281	17.0448	17.1401	274849	357843	501143	211570	89881.8	73774.2	138050	161821	15599.8	9164.36	59162.1	51507.8	76.6782	83.0354	90.8118	35.9459	38.6924	25.1784	38.3402	49.9895	5.88912	3.33281	17.0448	17.1401
Q923D5	2	2	13.1912	0.0015812	0.00900653	7.72037	0.984414	Neurons	Microglia	69874.7	WW domain-binding protein 11 OS=Mus musculus OX=10090 GN=Wbp11 PE=1 SV=2	1.43622	3.16201	6.09047	3.52554	0.910854	0.929085	1.50117	1.38027	0.144995	0.211204	0.920069	0.564864	5148.06	13626.8	33610.1	20750.6	2115.9	2722.27	5405.17	4468.07	384.081	580.756	3193.54	1697.48	1.43622	3.16201	6.09047	3.52554	0.910854	0.929085	1.50117	1.38027	0.144995	0.211204	0.920069	0.564864
P60867	1	1	6.4071	0.00159493	0.00900653	3.92493	0.984204	Neurons	Microglia	13486.8	40S ribosomal protein S20 OS=Mus musculus OX=10090 GN=Rps20 PE=1 SV=1	15.7993	11.6102	9.34698	21.7173	3.64905	3.8443	8.2415	4.54572	2.9835	2.19344	3.96296	5.75815	56632	50034.5	51581.1	127824	8476.69	11264	29674.8	14715	7903.05	6031.37	13755.3	17303.8	15.7993	11.6102	9.34698	21.7173	3.64905	3.8443	8.2415	4.54572	2.9835	2.19344	3.96296	5.75815
Q922Q8	3	2	19.2751	0.00161374	0.00900653	5.14078	0.983915	Neurons	Microglia	35333.6	Leucine-rich repeat-containing protein 59 OS=Mus musculus OX=10090 GN=Lrrc59 PE=1 SV=1	1.63721	2.10287	1.68728	0.908248	0.636831	1.10675	0.593158	0.69501	0.214605	0.0230852	0.313155	0.681576	5868.49	9062.37	9311.24	5345.78	1479.35	3242.84	2135.76	2249.82	568.472	63.4782	1086.95	2048.21	1.63721	2.10287	1.68728	0.908248	0.636831	1.10675	0.593158	0.69501	0.214605	0.0230852	0.313155	0.681576
Q8VDS4	4	3	31.4337	0.00162004	0.00900653	5.66616	0.983818	Neurons	Microglia	35928.8	Regulation of nuclear pre-mRNA domain-containing protein 1A OS=Mus musculus OX=10090 GN=Rprd1a PE=1 SV=1	1.74792	1.75827	1.65276	1.11265	0.743346	0.176394	0.843942	0.487345	0.117632	0.043836	0.128249	0.817137	6265.33	7577.32	9120.72	6548.86	1726.78	516.844	3038.74	1577.59	311.598	120.538	445.148	2455.58	1.74792	1.75827	1.65276	1.11265	0.743346	0.176394	0.843942	0.487345	0.117632	0.043836	0.128249	0.817137
Q9CR57	4	4	29.5904	0.00171382	0.00939179	5.38697	0.982366	Neurons	Microglia	23678.2	60S ribosomal protein L14 OS=Mus musculus OX=10090 GN=Rpl14 PE=1 SV=3	8.71896	9.42149	8.25402	7.82994	4.53267	1.79646	3.69412	4.82559	1.69164	0.193206	1.71634	2.75199	31252.7	40602.1	45549.6	46085.5	10529.3	5263.72	13301.2	15620.9	4481.03	531.266	5957.37	8270.03	8.71896	9.42149	8.25402	7.82994	4.53267	1.79646	3.69412	4.82559	1.69164	0.193206	1.71634	2.75199
O70133	65	48	496.796	0.00174249	0.00941441	3.5979	0.981919	Neurons	Microglia	150787	ATP-dependent RNA helicase A OS=Mus musculus OX=10090 GN=Dhx9 PE=1 SV=2	37.0944	43.908	53.8719	26.8898	17.1237	17.4329	21.0816	21.3719	6.37574	6.49554	12.1094	19.9801	132963	189223	297291	158268	39778.2	51079.5	75907.5	69183.2	16888.9	17861	42031.3	60042.3	37.0944	43.908	53.8719	26.8898	17.1237	17.4329	21.0816	21.3719	6.37574	6.49554	12.1094	19.9801
Q9Z130	9	4	103.059	0.00186712	0.00994769	4.13695	0.979956	Neurons	Microglia	33729.9	Heterogeneous nuclear ribonucleoprotein D-like OS=Mus musculus OX=10090 GN=Hnrnpdl PE=1 SV=1	7.82684	21.2605	15.6744	13.6592	4.30415	5.13279	6.69899	7.84048	2.27978	2.12912	4.03499	5.67786	28054.9	91622.6	86498.7	80395.5	9998.48	15039.4	24120.7	25380.5	6038.97	5854.51	14005.3	17062.6	7.82684	21.2605	15.6744	13.6592	4.30415	5.13279	6.69899	7.84048	2.27978	2.12912	4.03499	5.67786
ALBU_HUMAN	21	12	181.84	0.00189786	0.00997295	3.42325	0.979468	Microglia	Neurons	71362.7		23.4699	77.0266	61.8923	44.2428	132.589	75.0972	133.582	183.522	165.051	196.115	168.891	177.294	84126.8	331948	341551	260405	308002	220039	480983	594081	437208	539265	586216	532788	23.4699	77.0266	61.8923	44.2428	132.589	75.0972	133.582	183.522	165.051	196.115	168.891	177.294
Q9CXW4	5	5	32.7794	0.00198327	0.0102809	4.12199	0.978105	Neurons	Microglia	20480.5	60S ribosomal protein L11 OS=Mus musculus OX=10090 GN=Rpl11 PE=1 SV=4	6.568	10.5489	6.89632	14.3433	3.50676	2.04777	3.21176	3.98411	2.7582	0.834913	2.34133	3.37089	23542.7	45460.6	38057.2	84421.8	8146.15	6000.09	11564.4	12897	7306.25	2295.79	8126.69	10129.9	6.568	10.5489	6.89632	14.3433	3.50676	2.04777	3.21176	3.98411	2.7582	0.834913	2.34133	3.37089
Q8VIJ6	27	21	207.48	0.00206468	0.0105602	3.0791	0.976797	Neurons	Microglia	75555.9	Splicing factor_ proline- and glutamine-rich OS=Mus musculus OX=10090 GN=Sfpq PE=1 SV=1	76.2995	58.6013	69.0993	37.821	42.2429	27.9746	44.5639	51.4056	20.4504	12.678	15.0834	30.3246	273492	252543	381323	222607	98129.7	81967.1	160459	166405	54171.6	34861.1	52354	91128.5	76.2995	58.6013	69.0993	37.821	42.2429	27.9746	44.5639	51.4056	20.4504	12.678	15.0834	30.3246
Q6ZWN5	12	12	104.793	0.00209527	0.0105757	3.05588	0.976304	Neurons	Microglia	22648.5	40S ribosomal protein S9 OS=Mus musculus OX=10090 GN=Rps9 PE=1 SV=3	23.4346	15.2881	16.1504	9.13282	8.35704	5.58707	7.24168	7.57847	6.8783	3.27186	4.6249	6.17007	84000.1	65884.4	89125.6	53754	19413.3	16370.4	26074.8	24532.3	18220.1	8996.76	16052.9	18541.7	23.4346	15.2881	16.1504	9.13282	8.35704	5.58707	7.24168	7.57847	6.8783	3.27186	4.6249	6.17007
Q9CWK3	2	2	12.8895	0.00231224	0.0113113	5.86215	0.972782	Neurons	Microglia	37808.6	CD2 antigen cytoplasmic tail-binding protein 2 OS=Mus musculus OX=10090 GN=Cd2bp2 PE=1 SV=1	1.49081	2.94186	3.46008	4.08	0.7865	0.43872	1.57276	1.59323	0.352958	0.194872	0.562825	0.931724	5343.72	12678	19094.4	24014.1	1827.03	1285.47	5662.94	5157.45	934.959	535.846	1953.55	2799.93	1.49081	2.94186	3.46008	4.08	0.7865	0.43872	1.57276	1.59323	0.352958	0.194872	0.562825	0.931724
O09167	3	3	29.9883	0.00232893	0.0113113	6.19372	0.972509	Neurons	Microglia	18618.9	60S ribosomal protein L21 OS=Mus musculus OX=10090 GN=Rpl21 PE=1 SV=3	15.4903	10.6348	13.5416	6.34861	6.99498	2.89057	5.40746	5.20813	1.66492	0.230371	2.56956	2.96451	55524.4	45830.9	74729	37366.7	16249.2	8469.54	19470.4	16859.3	4410.24	633.46	8918.88	8908.65	15.4903	10.6348	13.5416	6.34861	6.99498	2.89057	5.40746	5.20813	1.66492	0.230371	2.56956	2.96451
P28652	12	7	114.578	0.00232947	0.0113113	23.8058	0.972501	Neurons	Microglia	61202.3	Calcium/calmodulin-dependent protein kinase type II subunit beta OS=Mus musculus OX=10090 GN=Camk2b PE=1 SV=2	16.6355	26.9508	15.8063	1.6125	1.11497	0.752964	1.42561	1.20658	0.524933	0.112762	0.779737	1.14518	59629.1	116145	87227	9490.87	2590.05	2206.23	5133.14	3905.83	1390.51	310.066	2706.45	3441.39	16.6355	26.9508	15.8063	1.6125	1.11497	0.752964	1.42561	1.20658	0.524933	0.112762	0.779737	1.14518
Q03142	1	1	4.9644	0.00236004	0.0113165	3.0555	0.972001	Microglia	Neurons	89573.9	Fibroblast growth factor receptor 4 OS=Mus musculus OX=10090 GN=Fgfr4 PE=1 SV=3	34.7466	20.8602	25.4378	17.7285	33.8612	68.5276	45.5405	40.1926	56.5154	115.975	72.7253	56.586	124548	89897.5	140378	104346	78659.1	200790	163975	130108	149705	318900	252428	170047	34.7466	20.8602	25.4378	17.7285	33.8612	68.5276	45.5405	40.1926	56.5154	115.975	72.7253	56.586
P47911	9	9	80.1965	0.00238974	0.0113174	2.30081	0.971516	Neurons	Microglia	33566.7	60S ribosomal protein L6 OS=Mus musculus OX=10090 GN=Rpl6 PE=1 SV=3	10.6145	15.2841	18.6343	13.5846	8.63659	8.7558	7.78697	8.18865	5.05366	9.86719	4.47858	5.86013	38047.2	65867.1	102833	79956.5	20062.7	25655	28038.2	26507.5	13386.8	27132.2	15545.1	17610.3	10.6145	15.2841	18.6343	13.5846	8.63659	8.7558	7.78697	8.18865	5.05366	9.86719	4.47858	5.86013
P35922	4	1	21.794	0.0026864	0.0124682	14.2133	0.966647	Neurons	Microglia	69274.3	Synaptic functional regulator FMR1 OS=Mus musculus OX=10090 GN=Fmr1 PE=1 SV=1	0.371644	0.699971	0.453367	0.162275	0.102564	0.0655372	0.0474026	0.0370846	0.021277	0.0285759	0.0372189	0.0316378	1332.14	3016.54	2501.9	955.119	238.254	192.028	170.68	120.047	56.3612	78.5762	129.186	95.0747	0.371644	0.699971	0.453367	0.162275	0.102564	0.0655372	0.0474026	0.0370846	0.021277	0.0285759	0.0372189	0.0316378
Q9ESX5	11	6	85.9156	0.0027186	0.0124682	4.91972	0.966117	Neurons	Microglia	57857.9	H/ACA ribonucleoprotein complex subunit DKC1 OS=Mus musculus OX=10090 GN=Dkc1 PE=1 SV=4	17.8032	17.1448	25.7242	14.125	6.54306	4.49754	5.28649	7.77339	2.18806	0.933613	5.22928	6.85258	63814.6	73885.8	141958	83137.2	15199.4	13178.1	19034.8	25163.3	5796	2567.19	18150.7	20592.7	17.8032	17.1448	25.7242	14.125	6.54306	4.49754	5.28649	7.77339	2.18806	0.933613	5.22928	6.85258
Q6PAL7	4	3	20.793	0.00273025	0.0124682	5.86478	0.965925	Neurons	Oligodendrocytes	169735	AT-hook DNA-binding motif-containing protein 1 OS=Mus musculus OX=10090 GN=Ahdc1 PE=1 SV=1	0.884691	0.92072	1.74764	0.584662	0.076366	0.135061	0.274614	0.219478	0.0569013	0.408909	0.274104	0.43005	3171.13	3967.87	9644.3	3441.21	177.397	395.737	988.79	710.473	150.727	1124.39	951.41	1292.34	0.884691	0.92072	1.74764	0.584662	0.076366	0.135061	0.274614	0.219478	0.0569013	0.408909	0.274104	0.43005
Q9D958	2	2	19.091	0.00286789	0.0129427	3.73223	0.963659	Neurons	Microglia	18471.3	Signal peptidase complex subunit 1 OS=Mus musculus OX=10090 GN=Spcs1 PE=2 SV=3	1.75916	3.03447	3.69603	2.30428	1.23585	0.70431	1.15228	1.49596	0.503148	0.180438	1.10866	1.09984	6305.62	13077.1	20396.5	13562.5	2870.85	2063.67	4148.96	4842.59	1332.8	496.157	3848.14	3305.13	1.75916	3.03447	3.69603	2.30428	1.23585	0.70431	1.15228	1.49596	0.503148	0.180438	1.10866	1.09984
Q6DIC0	13	6	92.9545	0.00293058	0.0130719	2.82869	0.962627	Neurons	Microglia	180824	Probable global transcription activator SNF2L2 OS=Mus musculus OX=10090 GN=Smarca2 PE=1 SV=1	5.33178	7.69894	10.2241	5.49997	2.50517	2.01969	3.15299	3.04425	1.57477	1.48027	3.32145	3.78891	19111.5	33178.8	56421.6	32371.8	5819.46	5917.8	11352.8	9854.57	4171.45	4070.35	11528.7	11386.1	5.33178	7.69894	10.2241	5.49997	2.50517	2.01969	3.15299	3.04425	1.57477	1.48027	3.32145	3.78891
Q9JJZ2	16	1	179.217	0.00300426	0.0132465	3.61862	0.961415	Microglia	Neurons	50735.9	Tubulin alpha-8 chain OS=Mus musculus OX=10090 GN=Tuba8 PE=1 SV=1	1.93501	0.943777	0.88706	0.158734	4.88045	2.73421	2.32308	2.45685	2.96149	4.54776	3.4992	3.19311	6935.93	4067.23	4895.22	934.279	11337.2	8011.39	8364.6	7953.09	7844.76	12505.1	12145.6	9595.62	1.93501	0.943777	0.88706	0.158734	4.88045	2.73421	2.32308	2.45685	2.96149	4.54776	3.4992	3.19311
Q8R3N6	6	5	36.6127	0.00307727	0.0134142	2.78487	0.960214	Neurons	Microglia	76177.4	THO complex subunit 1 OS=Mus musculus OX=10090 GN=Thoc1 PE=1 SV=1	3.85536	5.52339	6.32947	3.14345	2.01547	1.33797	1.86051	2.6654	1.09966	1.17813	2.147	2.34454	13819.3	23803.2	34929	18501.8	4681.9	3920.32	6699.05	8628.19	2912.92	3239.53	7452.18	7045.58	3.85536	5.52339	6.32947	3.14345	2.01547	1.33797	1.86051	2.6654	1.09966	1.17813	2.147	2.34454
Q61990;P57722	7	3	51.4787	0.00317635	0.0135975	6.58639	0.958586	Neurons	Microglia	38621	Poly(rC)-binding protein 2 OS=Mus musculus OX=10090 GN=Pcbp2 PE=1 SV=1	2.40868	6.43659	3.15954	2.03372	0.435957	0.966656	1.35413	1.29063	0.184511	0.0237378	0.793842	1.12936	8633.81	27738.6	17435.9	11970.1	1012.72	2832.36	4875.75	4177.9	488.756	65.2727	2755.41	3393.83	2.40868	6.43659	3.15954	2.03372	0.435957	0.966656	1.35413	1.29063	0.184511	0.0237378	0.793842	1.12936
P14148	13	8	105.607	0.00319022	0.0135975	4.072	0.958358	Neurons	Microglia	31476.7	60S ribosomal protein L7 OS=Mus musculus OX=10090 GN=Rpl7 PE=1 SV=2	18.047	22.6679	21.6315	8.04308	13.0651	8.68638	8.28693	7.44907	3.95176	2.06933	4.95262	6.3125	64688.5	97687.9	119373	47340	30350.1	25451.6	29838.3	24113.4	10467.9	5690.11	17190.4	18969.7	18.047	22.6679	21.6315	8.04308	13.0651	8.68638	8.28693	7.44907	3.95176	2.06933	4.95262	6.3125
P35550	24	16	162.66	0.00354522	0.0149445	2.52719	0.952549	Neurons	Microglia	34420.9	rRNA 2'-O-methyltransferase fibrillarin OS=Mus musculus OX=10090 GN=Fbl PE=1 SV=2	10.8151	9.58222	12.4016	9.51279	5.16105	3.66731	5.78909	5.8223	2.85596	2.38937	4.39045	7.1068	38766.3	41294.8	68437.9	55990.4	11989	10745.4	20844.5	18847.4	7565.22	6570.15	15239.1	21356.7	10.8151	9.58222	12.4016	9.51279	5.16105	3.66731	5.78909	5.8223	2.85596	2.38937	4.39045	7.1068
Q91WM1	7	2	40.8767	0.0036443	0.0151952	25.8492	0.950935	Neurons	Microglia	74389.1	Spermatid perinuclear RNA-binding protein OS=Mus musculus OX=10090 GN=Strbp PE=1 SV=1	0.287363	2.02493	3.33071	3.0952	0.0328995	0.0734328	0.222131	0.163095	0.0901056	0.0361942	0.116935	0.0948109	1030.04	8726.5	18380.4	18217.7	76.425	215.162	799.817	527.956	238.683	99.5247	405.878	284.917	0.287363	2.02493	3.33071	3.0952	0.0328995	0.0734328	0.222131	0.163095	0.0901056	0.0361942	0.116935	0.0948109
Q62241	2	2	12.8919	0.00368436	0.0151971	3.13371	0.950284	Neurons	Microglia	17534.9	U1 small nuclear ribonucleoprotein C OS=Mus musculus OX=10090 GN=Snrpc PE=1 SV=1	5.95674	5.81365	10.0876	8.7316	4.10061	3.23362	3.62117	3.65895	1.73768	0.99781	4.04871	2.97727	21351.7	25054.1	55668.4	51392.5	9525.66	9474.71	13038.6	11844.4	4602.97	2743.71	14053	8946.99	5.95674	5.81365	10.0876	8.7316	4.10061	3.23362	3.62117	3.65895	1.73768	0.99781	4.04871	2.97727
Q9CQA5	2	2	10.691	0.00404541	0.0164255	11.9442	0.944452	Neurons	Microglia	29838.6	Mediator of RNA polymerase II transcription subunit 4 OS=Mus musculus OX=10090 GN=Med4 PE=2 SV=1	0.236811	0.88499	0.923326	0.47002	0	0.0393606	0.0702402	0.245327	0.00599876	0.0330668	0.136724	0.0347859	848.836	3813.89	5095.36	2766.45	0	115.329	252.91	794.15	15.8903	90.9249	474.565	104.535	0.236811	0.88499	0.923326	0.47002	0	0.0393606	0.0702402	0.245327	0.00599876	0.0330668	0.136724	0.0347859
P47753	4	2	24.7994	0.00406782	0.0164255	4.23581	0.944092	Microglia	Neurons	33110.9	F-actin-capping protein subunit alpha-1 OS=Mus musculus OX=10090 GN=Capza1 PE=1 SV=4	2.50029	3.18287	2.024	1.43941	3.80468	6.94722	5.54211	14.0578	6.99393	16.7341	8.47959	6.5356	8962.18	13716.6	11169.4	8472.08	8838.22	20355.8	19955.2	45506.6	18526.4	46014.2	29432.5	19640.1	2.50029	3.18287	2.024	1.43941	3.80468	6.94722	5.54211	14.0578	6.99393	16.7341	8.47959	6.5356
Q7TPV4	10	8	61.7949	0.00422917	0.0166464	5.04709	0.94151	Neurons	Microglia	152950	Myb-binding protein 1A OS=Mus musculus OX=10090 GN=Mybbp1a PE=1 SV=2	2.66845	2.59137	5.88765	6.92692	0.838353	0.448252	1.28352	2.09005	1.10712	0.184056	0.986127	1.30385	9564.92	11167.6	32490.9	40770.5	1947.48	1313.41	4621.52	6765.72	2932.67	506.107	3422.82	3918.2	2.66845	2.59137	5.88765	6.92692	0.838353	0.448252	1.28352	2.09005	1.10712	0.184056	0.986127	1.30385
Q52KI8	4	3	23.4601	0.00425256	0.0166464	6.2995	0.941137	Neurons	Microglia	106919	Serine/arginine repetitive matrix protein 1 OS=Mus musculus OX=10090 GN=Srrm1 PE=1 SV=2	4.44194	11.9586	12.4544	19.2484	3.4661	2.4507	3.97777	3.82517	0.659905	0.656422	2.08666	4.23306	15921.9	51535.8	68729.3	113292	8051.69	7180.7	14322.6	12382.5	1748.04	1804.99	7242.76	12720.8	4.44194	11.9586	12.4544	19.2484	3.4661	2.4507	3.97777	3.82517	0.659905	0.656422	2.08666	4.23306
Q9D1M0	2	2	10.8594	0.00425269	0.0166464	3.54848	0.941135	Microglia	Neurons	36078.9	Protein SEC13 homolog OS=Mus musculus OX=10090 GN=Sec13 PE=1 SV=3	12.2642	25.28	10.1592	5.46457	42.8867	42.8801	29.9547	25.086	29.382	69.3625	46.4857	43.4351	43960.4	108945	56063.2	32163.4	99625.1	125641	107856	81206	77830.5	190729	161351	130527	12.2642	25.28	10.1592	5.46457	42.8867	42.8801	29.9547	25.086	29.382	69.3625	46.4857	43.4351
O70251	8	7	64.3902	0.00435978	0.0168931	5.8161	0.939431	Neurons	Microglia	24864.8	Elongation factor 1-beta OS=Mus musculus OX=10090 GN=Eef1b PE=1 SV=5	4.39321	17.3346	11.3297	5.04052	2.62383	2.8819	4.66084	3.83006	0.610697	1.42811	1.66551	2.84613	15747.2	74704.1	62523	29667.5	6095.11	8444.14	16782.1	12398.3	1617.69	3926.94	5780.95	8552.92	4.39321	17.3346	11.3297	5.04052	2.62383	2.8819	4.66084	3.83006	0.610697	1.42811	1.66551	2.84613
Q9D1J1	1	1	5.4286	0.00454744	0.0174441	10.222	0.936463	Oligodendrocytes	Neurons	28712.1	Adaptin ear-binding coat-associated protein 2 OS=Mus musculus OX=10090 GN=Necap2 PE=1 SV=1	14.3473	48.9646	6.26989	13.5555	85.0099	72.4313	398.51	293.88	180.364	47.7126	199.879	223.987	51427.1	211014	34600.3	79785	197477	212228	1.43489e+06	951320	477769	131197	693774	673105	14.3473	48.9646	6.26989	13.5555	85.0099	72.4313	398.51	293.88	180.364	47.7126	199.879	223.987
P62849	5	3	35.3684	0.00476717	0.0176168	4.55527	0.933015	Neurons	Microglia	15423.2	40S ribosomal protein S24 OS=Mus musculus OX=10090 GN=Rps24 PE=1 SV=1	7.87947	9.16483	10.1465	3.66568	4.04071	3.15271	3.50339	4.66984	1.28	0.325047	2.21746	2.95128	28243.6	39496	55993	21575.5	9386.5	9237.64	12614.5	15116.8	3390.62	893.795	7696.74	8868.89	7.87947	9.16483	10.1465	3.66568	4.04071	3.15271	3.50339	4.66984	1.28	0.325047	2.21746	2.95128
Q920B9	21	12	125.037	0.00476783	0.0176168	2.91066	0.933005	Microglia	Neurons	120395	FACT complex subunit SPT16 OS=Mus musculus OX=10090 GN=Supt16h PE=1 SV=2	19.915	22.7502	18.9067	7.77599	23.1874	42.6475	36.5672	42.2404	35.5428	58.3933	62.2856	45.6261	71384.3	98042.6	104336	45768	53863.9	124960	131666	136737	94150.2	160566	216192	137111	19.915	22.7502	18.9067	7.77599	23.1874	42.6475	36.5672	42.2404	35.5428	58.3933	62.2856	45.6261
P61979	24	17	190.697	0.00478445	0.0176168	5.48251	0.932745	Neurons	Microglia	51261.5	Heterogeneous nuclear ribonucleoprotein K OS=Mus musculus OX=10090 GN=Hnrnpk PE=1 SV=1	46.0386	91.7562	112.176	152.799	21.2437	25.7656	46.1852	52.6037	7.27804	10.2572	22.0204	33.9088	165023	395425	619039	899345	49348.8	75494.7	166297	170284	19279	28204.5	76432.3	101899	46.0386	91.7562	112.176	152.799	21.2437	25.7656	46.1852	52.6037	7.27804	10.2572	22.0204	33.9088
Q91ZW3	25	19	168.317	0.00480308	0.0176168	3.84168	0.932455	Microglia	Neurons	122369	SWI/SNF-related matrix-associated actin-dependent regulator of chromatin subfamily A member 5 OS=Mus musculus OX=10090 GN=Smarca5 PE=1 SV=1	23.3583	33.9844	60.2614	13.4016	63.5995	92.3272	111.973	169.664	75.7868	143.108	187.657	96.7301	83726.6	146457	332551	78879.3	147741	270524	403177	549220	200753	393510	651354	290684	23.3583	33.9844	60.2614	13.4016	63.5995	92.3272	111.973	169.664	75.7868	143.108	187.657	96.7301
Q8K019	12	11	100.457	0.00482209	0.0176168	3.30897	0.932158	Neurons	Microglia	106116	Bcl-2-associated transcription factor 1 OS=Mus musculus OX=10090 GN=Bclaf1 PE=1 SV=2	11.8791	16.7692	20.9441	9.06306	5.56839	5.18586	4.68913	4.87849	1.63604	7.34749	3.42856	5.31409	42580	72267.4	115579	53343.5	12935.3	15194.9	16883.9	15792.2	4333.73	20203.7	11900.5	15969.4	11.8791	16.7692	20.9441	9.06306	5.56839	5.18586	4.68913	4.87849	1.63604	7.34749	3.42856	5.31409
Q5XG69	3	2	23.9767	0.00504053	0.0182147	10.9911	0.92877	Neurons	Microglia	73524.9	Soluble lamin-associated protein of 75 kDa OS=Mus musculus OX=10090 GN=Fam169a PE=1 SV=3	1.15615	5.03378	5.95428	8.30858	0.602499	0.828681	1.75579	1.69956	0.090498	0.594386	0.194024	0.981935	4144.15	21693.2	32858.6	48902.7	1399.59	2428.09	6322	5501.64	239.722	1634.4	673.452	2950.82	1.15615	5.03378	5.95428	8.30858	0.602499	0.828681	1.75579	1.69956	0.090498	0.594386	0.194024	0.981935
Q9JME5	3	3	15.5013	0.0050807	0.0182147	7.47061	0.928151	Neurons	Microglia	119820	AP-3 complex subunit beta-2 OS=Mus musculus OX=10090 GN=Ap3b2 PE=1 SV=2	3.04051	1.15227	1.76877	3.72654	0.559973	1.66053	0.877167	0.87191	0.0555825	0.0138337	0.284346	0.943066	10898.6	4965.74	9760.93	21933.7	1300.81	4865.44	3158.37	2822.46	147.234	38.039	986.959	2834.01	3.04051	1.15227	1.76877	3.72654	0.559973	1.66053	0.877167	0.87191	0.0555825	0.0138337	0.284346	0.943066
Q99M73	24	10	164.535	0.0055664	0.0196093	2.35445	0.920747	Oligodendrocytes	Neurons	65838.5	Keratin_ type II cuticular Hb4 OS=Mus musculus OX=10090 GN=Krt84 PE=2 SV=2	1.21294	1.93369	1.66723	0.666267	4.09166	4.10897	2.42123	2.28083	2.44431	3.31549	3.23285	3.16293	4347.74	8333.27	9200.57	3921.52	9504.85	12039.5	8718.01	7383.28	6474.78	9116.71	11221.1	9504.93	1.21294	1.93369	1.66723	0.666267	4.09166	4.10897	2.42123	2.28083	2.44431	3.31549	3.23285	3.16293
Q8BUH8	1	1	5.6933	0.00557194	0.0196093	4.49474	0.920664	Neurons	Microglia	117658	Sentrin-specific protease 7 OS=Mus musculus OX=10090 GN=Senp7 PE=1 SV=1	1.20754	1.16492	1.05156	3.19203	0.801346	0.685382	0.529072	0.575855	0.527099	0.36049	0.194022	0.390344	4328.36	5020.25	5803	18787.7	1861.51	2008.21	1905	1864.1	1396.24	991.252	673.444	1173.02	1.20754	1.16492	1.05156	3.19203	0.801346	0.685382	0.529072	0.575855	0.527099	0.36049	0.194022	0.390344
Q60634	5	3	25.3564	0.00566195	0.0197449	7.63938	0.91931	Neurons	Oligodendrocytes	47437.3	Flotillin-2 OS=Mus musculus OX=10090 GN=Flot2 PE=1 SV=2	0.424074	2.40473	2.09236	1.88559	0.131803	0.0792513	0.40963	0.270326	0.315064	0.0968748	0.258639	0.696643	1520.07	10363.3	11546.7	11098.2	306.177	232.211	1474.93	875.073	834.581	266.38	897.73	2093.48	0.424074	2.40473	2.09236	1.88559	0.131803	0.0792513	0.40963	0.270326	0.315064	0.0968748	0.258639	0.696643
Q60900	6	1	47.2119	0.00646665	0.0223479	9.58778	0.907458	Neurons	Microglia	39704.3	ELAV-like protein 3 OS=Mus musculus OX=10090 GN=Elavl3 PE=1 SV=1	0.132161	0.806748	0.580688	0.44681	0.0711589	0.0693249	0.138095	0.0904591	0.0428328	0.0144908	0.0584338	0.0893378	473.725	3476.7	3204.52	2629.84	165.301	203.126	497.233	292.826	113.461	39.8458	202.822	268.469	0.132161	0.806748	0.580688	0.44681	0.0711589	0.0693249	0.138095	0.0904591	0.0428328	0.0144908	0.0584338	0.0893378
P29341	11	11	84.2267	0.00654561	0.0224189	3.37002	0.906319	Neurons	Oligodendrocytes	70899.1	Polyadenylate-binding protein 1 OS=Mus musculus OX=10090 GN=Pabpc1 PE=1 SV=2	3.45926	4.70566	5.40812	9.16525	1.52765	1.04835	2.2331	1.93813	3.57069	1.07595	1.10489	2.23334	12399.5	20279.2	29844.6	53944.9	3548.71	3071.73	8040.6	6273.92	9458.48	2958.58	3835.06	6711.41	3.45926	4.70566	5.40812	9.16525	1.52765	1.04835	2.2331	1.93813	3.57069	1.07595	1.10489	2.23334
Q8BW41	1	1	5.4162	0.00677606	0.0228321	42.9496	0.903019	Neurons	Microglia	70005.7	Protein O-linked-mannose beta-1_4-N-acetylglucosaminyltransferase 2 OS=Mus musculus OX=10090 GN=Pomgnt2 PE=1 SV=1	0.415769	0.880429	0.149548	0.979164	0.0178204	0.0575517	0	0.139852	0.0564594	0	0	0	1490.3	3794.23	825.277	5763.17	41.3965	168.63	0	452.717	149.557	0	0	0	0.415769	0.880429	0.149548	0.979164	0.0178204	0.0575517	0	0.139852	0.0564594	0	0	0
Q9Z0H3	7	5	44.7534	0.00678531	0.0228321	2.42294	0.902888	Neurons	Microglia	44426.5	SWI/SNF-related matrix-associated actin-dependent regulator of chromatin subfamily B member 1 OS=Mus musculus OX=10090 GN=Smarcb1 PE=1 SV=1	7.09502	13.5657	10.0326	7.83691	4.18271	3.29581	4.46812	4.74077	1.88877	3.85085	3.90965	6.25304	25431.8	58461.8	55364.9	46126.6	9716.37	9656.93	16088.2	15346.4	5003.19	10588.8	13570.3	18791	7.09502	13.5657	10.0326	7.83691	4.18271	3.29581	4.46812	4.74077	1.88877	3.85085	3.90965	6.25304
Q8VCM8	7	5	40.937	0.00692705	0.0231064	10.5559	0.900877	Neurons	Microglia	63136.4	Nicalin OS=Mus musculus OX=10090 GN=Ncln PE=1 SV=2	0.473031	1.5661	3.89814	1.55943	0.378368	0.19021	0.432844	0.139379	0.0663095	0.149208	0.260779	0.233896	1695.56	6749.14	21511.8	9178.51	878.943	557.327	1558.52	451.186	175.649	410.284	905.158	702.88	0.473031	1.5661	3.89814	1.55943	0.378368	0.19021	0.432844	0.139379	0.0663095	0.149208	0.260779	0.233896
Q9CW03	39	28	249.224	0.00754382	0.0246324	2.03376	0.892287	Microglia	Neurons	141955	Structural maintenance of chromosomes protein 3 OS=Mus musculus OX=10090 GN=Smc3 PE=1 SV=2	55.1447	44.6127	43.8487	22.3914	60.6093	88.957	61.1765	64.5744	75.452	102.918	79.1848	80.0446	197664	192260	241978	131792	140794	260649	220275	209034	199867	282997	274849	240542	55.1447	44.6127	43.8487	22.3914	60.6093	88.957	61.1765	64.5744	75.452	102.918	79.1848	80.0446
Q8R5H6	2	2	12.2828	0.00756919	0.0246324	5.29406	0.891939	Neurons	Oligodendrocytes	61794.2	Wiskott-Aldrich syndrome protein family member 1 OS=Mus musculus OX=10090 GN=Wasf1 PE=1 SV=2	0.984443	2.181	0.599677	0.767801	0.372245	0.338767	0.0899056	0.0553113	0.197972	0.437299	0.150881	0.101822	3528.69	9399.07	3309.31	4519.13	864.719	992.606	323.719	179.049	524.411	1202.46	523.705	305.985	0.984443	2.181	0.599677	0.767801	0.372245	0.338767	0.0899056	0.0553113	0.197972	0.437299	0.150881	0.101822
P63163;P27048	9	6	52.8127	0.00757719	0.0246324	3.3536	0.891829	Neurons	Microglia	24785.2	Small nuclear ribonucleoprotein-associated protein N OS=Mus musculus OX=10090 GN=Snrpn PE=1 SV=1	34.8116	44.3193	43.9505	29.7719	21.7629	11.4227	24.9341	22.2453	4.44823	6.78362	13.1946	21.1524	124780	190995	242540	175232	50554.9	33469.1	89779	72010.3	11783	18653.2	45798.3	63565.2	34.8116	44.3193	43.9505	29.7719	21.7629	11.4227	24.9341	22.2453	4.44823	6.78362	13.1946	21.1524
Q62167	21	1	184.706	0.00827068	0.026661	11.4452	0.882483	Neurons	Microglia	73500.7	ATP-dependent RNA helicase DDX3X OS=Mus musculus OX=10090 GN=Ddx3x PE=1 SV=3	0.410325	0.449338	0.958076	0.17753	0.0275535	0.0450804	0.076362	0.0828908	0.0344278	0.0124301	0.0561871	0.0712876	1470.79	1936.43	5287.12	1044.91	64.0064	132.088	274.953	268.326	91.1965	34.1794	195.024	214.227	0.410325	0.449338	0.958076	0.17753	0.0275535	0.0450804	0.076362	0.0828908	0.0344278	0.0124301	0.0561871	0.0712876
Q60520	8	7	46.6982	0.00836446	0.0267385	1.99027	0.881242	Neurons	Oligodendrocytes	145887	Paired amphipathic helix protein Sin3a OS=Mus musculus OX=10090 GN=Sin3a PE=1 SV=3	3.38389	2.40486	2.88478	2.05484	1.74352	0.925082	1.37137	1.35044	2.86559	1.73456	1.94	1.7288	12129.4	10363.8	15919.6	12094.4	4050.17	2710.55	4937.83	4371.51	7590.74	4769.59	6733.69	5195.23	3.38389	2.40486	2.88478	2.05484	1.74352	0.925082	1.37137	1.35044	2.86559	1.73456	1.94	1.7288
P46097	2	1	6.2162	0.00856292	0.0268532	2.20324	0.878635	Oligodendrocytes	Neurons	47776	Synaptotagmin-2 OS=Mus musculus OX=10090 GN=Syt2 PE=1 SV=1	2.86556	3.78828	2.69627	2.39073	9.97086	6.13117	5.29643	4.46945	4.3527	3.46528	5.74942	4.24579	10271.5	16325.7	14879.3	14071.4	23162.2	17964.7	19070.6	14468.1	11530	9528.61	19956.1	12759	2.86556	3.78828	2.69627	2.39073	9.97086	6.13117	5.29643	4.46945	4.3527	3.46528	5.74942	4.24579
Q9DB05	12	7	78.6734	0.00858913	0.0268532	6.72047	0.878293	Neurons	Microglia	33645.9	Alpha-soluble NSF attachment protein OS=Mus musculus OX=10090 GN=Napa PE=1 SV=1	6.4843	4.95099	28.5204	15.1566	3.27745	2.84985	3.43232	4.81235	1.90046	0.462531	2.95346	2.88419	23242.7	21336.4	157389	89208.7	7613.48	8350.23	12358.6	15578.1	5034.18	1271.84	10251.4	8667.29	6.4843	4.95099	28.5204	15.1566	3.27745	2.84985	3.43232	4.81235	1.90046	0.462531	2.95346	2.88419
Q5F2E8	3	2	16.3659	0.00861033	0.0268532	2.4695	0.878016	Microglia	Neurons	116507	Serine/threonine-protein kinase TAO1 OS=Mus musculus OX=10090 GN=Taok1 PE=1 SV=1	124.626	86.5482	82.9513	45.3976	147.299	200.134	136.65	137.083	160.774	324.565	192.668	160.445	446715	372981	457765	267201	342173	586403	492029	443751	425878	892469	668746	482154	124.626	86.5482	82.9513	45.3976	147.299	200.134	136.65	137.083	160.774	324.565	192.668	160.445
P63154	3	3	15.5346	0.0087533	0.0268932	2.23541	0.876157	Neurons	Microglia	83701	Crooked neck-like protein 1 OS=Mus musculus OX=10090 GN=Crnkl1 PE=1 SV=1	2.26707	1.92111	1.85451	2.60435	0.888131	1.23029	0.860398	1.06205	1.48843	0.260501	0.844743	1.27454	8126.22	8279.07	10234.1	15328.7	2063.11	3604.83	3097.99	3437.97	3942.74	716.309	2932.08	3830.11	2.26707	1.92111	1.85451	2.60435	0.888131	1.23029	0.860398	1.06205	1.48843	0.260501	0.844743	1.27454
Q9WV27	7	2	40.7214	0.00876336	0.0268932	2.3573	0.876026	Microglia	Neurons	116085	Sodium/potassium-transporting ATPase subunit alpha-4 OS=Mus musculus OX=10090 GN=Atp1a4 PE=1 SV=3	2.30979	2.54685	2.32615	1.61955	6.12908	5.57964	2.72419	3.75401	4.62356	7.78178	4.55715	3.7873	8279.32	10975.7	12836.8	9532.39	14237.8	16348.7	9808.84	12152.1	12247.5	21397.9	15817.7	11381.2	2.30979	2.54685	2.32615	1.61955	6.12908	5.57964	2.72419	3.75401	4.62356	7.78178	4.55715	3.7873
Q9D2U9	21	10	180.518	0.00902786	0.027485	2.99229	0.872621	Oligodendrocytes	Microglia	13994.2	Histone H2B type 3-A OS=Mus musculus OX=10090 GN=Hist3h2ba PE=1 SV=3	6.20365	5.87644	8.8235	3.97403	8.78218	5.96494	11.0117	11.6459	2.76628	1.78855	1.77097	6.17454	22236.7	25324.7	48692.3	23390.4	20400.9	17477.6	39649.1	37699	7327.67	4918.05	6146.99	18555.1	6.20365	5.87644	8.8235	3.97403	8.78218	5.96494	11.0117	11.6459	2.76628	1.78855	1.77097	6.17454
Q9WUA2	6	6	33.5613	0.00915443	0.0276509	3.39269	0.871007	Neurons	Microglia	66381.7	Phenylalanine--tRNA ligase beta subunit OS=Mus musculus OX=10090 GN=Farsb PE=1 SV=2	0.413801	0.342613	0.645438	0.612593	0.29629	0.0610636	0.11842	0.293708	0.313706	0.0157447	0.0799757	0.184333	1483.25	1476.5	3561.83	3605.6	688.277	178.92	426.389	950.765	830.983	43.2936	277.594	553.941	0.413801	0.342613	0.645438	0.612593	0.29629	0.0610636	0.11842	0.293708	0.313706	0.0157447	0.0799757	0.184333
Q00PI9	38	34	301.957	0.00929134	0.0278452	3.37182	0.869271	Neurons	Microglia	85567.7	Heterogeneous nuclear ribonucleoprotein U-like protein 2 OS=Mus musculus OX=10090 GN=Hnrnpul2 PE=1 SV=2	13.9718	40.3734	39.7586	23.934	10.9833	10.8378	18.1207	13.646	4.96398	6.19928	8.39289	15.451	50081.4	173990	219407	140871	25514.1	31755.4	65246.3	44173.5	13149.2	17046.4	29131.5	46432	13.9718	40.3734	39.7586	23.934	10.9833	10.8378	18.1207	13.646	4.96398	6.19928	8.39289	15.451
Q80W14	1	1	4.2205	0.00936573	0.0278505	36.9257	0.868332	Neurons	Oligodendrocytes	99642.3	Pre-mRNA-processing factor 40 homolog B OS=Mus musculus OX=10090 GN=Prpf40b PE=1 SV=2	1.20737	2.14902	2.47464	0.0796664	0.0229298	0	0.0409398	0.0962006	0	0.155311	0.0110819	0.0147454	4327.77	9261.25	13656.2	468.901	53.2655	0	147.41	311.412	0	427.064	38.4651	44.3113	1.20737	2.14902	2.47464	0.0796664	0.0229298	0	0.0409398	0.0962006	0	0.155311	0.0110819	0.0147454
P04104	26	13	194.974	0.0097758	0.0288463	2.25702	0.863215	Microglia	Neurons	66119.3	Keratin_ type II cytoskeletal 1 OS=Mus musculus OX=10090 GN=Krt1 PE=1 SV=4	22.0409	29.4007	16.8623	11.6075	41.772	25.8191	28.9497	24.3196	44.0562	60.8122	39.9975	35.4957	79004.4	126703	93054.1	68319.4	97035.6	75651.5	104238	78725.3	116701	167217	138831	106668	22.0409	29.4007	16.8623	11.6075	41.772	25.8191	28.9497	24.3196	44.0562	60.8122	39.9975	35.4957
Q99JR8	4	2	23.4768	0.0102356	0.0299727	40.2799	0.857589	Neurons	Microglia	59313.4	SWI/SNF-related matrix-associated actin-dependent regulator of chromatin subfamily D member 2 OS=Mus musculus OX=10090 GN=Smarcd2 PE=1 SV=2	0.062901	1.03501	0.963269	1.77965	0.0261819	0.108697	0.0410665	0.0333079	0.00741099	0.015367	0.0658808	0.00669476	225.466	4460.42	5315.78	10474.7	60.8201	318.489	147.866	107.821	19.6311	42.2552	228.671	20.1185	0.062901	1.03501	0.963269	1.77965	0.0261819	0.108697	0.0410665	0.0333079	0.00741099	0.015367	0.0658808	0.00669476
Q69Z99	8	7	53.6694	0.0106696	0.0310068	2.9545	0.852385	Neurons	Microglia	64991.9	Zinc finger protein 512 OS=Mus musculus OX=10090 GN=Znf512 PE=2 SV=2	8.20543	8.90735	7.65533	5.10003	3.991	2.22015	3.37583	3.72781	4.34486	0.756299	1.85956	3.14865	29412	38386.5	42245.8	30017.8	9271.02	6505.17	12155.2	12067.3	11509.2	2079.62	6454.5	9462.01	8.20543	8.90735	7.65533	5.10003	3.991	2.22015	3.37583	3.72781	4.34486	0.756299	1.85956	3.14865
Q61414	19	7	152.89	0.0111208	0.0320751	1.70425	0.847079	Oligodendrocytes	Neurons	49308.7	Keratin_ type I cytoskeletal 15 OS=Mus musculus OX=10090 GN=Krt15 PE=1 SV=2	73.8259	40.0814	58.3118	54.5243	115.572	76.8493	83.7395	110.267	89.5301	75.1984	115.65	83.7701	264625	172732	321793	320920	268472	225173	301517	356947	237158	206776	401418	251738	73.8259	40.0814	58.3118	54.5243	115.572	76.8493	83.7395	110.267	89.5301	75.1984	115.65	83.7701
P62806	34	29	166.701	0.0114893	0.0326844	1.69384	0.842823	Oligodendrocytes	Neurons	11367.4	Histone H4 OS=Mus musculus OX=10090 GN=H4c1 PE=1 SV=2	504.201	528.266	568.817	646.805	1176.29	763.804	866.428	1001.39	645.818	712.638	1034.72	1115.56	1.80729e+06	2.27657e+06	3.13901e+06	3.80697e+06	2.73249e+06	2.23799e+06	3.11971e+06	3.2416e+06	1.71072e+06	1.95957e+06	3.59149e+06	3.35239e+06	504.201	528.266	568.817	646.805	1176.29	763.804	866.428	1001.39	645.818	712.638	1034.72	1115.56
Q9CWZ3	6	5	82.4593	0.0115025	0.0326844	3.72604	0.842671	Neurons	Microglia	19946.1	RNA-binding protein 8A OS=Mus musculus OX=10090 GN=Rbm8a PE=1 SV=4	10.3933	10.9981	20.6887	21.1989	4.33135	4.58505	7.60186	10.5595	1.49397	2.78245	8.24893	4.45758	37254.3	47396.7	114170	124773	10061.7	13434.5	27371.6	34182.2	3957.42	7651	28631.8	13395.5	10.3933	10.9981	20.6887	21.1989	4.33135	4.58505	7.60186	10.5595	1.49397	2.78245	8.24893	4.45758
Q8CCK0	29	23	229.523	0.0118349	0.0333816	2.56293	0.838892	Oligodendrocytes	Neurons	40320.4	Core histone macro-H2A.2 OS=Mus musculus OX=10090 GN=Macroh2a2 PE=1 SV=3	51.2861	39.2146	33.2823	58.3285	101.923	84.1933	183.359	97.2641	55.8472	72.3436	136.404	126.512	183832	168996	183668	343310	236767	246691	660211	314854	147935	198926	473455	380182	51.2861	39.2146	33.2823	58.3285	101.923	84.1933	183.359	97.2641	55.8472	72.3436	136.404	126.512
Q6PE65	6	3	29.397	0.0121485	0.034016	2.57234	0.835375	Oligodendrocytes	Neurons	54958.7	G patch domain-containing protein 2-like OS=Mus musculus OX=10090 GN=Gpatch2l PE=1 SV=1	29.2542	36.5096	31.3792	21.818	46.8991	68.4834	76.7394	113.886	44.0424	50.1965	129.188	76.4655	104860	157339	173165	128417	108946	200660	276312	368661	116665	138027	448410	229787	29.2542	36.5096	31.3792	21.818	46.8991	68.4834	76.7394	113.886	44.0424	50.1965	129.188	76.4655
Q9DC33	7	3	39.4154	0.0123486	0.0342116	9.83163	0.833155	Neurons	Oligodendrocytes	39917.5	High mobility group protein 20A OS=Mus musculus OX=10090 GN=Hmg20a PE=1 SV=1	1.44584	1.48717	4.56337	2.80828	0.39218	0.145361	0.233085	0.277488	2.38544	0.113382	0.132619	0.218323	5182.55	6409	25182.9	16529	911.027	425.915	839.258	898.258	6318.84	311.772	460.319	656.082	1.44584	1.48717	4.56337	2.80828	0.39218	0.145361	0.233085	0.277488	2.38544	0.113382	0.132619	0.218323
Q8R3Q6	3	2	10.3929	0.0123967	0.0342116	2.65496	0.832623	Microglia	Neurons	16893.3	Protein MIX23 OS=Mus musculus OX=10090 GN=Mix23 PE=1 SV=1	1.53868	2.0532	2.1795	1.19143	2.78961	5.29664	4.02452	4.4797	2.17563	6.59139	6.06104	3.6579	5515.34	8848.3	12027.5	7012.52	6480.22	15519.5	14490.9	14501.3	5763.09	18124.6	21037.7	10992.4	1.53868	2.0532	2.1795	1.19143	2.78961	5.29664	4.02452	4.4797	2.17563	6.59139	6.06104	3.6579
Q80WJ7	7	3	38.4757	0.0125116	0.0342821	15.9689	0.831359	Neurons	Microglia	63960.1	Protein LYRIC OS=Mus musculus OX=10090 GN=Mtdh PE=1 SV=1	0.215376	0.621092	0.761951	0.184622	0.124344	0.0571411	0.067483	0.147712	0.0161405	0.00454701	0.0650769	0.0258928	772.005	2676.61	4204.81	1086.65	288.849	167.427	242.983	478.161	42.7549	12.5031	225.88	77.8105	0.215376	0.621092	0.761951	0.184622	0.124344	0.0571411	0.067483	0.147712	0.0161405	0.00454701	0.0650769	0.0258928
Q9ERA6	5	3	28.5222	0.0126366	0.0343789	17.8387	0.829991	Neurons	Microglia	96590.4	Tuftelin-interacting protein 11 OS=Mus musculus OX=10090 GN=Tfip11 PE=1 SV=1	0.280471	1.11266	2.36712	0.680166	0.179015	0.0182603	0.129189	0.138181	0.217206	0.00608695	0.0146482	0.0109792	1005.34	4795.05	13062.9	4003.33	415.849	53.5036	465.164	447.307	575.361	16.7375	50.8435	32.9937	0.280471	1.11266	2.36712	0.680166	0.179015	0.0182603	0.129189	0.138181	0.217206	0.00608695	0.0146482	0.0109792
P00924	31	16	224.581	0.0130067	0.0350157	1.6024	0.825981	Oligodendrocytes	Neurons	46873.2	Enolase 1 OS=Saccharomyces cerevisiae (strain ATCC 204508 / S288c) OX=559292 GN=ENO1 PE=1 SV=3	39.3615	47.9047	33.9235	27.2195	71.3662	56.7612	55.6292	54.0538	54.7609	40.5475	57.191	61.2808	141089	206447	187206	160209	165783	166314	200301	174978	145057	111495	198509	184155	39.3615	47.9047	33.9235	27.2195	71.3662	56.7612	55.6292	54.0538	54.7609	40.5475	57.191	61.2808
P11679	12	5	106.78	0.0130532	0.0350157	5.01247	0.825482	Microglia	Neurons	54565.4	Keratin_ type II cytoskeletal 8 OS=Mus musculus OX=10090 GN=Krt8 PE=1 SV=4	0.0324731	0.337963	1.03615	0.475947	0.659309	0.902234	1.58712	1.76833	1.07295	3.1274	3.51353	1.72224	116.398	1456.46	5717.94	2801.33	1531.56	2643.6	5714.65	5724.28	2842.17	8599.53	12195.4	5175.5	0.0324731	0.337963	1.03615	0.475947	0.659309	0.902234	1.58712	1.76833	1.07295	3.1274	3.51353	1.72224
Q9Z204	17	15	111.472	0.0132503	0.0352976	2.94754	0.823375	Neurons	Microglia	34441.9	Heterogeneous nuclear ribonucleoproteins C1/C2 OS=Mus musculus OX=10090 GN=Hnrnpc PE=1 SV=1	23.4207	44.9542	51.2038	58.5392	11.2678	14.1178	24.0738	22.747	15.0297	6.99282	12.6391	25.7678	83950.4	193731	282567	344551	26174.9	41365.9	86681.4	73634.6	39812.4	19228.4	43870.1	77434.8	23.4207	44.9542	51.2038	58.5392	11.2678	14.1178	24.0738	22.747	15.0297	6.99282	12.6391	25.7678
Q61701	11	1	77.9163	0.0137618	0.0364073	4.16077	0.817985	Neurons	Microglia	42653.4	ELAV-like protein 4 OS=Mus musculus OX=10090 GN=Elavl4 PE=1 SV=1	1.91764	10.3669	6.02836	6.44846	1.62423	1.57716	2.35092	2.73016	1.01176	0.793832	1.90991	2.23565	6873.68	44676.6	33267.4	37954.4	3773.06	4621.17	8464.85	8837.82	2680.08	2182.83	6629.27	6718.35	1.91764	10.3669	6.02836	6.44846	1.62423	1.57716	2.35092	2.73016	1.01176	0.793832	1.90991	2.23565
Q9D6T0	3	3	16.8499	0.0140519	0.0365883	21.6075	0.814977	Neurons	Microglia	33722.3	Nitric oxide synthase-interacting protein OS=Mus musculus OX=10090 GN=Nosip PE=1 SV=1	0.262511	0.688962	1.62062	0.566318	0.116624	0.050975	0.348457	0.00572479	0.0855239	0.00409983	0.0118775	0.0437448	940.958	2969.1	8943.34	3333.24	270.916	149.36	1254.67	18.5317	226.546	11.2735	41.2267	131.458	0.262511	0.688962	1.62062	0.566318	0.116624	0.050975	0.348457	0.00572479	0.0855239	0.00409983	0.0118775	0.0437448
Q91ZR1	3	2	18.8601	0.0140965	0.0365883	23.6702	0.814518	Neurons	Microglia	23914	Ras-related protein Rab-4B OS=Mus musculus OX=10090 GN=Rab4b PE=1 SV=2	1.05063	5.44524	5.80437	0.645464	0.20531	0.269726	0.557313	0.779499	0.264769	0.118108	0.0495788	0.114464	3765.94	23466.4	32031.3	3799.08	476.931	790.312	2006.69	2523.32	701.352	324.767	172.087	343.975	1.05063	5.44524	5.80437	0.645464	0.20531	0.269726	0.557313	0.779499	0.264769	0.118108	0.0495788	0.114464
P62983;RS27A_HUMAN	5	1	64.5427	0.0141578	0.0365883	1.67409	0.813888	Oligodendrocytes	Microglia	18293.1	Ubiquitin-40S ribosomal protein S27a OS=Mus musculus OX=10090 GN=Rps27a PE=1 SV=2	39.5777	40.9451	42.5977	42.9328	84.1219	47.7218	53.695	75.2835	38.0691	28.2411	40.8707	48.6181	141864	176454	235075	252694	195414	139828	193337	243701	100842	77655.7	141861	146102	39.5777	40.9451	42.5977	42.9328	84.1219	47.7218	53.695	75.2835	38.0691	28.2411	40.8707	48.6181
P61264	6	5	46.0446	0.0142117	0.0365883	2.12432	0.813335	Neurons	Microglia	33472.9	Syntaxin-1B OS=Mus musculus OX=10090 GN=Stx1b PE=1 SV=1	4.42075	6.21434	4.07896	6.06557	2.42088	1.94571	2.87096	3.26802	2.26613	1.59273	1.48786	4.43508	15846	26780.9	22509.6	35700.8	5623.66	5701.04	10337.3	10578.9	6002.81	4379.59	5164.31	13327.9	4.42075	6.21434	4.07896	6.06557	2.42088	1.94571	2.87096	3.26802	2.26613	1.59273	1.48786	4.43508
Q9Z315	14	12	92.3463	0.0147278	0.037191	3.88428	0.8081	Neurons	Microglia	91056.6	U4/U6.U5 tri-snRNP-associated protein 1 OS=Mus musculus OX=10090 GN=Sart1 PE=1 SV=1	5.03537	4.29168	10.4977	3.22286	0.870494	1.11494	2.58924	2.84002	1.06082	0.453215	2.29964	2.1199	18049	18495.1	57931.6	18969.2	2022.14	3266.85	9322.94	9193.44	2810.03	1246.22	7981.99	6370.52	5.03537	4.29168	10.4977	3.22286	0.870494	1.11494	2.58924	2.84002	1.06082	0.453215	2.29964	2.1199
Q91X20	2	2	11.1247	0.0147373	0.037191	3.84736	0.808005	Neurons	Microglia	68820.5	Set1/Ash2 histone methyltransferase complex subunit ASH2 OS=Mus musculus OX=10090 GN=Ash2l PE=1 SV=1	1.36796	1.45897	2.56073	0.870481	0.729888	0.302328	0.645904	0.904421	0.0542496	0.110855	0.698976	0.762527	4903.4	6287.48	14131.3	5123.49	1695.52	885.839	2325.68	2927.71	143.703	304.821	2426.13	2291.47	1.36796	1.45897	2.56073	0.870481	0.729888	0.302328	0.645904	0.904421	0.0542496	0.110855	0.698976	0.762527
Q8VD75	6	5	29.8148	0.0148039	0.037191	5.96322	0.807337	Oligodendrocytes	Neurons	116172	Huntingtin-interacting protein 1 OS=Mus musculus OX=10090 GN=Hip1 PE=1 SV=2	0.578719	0.660055	1.89455	8.23907	8.27543	7.73033	26.0618	25.7485	8.98738	4.39985	12.5189	22.6119	2074.39	2844.52	10455	48493.6	19223.7	22650.3	93839.5	83350.7	23806.9	12098.4	43452.9	67951.1	0.578719	0.660055	1.89455	8.23907	8.27543	7.73033	26.0618	25.7485	8.98738	4.39985	12.5189	22.6119
Q99KX1	1	1	13.8206	0.014972	0.037191	19.4751	0.80566	Neurons	Microglia	28112.4	Myeloid leukemia factor 2 OS=Mus musculus OX=10090 GN=Mlf2 PE=1 SV=1	0.444721	1.19999	2.93157	1.24515	0.810578	0.0738758	0.313889	0.830596	0.0708908	0	0.219243	0.00878307	1594.08	5171.4	16177.8	7328.69	1882.96	216.46	1130.2	2688.73	187.784	0	760.987	26.394	0.444721	1.19999	2.93157	1.24515	0.810578	0.0738758	0.313889	0.830596	0.0708908	0	0.219243	0.00878307
Q6PFD9	17	15	101.936	0.0150102	0.037191	3.17255	0.80528	Neurons	Microglia	198438	Nuclear pore complex protein Nup98-Nup96 OS=Mus musculus OX=10090 GN=Nup98 PE=1 SV=2	9.20866	10.7759	12.6015	4.13301	2.20759	3.11022	4.52549	3.87084	1.34923	1.66925	5.0115	3.54401	33008	46439.1	69540.9	24326.1	5128.21	9113.13	16294.7	12530.3	3574	4589.99	17394.8	10650.1	9.20866	10.7759	12.6015	4.13301	2.20759	3.11022	4.52549	3.87084	1.34923	1.66925	5.0115	3.54401
Q8CCF0	2	2	18.5344	0.0150275	0.037191	72.3224	0.805108	Neurons	Microglia	55658.1	U4/U6 small nuclear ribonucleoprotein Prp31 OS=Mus musculus OX=10090 GN=Prpf31 PE=1 SV=3	0.194463	0.48314	1.14232	2.06141	0.00276264	0.00887687	0.12982	0.0351038	0.00476057	0.0263989	0.0191135	0.00339423	697.043	2082.1	6303.88	12133.1	6.41757	26.0098	467.435	113.635	12.6104	72.5899	66.3425	10.2	0.194463	0.48314	1.14232	2.06141	0.00276264	0.00887687	0.12982	0.0351038	0.00476057	0.0263989	0.0191135	0.00339423
Q99NB9	41	36	346.633	0.0153656	0.0377839	2.06367	0.801773	Oligodendrocytes	Neurons	146558	Splicing factor 3B subunit 1 OS=Mus musculus OX=10090 GN=Sf3b1 PE=1 SV=1	21.7923	22.1033	29.2555	22.6953	50.6642	31.4994	49.08	66.5518	30.6726	32.0925	61.8187	54.5875	78113.3	95254.6	161446	133580	117692	92295.1	176720	215435	81249.2	88245.9	214571	164041	21.7923	22.1033	29.2555	22.6953	50.6642	31.4994	49.08	66.5518	30.6726	32.0925	61.8187	54.5875
P10637;TAU_HUMAN	2	2	11.2321	0.0155807	0.0380688	4.36536	0.799674	Neurons	Microglia	76585.7	Microtubule-associated protein tau OS=Mus musculus OX=10090 GN=Mapt PE=1 SV=3	1.24048	3.62532	1.44386	3.764	0.608856	0.478977	1.53142	0.625626	0.295255	0.358467	0.347684	1.30623	4446.44	15623.4	7967.93	22154.2	1414.36	1403.43	5514.12	2025.22	782.106	985.69	1206.8	3925.36	1.24048	3.62532	1.44386	3.764	0.608856	0.478977	1.53142	0.625626	0.295255	0.358467	0.347684	1.30623
O88291	14	12	103.233	0.0159741	0.038783	3.12082	0.795877	Neurons	Microglia	65681.6	DBIRD complex subunit ZNF326 OS=Mus musculus OX=10090 GN=Znf326 PE=1 SV=1	22.9058	11.6164	9.85838	20.412	6.8137	20.5357	10.4368	7.1583	3.19908	5.71488	4.15804	7.68942	82104.7	50061.2	54403.3	120141	15828.1	60170.9	37579.3	23172.2	8474.11	15714.4	14432.5	23107.5	22.9058	11.6164	9.85838	20.412	6.8137	20.5357	10.4368	7.1583	3.19908	5.71488	4.15804	7.68942
P63101;Q9CQV8	13	6	96.4099	0.0166108	0.0400752	1.87389	0.789849	Oligodendrocytes	Microglia	27942.3	14-3-3 protein zeta/delta OS=Mus musculus OX=10090 GN=Ywhaz PE=1 SV=1	3.15763	4.33166	5.19879	3.44557	3.5776	3.46664	5.36802	5.28423	1.41518	2.39643	2.45502	3.1771	11318.4	18667.4	28689.4	20280	8310.71	10157.5	19328.3	17105.6	3748.69	6589.54	8521.32	9547.5	3.15763	4.33166	5.19879	3.44557	3.5776	3.46664	5.36802	5.28423	1.41518	2.39643	2.45502	3.1771
A2A6A1	5	4	30.6366	0.0172567	0.0411959	4.23721	0.783875	Microglia	Neurons	166014	G patch domain-containing protein 8 OS=Mus musculus OX=10090 GN=Gpatch8 PE=1 SV=1	1.92435	3.25289	4.47605	1.6633	2.18652	6.96455	4.52281	1.55522	6.68395	24.1759	9.90859	7.18238	6897.73	14018.4	24701	9789.86	5079.26	20406.6	16285	5034.4	17705.3	66477.3	34392.5	21583.8	1.92435	3.25289	4.47605	1.6633	2.18652	6.96455	4.52281	1.55522	6.68395	24.1759	9.90859	7.18238
Q8VE97	8	2	60.9933	0.0172902	0.0411959	5.13049	0.783569	Neurons	Microglia	56093.5	Serine/arginine-rich splicing factor 4 OS=Mus musculus OX=10090 GN=Srsf4 PE=2 SV=1	2.58639	0.828731	0.768701	0.609845	0.337051	0.155104	0.285055	0.239345	0.175078	0.0643236	0.213598	0.48135	9270.79	3571.44	4242.06	3589.43	782.965	454.464	1026.38	774.787	463.767	176.873	741.393	1446.51	2.58639	0.828731	0.768701	0.609845	0.337051	0.155104	0.285055	0.239345	0.175078	0.0643236	0.213598	0.48135
Q9DBG3	18	7	116.885	0.0176425	0.0417759	2.83733	0.780372	Neurons	Microglia	105495	AP-2 complex subunit beta OS=Mus musculus OX=10090 GN=Ap2b1 PE=1 SV=1	6.42009	4.2222	12.2195	11.9733	2.31311	2.48869	3.84693	4.47603	3.27627	1.38365	3.76249	3.85501	23012.5	18195.7	67432.8	70472.6	5373.33	7292.01	13851.4	14489.4	8678.59	3804.67	13059.5	11584.7	6.42009	4.2222	12.2195	11.9733	2.31311	2.48869	3.84693	4.47603	3.27627	1.38365	3.76249	3.85501
Q8R1M2;C0HKE1;C0HKE2;C0HKE3;C0HKE4;C0HKE5;C0HKE6;C0HKE7;C0HKE8;C0HKE9;Q8BFU2;Q8CGP5;Q8CGP6;Q8CGP7	33	22	100.546	0.0179161	0.0421635	2.01538	0.777916	Oligodendrocytes	Neurons	14045.5	Histone H2A.J OS=Mus musculus OX=10090 GN=H2aj PE=1 SV=1	166.247	130.866	85.0159	93.8702	352.128	238.481	170.759	197.949	237.292	287.703	165.093	170.904	595903	563968	469158	552502	817987	698763	614845	640782	628568	791107	573035	513583	166.247	130.866	85.0159	93.8702	352.128	238.481	170.759	197.949	237.292	287.703	165.093	170.904
P67984	6	4	60.2426	0.0182708	0.0427362	2.01918	0.774766	Oligodendrocytes	Microglia	14816	60S ribosomal protein L22 OS=Mus musculus OX=10090 GN=Rpl22 PE=1 SV=2	88.7061	83.7145	108.92	114.178	106.668	85.3791	124.902	162.661	33.7809	45.0356	77.5263	81.1841	317963	360770	601070	672031	247789	250166	449728	526550	89483.1	123836	269092	243967	88.7061	83.7145	108.92	114.178	106.668	85.3791	124.902	162.661	33.7809	45.0356	77.5263	81.1841
Q80X72	1	1	5.0925	0.0186522	0.0432248	7.13391	0.771422	Neurons	Microglia	65089.1	Leucine-rich repeat-containing protein 15 OS=Mus musculus OX=10090 GN=Lrrc15 PE=2 SV=1	4.24954	1.62637	1.54927	1.03035	1.64366	0.217637	0.259559	0.246314	0.472416	0.0492706	0.0231068	0.640465	15232.3	7008.9	8549.64	6064.42	3818.19	637.69	934.58	797.345	1251.39	135.481	80.2031	1924.66	4.24954	1.62637	1.54927	1.03035	1.64366	0.217637	0.259559	0.246314	0.472416	0.0492706	0.0231068	0.640465
Q9Z277	21	17	125.292	0.0187051	0.0432248	2.03337	0.770961	Oligodendrocytes	Microglia	172305	Tyrosine-protein kinase BAZ1B OS=Mus musculus OX=10090 GN=Baz1b PE=1 SV=2	6.81221	9.6338	5.91313	5.73877	12.4063	7.43912	12.3994	13.8779	3.37899	7.21799	5.07101	7.0149	24418.1	41517.1	32631.5	33777.3	28819.7	21797.1	44645.8	44924.3	8950.67	19847.6	17601.3	21080.5	6.81221	9.6338	5.91313	5.73877	12.4063	7.43912	12.3994	13.8779	3.37899	7.21799	5.07101	7.0149
Q9D0M5	4	3	20.2327	0.0190062	0.0436577	2.75332	0.768356	Neurons	Microglia	10463.9	Dynein light chain 2_ cytoplasmic OS=Mus musculus OX=10090 GN=Dynll2 PE=1 SV=1	2.24277	1.70915	2.35957	5.73712	1.1077	0.647225	1.52569	1.26282	0.731941	0.928735	1.00669	1.70866	8039.1	7365.64	13021.3	33767.6	2573.18	1896.41	5493.47	4087.87	1938.86	2553.78	3494.21	5134.7	2.24277	1.70915	2.35957	5.73712	1.1077	0.647225	1.52569	1.26282	0.731941	0.928735	1.00669	1.70866
Q8BJS4	11	6	73.447	0.0195345	0.044604	3.16538	0.76385	Microglia	Neurons	81776.6	SUN domain-containing protein 2 OS=Mus musculus OX=10090 GN=Sun2 PE=1 SV=3	14.0157	9.0416	7.27591	4.26465	11.8936	27.8608	14.6521	12.9602	18.1842	50.2371	23.4044	17.69	50238.7	38965	40152	25100.9	27628.7	81633.7	52757.1	41953.5	48168.5	138139	81236.1	53160.1	14.0157	9.0416	7.27591	4.26465	11.8936	27.8608	14.6521	12.9602	18.1842	50.2371	23.4044	17.69
Q9D824	6	4	39.7433	0.020039	0.0454853	2.12063	0.759619	Microglia	Neurons	65015.8	Pre-mRNA 3'-end-processing factor FIP1 OS=Mus musculus OX=10090 GN=Fip1l1 PE=1 SV=1	2.89736	5.79624	3.24954	3.59428	9.77531	6.21185	8.79717	5.87633	12.4513	6.95548	4.73466	8.80767	10385.4	24979.1	17932.5	21155.2	22707.9	18201.1	31675.5	19022.3	32982.5	19125.7	16433.9	26467.9	2.89736	5.79624	3.24954	3.59428	9.77531	6.21185	8.79717	5.87633	12.4513	6.95548	4.73466	8.80767
P0C0S6;Q3THW5	22	16	89.8379	0.0204025	0.0460378	4.13431	0.756615	Oligodendrocytes	Neurons	13552.8	Histone H2A.Z OS=Mus musculus OX=10090 GN=H2az1 PE=1 SV=2	14.9281	11.6245	15.9277	34.0444	49.0408	39.8392	114.678	112.818	19.5928	44.6281	76.687	99.2898	53509.1	50096.1	87896.5	200379	113921	116731	412916	365205	51899.8	122715	266179	298376	14.9281	11.6245	15.9277	34.0444	49.0408	39.8392	114.678	112.818	19.5928	44.6281	76.687	99.2898
Q9JIX0	2	2	17.245	0.0207477	0.0465431	6.26733	0.753793	Neurons	Microglia	11642.7	Transcription and mRNA export factor ENY2 OS=Mus musculus OX=10090 GN=Eny2 PE=1 SV=1	3.59105	5.09286	5.90245	0.921034	1.55749	0.816433	1.26432	2.85051	0.733811	0.0220714	0.87982	0.83862	12871.9	21947.8	32572.5	5421.03	3618.02	2392.2	4552.37	9227.41	1943.81	60.6905	3053.83	2520.14	3.59105	5.09286	5.90245	0.921034	1.55749	0.816433	1.26432	2.85051	0.733811	0.0220714	0.87982	0.83862
P0CG50;P0CG49;P62984	12	7	68.4692	0.021082	0.0469407	1.94261	0.75109	Oligodendrocytes	Microglia	82664.3	Polyubiquitin-C OS=Mus musculus OX=10090 GN=Ubc PE=1 SV=2	44.8614	45.2601	48.2429	47.3035	91.1757	55.0679	60.7534	84.3956	20.1097	31.3392	44.791	53.7609	160804	195050	266228	278419	211800	161352	218752	273197	53269	86174.5	155469	161557	44.8614	45.2601	48.2429	47.3035	91.1757	55.0679	60.7534	84.3956	20.1097	31.3392	44.791	53.7609
O35638	13	8	69.0159	0.0211697	0.0469407	1.78102	0.750386	Oligodendrocytes	Neurons	142479	Cohesin subunit SA-2 OS=Mus musculus OX=10090 GN=Stag2 PE=1 SV=3	3.85439	4.71933	3.02803	3.08535	4.60306	8.25607	6.13382	7.16515	4.48777	4.85497	8.22032	6.53383	13815.9	20338.1	16710.1	18159.8	10692.8	24190.8	22085.7	23194.3	11887.8	13349.9	28532.5	19634.8	3.85439	4.71933	3.02803	3.08535	4.60306	8.25607	6.13382	7.16515	4.48777	4.85497	8.22032	6.53383
O35963	3	2	19.2959	0.0215212	0.0474458	2.61101	0.747583	Microglia	Neurons	26222.9	Ras-related protein Rab-33B OS=Mus musculus OX=10090 GN=Rab33b PE=1 SV=1	41.5517	31.886	31.483	7.33758	55.5893	66.0786	54.4923	51.4546	63.6831	101.602	63.8982	63.9253	148940	137413	173738	43187.6	129133	193614	196208	166564	168692	279378	221789	192102	41.5517	31.886	31.483	7.33758	55.5893	66.0786	54.4923	51.4546	63.6831	101.602	63.8982	63.9253
Q6NXH9	10	5	90.778	0.0216963	0.0475587	1.94684	0.746197	Oligodendrocytes	Neurons	59538.8	Keratin_ type II cytoskeletal 73 OS=Mus musculus OX=10090 GN=Krt73 PE=1 SV=1	15.6824	10.8919	16.3328	15.0709	33.9477	18.3242	24.1717	36.4303	17.1847	17.8704	30.9951	22.9483	56212.7	46939	90132.1	88704.5	78860	53691.1	87034	117929	45521	49138.9	107583	68962	15.6824	10.8919	16.3328	15.0709	33.9477	18.3242	24.1717	36.4303	17.1847	17.8704	30.9951	22.9483
P25444	13	9	90.0104	0.0221294	0.0479893	1.71348	0.742804	Microglia	Neurons	31516.5	40S ribosomal protein S2 OS=Mus musculus OX=10090 GN=Rps2 PE=1 SV=3	72.4746	65.6609	102.058	68.2229	108.672	102.47	115.789	152.888	93.4954	106.831	153.013	175.126	259782	282967	563206	401547	252443	300244	416917	494916	247662	293757	531104	526271	72.4746	65.6609	102.058	68.2229	108.672	102.47	115.789	152.888	93.4954	106.831	153.013	175.126
Q7TPD0	11	8	61.0294	0.0222574	0.0479893	1.90581	0.74181	Oligodendrocytes	Neurons	119478	Integrator complex subunit 3 OS=Mus musculus OX=10090 GN=Ints3 PE=1 SV=2	23.5053	27.2222	23.3594	14.1498	58.9785	28.5049	32.8413	47.8376	28.8137	35.6018	41.013	48.1175	84253.7	117315	128909	83282.8	137006	83521.1	118250	154855	76325.4	97895.7	142355	144598	23.5053	27.2222	23.3594	14.1498	58.9785	28.5049	32.8413	47.8376	28.8137	35.6018	41.013	48.1175
Q9DCD2	5	2	26.5384	0.0222681	0.0479893	6.07583	0.741727	Neurons	Microglia	100786	Pre-mRNA-splicing factor SYF1 OS=Mus musculus OX=10090 GN=Xab2 PE=1 SV=1	0.383365	0.874477	0.554288	0.160086	0.214715	0.149715	0.266609	0.116907	0.152787	0.021821	0.108363	0.0416291	1374.15	3768.58	3058.83	942.237	498.78	438.674	959.964	378.44	404.722	60.0019	376.125	125.1	0.383365	0.874477	0.554288	0.160086	0.214715	0.149715	0.266609	0.116907	0.152787	0.021821	0.108363	0.0416291
Q3UEB3	6	6	44.9916	0.0226186	0.0484723	4.73755	0.739025	Neurons	Oligodendrocytes	60420.1	Poly(U)-binding-splicing factor PUF60 OS=Mus musculus OX=10090 GN=Puf60 PE=1 SV=2	1.30434	1.67466	2.72683	0.609091	0.301032	0.124472	0.295521	0.611923	1.20064	0.0473635	0.0804906	0.193706	4675.34	7216.97	15048	3584.99	699.294	364.711	1064.07	1980.86	3180.4	130.237	279.381	582.107	1.30434	1.67466	2.72683	0.609091	0.301032	0.124472	0.295521	0.611923	1.20064	0.0473635	0.0804906	0.193706
P07356	6	2	41.3121	0.0228718	0.0485796	3.25319	0.737091	Microglia	Neurons	38961.4	Annexin A2 OS=Mus musculus OX=10090 GN=Anxa2 PE=1 SV=2	18.3267	28.8743	24.6575	14.7912	20.2028	63.1049	54.4522	88.28	37.0058	96.6779	95.1952	53.0089	65691.2	124434	136072	87058.2	46930.8	184901	196063	285772	98025.4	265839	330420	159297	18.3267	28.8743	24.6575	14.7912	20.2028	63.1049	54.4522	88.28	37.0058	96.6779	95.1952	53.0089
Q6A0A9	14	11	84.4755	0.0229219	0.0485796	3.86796	0.73671	Neurons	Microglia	122843	Constitutive coactivator of PPAR-gamma-like protein 1 OS=Mus musculus OX=10090 GN=FAM120A PE=1 SV=2	2.33017	6.61187	10.5742	8.31881	1.48318	1.66905	2.76851	3.43715	1.47007	0.594333	1.49228	3.63962	8352.37	28494	58353.4	48962.9	3445.41	4890.43	9968.42	11126.4	3894.1	1634.26	5179.68	10937.4	2.33017	6.61187	10.5742	8.31881	1.48318	1.66905	2.76851	3.43715	1.47007	0.594333	1.49228	3.63962
P35279;P61294	2	1	14.0269	0.0232601	0.0490254	4.64429	0.734154	Microglia	Neurons	23703.9	Ras-related protein Rab-6A OS=Mus musculus OX=10090 GN=Rab6a PE=1 SV=4	8.23022	3.14678	1.07117	0.321964	5.79771	15.3442	5.91124	17.3698	6.65571	24.7154	9.88338	18.0538	29500.8	13561.1	5911.24	1895.02	13468	44959.5	21284.3	56227.9	17630.4	67960.7	34305	54253.4	8.23022	3.14678	1.07117	0.321964	5.79771	15.3442	5.91124	17.3698	6.65571	24.7154	9.88338	18.0538
Q8K363	7	6	36.6229	0.0234905	0.0492406	1.89362	0.732427	Microglia	Neurons	74523.1	ATP-dependent RNA helicase DDX18 OS=Mus musculus OX=10090 GN=Ddx18 PE=1 SV=1	82.8889	79.3401	34.0918	44.7971	132.222	93.9474	76.7593	91.3866	97.7591	117.754	99.094	141.978	297111	341918	188135	263667	307150	275271	276384	295828	258956	323793	343953	426660	82.8889	79.3401	34.0918	44.7971	132.222	93.9474	76.7593	91.3866	97.7591	117.754	99.094	141.978
P63037	4	3	34.6376	0.0239155	0.0498589	7.41375	0.729273	Neurons	Microglia	45609.6	DnaJ homolog subfamily A member 1 OS=Mus musculus OX=10090 GN=Dnaja1 PE=1 SV=1	0.525023	5.3646	7.06074	3.24026	0.629072	0.561442	1.47427	0.74584	0.561327	0.150653	0.722121	0.749763	1881.92	23118.9	38964.6	19071.5	1461.33	1645.06	5308.34	2414.36	1486.91	414.257	2506.47	2253.11	0.525023	5.3646	7.06074	3.24026	0.629072	0.561442	1.47427	0.74584	0.561327	0.150653	0.722121	0.749763
Q99LF4	11	8	78.4005	0.0241687	0.0499556	2.84107	0.727412	Microglia	Neurons	55762.7	RNA-splicing ligase RtcB homolog OS=Mus musculus OX=10090 GN=Rtcb PE=1 SV=1	7.54397	12.8124	20.1875	8.31757	20.9103	28.593	40.8606	21.8788	14.457	30.7849	56.6815	36.8954	27041	55215.4	111405	48955.6	48574.2	83779.2	147125	70824.1	38295.4	84650.3	196740	110875	7.54397	12.8124	20.1875	8.31757	20.9103	28.593	40.8606	21.8788	14.457	30.7849	56.6815	36.8954
P46660	23	12	166.021	0.0242223	0.0499556	2.1245	0.72702	Oligodendrocytes	Microglia	55553.7	Alpha-internexin OS=Mus musculus OX=10090 GN=Ina PE=1 SV=3	12.2564	12.8181	19.8652	8.93803	16.6216	11.8129	19.3556	20.0545	7.18193	4.92323	6.22647	13.6028	43932.6	55240.1	109625	52607.5	38611.8	34612.6	69692.7	64918.4	19024.4	13537.6	21611.9	40877.7	12.2564	12.8181	19.8652	8.93803	16.6216	11.8129	19.3556	20.0545	7.18193	4.92323	6.22647	13.6028
Q9DB77	8	5	42.6843	0.0248034	0.0508804	1.84911	0.722808	Neurons	Microglia	48292	Cytochrome b-c1 complex subunit 2_ mitochondrial OS=Mus musculus OX=10090 GN=Uqcrc2 PE=1 SV=1	17.5309	20.0887	17.8154	18.2243	10.4085	15.56	7.97026	6.22497	9.68028	15.7705	6.14459	8.23956	62838.6	86572.7	98313.7	107265	24178.7	45591.7	28698.1	20150.9	25642.3	43364.8	21327.7	24760.7	17.5309	20.0887	17.8154	18.2243	10.4085	15.56	7.97026	6.22497	9.68028	15.7705	6.14459	8.23956
Q80T85	1	1	6.2587	0.0257062	0.052054	181.534	0.716401	Neurons	Microglia	104931	DDB1- and CUL4-associated factor 5 OS=Mus musculus OX=10090 GN=Dcaf5 PE=1 SV=2	0.00394204	0.729897	0.432098	1.31845	0	0	0.0202966	0.0136879	0	0	0.00367904	0.0100065	14.1301	3145.51	2384.52	7760.17	0	0	73.081	44.3093	0	0	12.7699	30.0705	0.00394204	0.729897	0.432098	1.31845	0	0	0.0202966	0.0136879	0	0	0.00367904	0.0100065
O70443	2	2	9.9971	0.0257196	0.052054	4.59811	0.716307	Neurons	Microglia	41363	Guanine nucleotide-binding protein G(z) subunit alpha OS=Mus musculus OX=10090 GN=Gnaz PE=1 SV=4	0.784665	3.24657	3.63287	1.50404	0.201706	0.187251	0.92018	0.784257	0.0112472	0.153005	1.26212	0.567525	2812.6	13991.2	20047.9	8852.47	468.56	548.656	3313.25	2538.72	29.793	420.723	4380.78	1705.47	0.784665	3.24657	3.63287	1.50404	0.201706	0.187251	0.92018	0.784257	0.0112472	0.153005	1.26212	0.567525
Q69ZA1;Q99J95	4	3	21.0965	0.0257826	0.052054	1.661	0.715866	Microglia	Neurons	165294	Cyclin-dependent kinase 13 OS=Mus musculus OX=10090 GN=Cdk13 PE=1 SV=3	72.4296	67.8087	100.724	70.9483	112.587	101.777	116.097	150.863	91.0106	104.229	149.143	173.699	259620	292223	555843	417588	261537	298213	418024	488360	241080	286602	517673	521984	72.4296	67.8087	100.724	70.9483	112.587	101.777	116.097	150.863	91.0106	104.229	149.143	173.699
O35691	20	16	149.04	0.0261924	0.0522152	3.77158	0.713017	Neurons	Microglia	82606.8	Pinin OS=Mus musculus OX=10090 GN=Pnn PE=1 SV=4	4.06123	11.0828	16.079	3.86798	4.20686	3.4728	4.41743	5.36711	1.18832	1.62502	2.87004	3.6207	14557.3	47761.5	88731.8	22766.2	9772.47	10175.5	15905.6	17373.9	3147.76	4468.37	9961.85	10880.6	4.06123	11.0828	16.079	3.86798	4.20686	3.4728	4.41743	5.36711	1.18832	1.62502	2.87004	3.6207
Q9CY57	1	1	7.9994	0.0262684	0.0522152	4.13737	0.712492	Neurons	Microglia	26584.9	Chromatin target of PRMT1 protein OS=Mus musculus OX=10090 GN=Chtop PE=1 SV=2	7.4702	12.9722	20.6577	24.8838	7.07244	2.62725	6.91295	6.03432	3.70241	0.605443	8.78791	2.8525	26776.6	55904	113999	146461	16429.2	7697.99	24891.1	19533.7	9807.41	1664.81	30502.6	8572.06	7.4702	12.9722	20.6577	24.8838	7.07244	2.62725	6.91295	6.03432	3.70241	0.605443	8.78791	2.8525
Q9QYJ0	6	3	29.9933	0.0262708	0.0522152	4.75035	0.712476	Neurons	Oligodendrocytes	46373	DnaJ homolog subfamily A member 2 OS=Mus musculus OX=10090 GN=Dnaja2 PE=1 SV=1	1.36456	1.87296	3.79487	5.3562	0.163422	0.598493	1.17211	0.6739	2.34269	0.210072	0.867795	0.734671	4891.18	8071.57	20941.9	31525.6	379.627	1753.62	4220.37	2181.49	6205.6	577.644	3012.1	2207.76	1.36456	1.87296	3.79487	5.3562	0.163422	0.598493	1.17211	0.6739	2.34269	0.210072	0.867795	0.734671
P10854;Q64478;Q64525;Q6ZWY9	49	34	205.851	0.0270786	0.0535433	1.7188	0.706966	Microglia	Neurons	13936.2	Histone H2B type 1-M OS=Mus musculus OX=10090 GN=H2bc14 PE=1 SV=2	70.5335	68.1564	93.8878	73.489	135.479	95.5537	124.093	156.987	97.829	89.8914	155.079	183.267	252824	293722	518118	432542	314715	279978	446816	508184	259141	247178	538277	550737	70.5335	68.1564	93.8878	73.489	135.479	95.5537	124.093	156.987	97.829	89.8914	155.079	183.267
Q8BH59	15	10	77.9093	0.0280359	0.055152	3.36036	0.700591	Neurons	Oligodendrocytes	74968.9	Calcium-binding mitochondrial carrier protein Aralar1 OS=Mus musculus OX=10090 GN=Slc25a12 PE=1 SV=1	3.99286	7.1561	2.78804	3.08253	1.61952	0.457992	1.38718	1.60011	2.42016	0.188833	1.67554	2.11527	14312.2	30839.4	15385.8	18143.2	3762.13	1341.94	4994.74	5179.72	6410.81	519.241	5815.75	6356.6	3.99286	7.1561	2.78804	3.08253	1.61952	0.457992	1.38718	1.60011	2.42016	0.188833	1.67554	2.11527
P46061	13	11	87.5594	0.0283649	0.0555144	3.99884	0.698437	Neurons	Oligodendrocytes	64044.3	Ran GTPase-activating protein 1 OS=Mus musculus OX=10090 GN=Rangap1 PE=1 SV=2	1.20595	1.09567	2.19225	4.18792	0.489574	0.64707	0.503174	0.531262	0.412636	1.56225	0.936089	0.293527	4322.68	4721.81	12097.9	24649.3	1137.27	1895.95	1811.75	1719.75	1093.04	4295.77	3249.14	882.079	1.20595	1.09567	2.19225	4.18792	0.489574	0.64707	0.503174	0.531262	0.412636	1.56225	0.936089	0.293527
Q9WTX2	1	1	5.6021	0.0286282	0.0557454	4.80049	0.696726	Neurons	Oligodendrocytes	34827.4	Interferon-inducible double-stranded RNA-dependent protein kinase activator A OS=Mus musculus OX=10090 GN=Prkra PE=1 SV=1	0.139377	1.10456	1.05962	1.44772	0.0324767	0.258602	0.12861	0.361748	0.484374	0.0957157	0.181384	0.223018	499.59	4760.13	5847.52	8521	75.4428	757.719	463.08	1171.02	1283.07	263.193	629.579	670.192	0.139377	1.10456	1.05962	1.44772	0.0324767	0.258602	0.12861	0.361748	0.484374	0.0957157	0.181384	0.223018
Q8K386	3	1	19.2972	0.029454	0.0570637	5.2709	0.691438	Neurons	Microglia	24603.6	Ras-related protein Rab-15 OS=Mus musculus OX=10090 GN=Rab15 PE=1 SV=1	0.829025	2.35804	2.44169	0.545437	0.196748	0	0.511406	0.626986	0.0355949	0	0.336764	0.799013	2971.6	10162	13474.4	3210.34	457.042	0	1841.4	2029.62	94.2882	0	1168.9	2401.12	0.829025	2.35804	2.44169	0.545437	0.196748	0	0.511406	0.626986	0.0355949	0	0.336764	0.799013
Q61321	1	1	4.7988	0.0298702	0.0575792	4.7814	0.688815	Microglia	Neurons	82662.2	Homeobox protein SIX4 OS=Mus musculus OX=10090 GN=Six4 PE=1 SV=1	0.00352666	0.0639669	0.119383	0.428634	0.384187	0.220544	0.271508	0.344047	0.458011	0.359597	0.790888	1.33451	12.6411	275.667	658.813	2522.86	892.461	646.208	977.604	1113.72	1213.23	988.796	2745.15	4010.34	0.00352666	0.0639669	0.119383	0.428634	0.384187	0.220544	0.271508	0.344047	0.458011	0.359597	0.790888	1.33451
Q9Z2Q6	2	2	17.7485	0.0300277	0.0575935	6.08592	0.687829	Neurons	Microglia	43204.3	Septin-5 OS=Mus musculus OX=10090 GN=Septin5 PE=1 SV=2	0.617859	2.06682	1.16284	4.89637	0.268757	0.0616396	0.798847	0.427909	0.288296	0.0255804	0.225917	0.896946	2214.69	8907.02	6417.11	28819.1	624.319	180.608	2876.37	1385.19	763.674	70.3394	784.154	2695.42	0.617859	2.06682	1.16284	4.89637	0.268757	0.0616396	0.798847	0.427909	0.288296	0.0255804	0.225917	0.896946
P62889	5	4	33.5259	0.0304428	0.0580993	3.28805	0.68525	Neurons	Microglia	12955.2	60S ribosomal protein L30 OS=Mus musculus OX=10090 GN=Rpl30 PE=1 SV=2	8.08644	13.9353	7.31588	2.66972	4.84406	3.75995	5.0485	3.9382	1.77475	1.49704	2.07293	4.38972	28985.5	60054.4	40372.5	15713.5	11252.7	11016.9	18177.9	12748.4	4701.17	4116.48	7195.09	13191.6	8.08644	13.9353	7.31588	2.66972	4.84406	3.75995	5.0485	3.9382	1.77475	1.49704	2.07293	4.38972
Q60931	9	7	60.2754	0.0308352	0.0585568	3.09536	0.682838	Microglia	Neurons	31094.9	Voltage-dependent anion-selective channel protein 3 OS=Mus musculus OX=10090 GN=Vdac3 PE=1 SV=1	10.5533	6.59917	5.96084	3.61113	10.5142	19.7393	10.8874	8.83515	10.503	41.0023	16.0501	15.1661	37827.6	28439.3	32894.8	21254.4	24424.4	57837.3	39201.6	28600.3	27821.6	112745	55709.7	45575.6	10.5533	6.59917	5.96084	3.61113	10.5142	19.7393	10.8874	8.83515	10.503	41.0023	16.0501	15.1661
Q6Q477	5	1	39.5747	0.0315133	0.0594613	6.3937	0.678723	Neurons	Microglia	134209	Plasma membrane calcium-transporting ATPase 4 OS=Mus musculus OX=10090 GN=Atp2b4 PE=1 SV=1	0.28892	0.21449	0.87562	0.275519	0.0372017	0.0655962	0.134604	0.130719	0.0576983	0.036636	0.0655038	0.09894	1035.62	924.35	4832.09	1621.65	86.4191	192.201	484.663	423.152	152.838	100.739	227.362	297.325	0.28892	0.21449	0.87562	0.275519	0.0372017	0.0655962	0.134604	0.130719	0.0576983	0.036636	0.0655038	0.09894
P17879;Q61696	11	5	76.1953	0.0316216	0.0594613	3.19332	0.678073	Microglia	Neurons	70461.5	Heat shock 70 kDa protein 1B OS=Mus musculus OX=10090 GN=Hspa1b PE=1 SV=3	5.85768	6.93086	5.98569	0.412152	8.4611	21.7352	15.4517	12.4082	10.7438	11.4901	21.2008	17.8336	20996.6	29868.7	33031.9	2425.85	19655	63685.4	55636.3	40166.8	28459.4	31594.6	73587.4	53591.9	5.85768	6.93086	5.98569	0.412152	8.4611	21.7352	15.4517	12.4082	10.7438	11.4901	21.2008	17.8336
O35343	6	4	42.4016	0.0318093	0.0595226	2.76894	0.676949	Neurons	Oligodendrocytes	58436.1	Importin subunit alpha-3 OS=Mus musculus OX=10090 GN=Kpna4 PE=1 SV=1	3.82459	4.95184	3.69721	10.4079	1.58885	1.0932	2.73838	2.84321	1.14079	1.21119	1.76321	4.41399	13709.1	21340.1	20403	61258.9	3690.88	3203.13	9859.96	9203.79	3021.85	3330.45	6120.08	13264.5	3.82459	4.95184	3.69721	10.4079	1.58885	1.0932	2.73838	2.84321	1.14079	1.21119	1.76321	4.41399
P62270	8	5	61.6814	0.0322749	0.0601007	4.72746	0.674183	Neurons	Microglia	17718.7	40S ribosomal protein S18 OS=Mus musculus OX=10090 GN=Rps18 PE=1 SV=3	2.20707	3.42022	8.82148	3.78998	1.62687	0.457062	2.8472	2.39958	0.59909	0.0031823	1.25994	1.99583	7911.12	14739.5	48681.2	22307.1	3779.19	1339.22	10251.8	7767.68	1586.94	8.75048	4373.23	5997.66	2.20707	3.42022	8.82148	3.78998	1.62687	0.457062	2.8472	2.39958	0.59909	0.0031823	1.25994	1.99583
Q9Z1M8	12	11	90.3467	0.0330726	0.0608949	2.30937	0.669516	Neurons	Microglia	65730.4	Protein Red OS=Mus musculus OX=10090 GN=Ik PE=1 SV=2	5.54073	9.17801	9.14982	3.25186	3.81623	2.90486	3.76945	4.57578	1.77562	3.30389	3.07046	3.59369	19860.5	39552.9	50493.1	19139.8	8865.05	8511.42	13572.5	14812.3	4703.47	9084.83	10657.5	10799.4	5.54073	9.17801	9.14982	3.25186	3.81623	2.90486	3.76945	4.57578	1.77562	3.30389	3.07046	3.59369
Q9ESZ8	6	3	37.9571	0.0331922	0.0608949	4.36429	0.668824	Neurons	Microglia	112779	General transcription factor II-I OS=Mus musculus OX=10090 GN=Gtf2i PE=1 SV=3	8.07151	11.4113	12.598	1.8715	4.31217	3.83468	2.55863	3.32968	2.08348	0.853989	2.41127	2.43084	28931.9	49177.2	69522	11015.3	10017.1	11235.8	9212.74	10778.5	5518.99	2348.24	8369.45	7304.92	8.07151	11.4113	12.598	1.8715	4.31217	3.83468	2.55863	3.32968	2.08348	0.853989	2.41127	2.43084
Q61595	33	21	211.611	0.0332184	0.0608949	1.87492	0.668673	Microglia	Neurons	153163	Kinectin OS=Mus musculus OX=10090 GN=Ktn1 PE=1 SV=1	165.359	116.953	87.5902	72.9025	144.29	203.264	139.151	103.002	223.291	268.032	169.101	169.802	592723	504013	483364	429090	335183	595576	501034	333430	591481	737017	586946	510271	165.359	116.953	87.5902	72.9025	144.29	203.264	139.151	103.002	223.291	268.032	169.101	169.802
E9Q5K9	3	2	17.4815	0.0333364	0.0608949	5.89928	0.667992	Neurons	Microglia	85934.5	YTH domain-containing protein 1 OS=Mus musculus OX=10090 GN=Ythdc1 PE=1 SV=2	0.188701	1.60885	2.40502	1.97962	0.321829	0.674222	0.515259	0.691595	0.0633705	0.149174	0.392494	0.442918	676.389	6933.39	13272.1	11651.7	747.603	1975.51	1855.27	2238.77	167.864	410.19	1362.34	1331.01	0.188701	1.60885	2.40502	1.97962	0.321829	0.674222	0.515259	0.691595	0.0633705	0.149174	0.392494	0.442918
Q9CR68	3	2	21.9728	0.034683	0.0630543	3.88126	0.660359	Neurons	Microglia	29652.8	Cytochrome b-c1 complex subunit Rieske_ mitochondrial OS=Mus musculus OX=10090 GN=Uqcrfs1 PE=1 SV=1	2.86146	4.5381	6.26077	13.1608	1.16644	3.36754	4.09522	3.56834	1.28086	0.764266	2.3096	2.55567	10256.8	19557.1	34549.9	77461.7	2709.62	9867.09	14745.4	11551.1	3392.91	2101.53	8016.58	7680.06	2.86146	4.5381	6.26077	13.1608	1.16644	3.36754	4.09522	3.56834	1.28086	0.764266	2.3096	2.55567
P12656	1	1	6.0578	0.0351168	0.0631262	5.69048	0.657949	Microglia	Neurons	16114.2	Thyrotropin subunit beta OS=Mus musculus OX=10090 GN=Tshb PE=2 SV=1	12.5279	3.84233	9.0461	2.26391	5.82478	28.3525	19.9506	13.8273	14.7802	88.8497	35.8926	17.9912	44905.6	16558.6	49920.7	13325	13530.9	83074.6	71835.3	44760.4	39151.6	244313	124582	54065.5	12.5279	3.84233	9.0461	2.26391	5.82478	28.3525	19.9506	13.8273	14.7802	88.8497	35.8926	17.9912
Q8BFZ9	10	6	82.4052	0.035125	0.0631262	1.45419	0.657904	Neurons	Oligodendrocytes	38100.7	Erlin-2 OS=Mus musculus OX=10090 GN=Erlin2 PE=1 SV=1	9.61607	8.80777	10.943	7.68841	6.71423	6.69566	6.04027	6.03154	5.35364	9.4956	7.54057	7.82347	34468.3	37957.3	60388.5	45252.5	15597	19618.7	21748.9	19524.7	14181.4	26110.4	26173.2	23510.3	9.61607	8.80777	10.943	7.68841	6.71423	6.69566	6.04027	6.03154	5.35364	9.4956	7.54057	7.82347
Q9CPR4	7	5	60.3097	0.0352162	0.0631262	5.32135	0.657401	Neurons	Microglia	21651.3	60S ribosomal protein L17 OS=Mus musculus OX=10090 GN=Rpl17 PE=1 SV=3	4.05166	6.29037	12.2411	7.54534	3.58218	0.158252	4.24092	5.49656	1.29711	0.480765	1.1658	2.71813	14523	27108.5	67552.4	44410.4	8321.35	463.689	15270.1	17793	3435.95	1321.98	4046.47	8168.27	4.05166	6.29037	12.2411	7.54534	3.58218	0.158252	4.24092	5.49656	1.29711	0.480765	1.1658	2.71813
P14869	12	11	97.743	0.0356027	0.0635222	3.33538	0.655279	Neurons	Microglia	34387.6	60S acidic ribosomal protein P0 OS=Mus musculus OX=10090 GN=Rplp0 PE=1 SV=3	17.5398	22.4189	11.9996	4.49901	14.6041	6.04411	6.59421	10.6136	4.1446	3.00968	5.61531	4.15721	62870.5	96614.7	66219.4	26480.3	33925.1	17709.6	23743.5	34357.3	10978.7	8275.84	19490.6	12492.8	17.5398	22.4189	11.9996	4.49901	14.6041	6.04411	6.59421	10.6136	4.1446	3.00968	5.61531	4.15721
P61255	3	2	21.5585	0.0358376	0.0636454	3.25558	0.653999	Neurons	Microglia	17258.2	60S ribosomal protein L26 OS=Mus musculus OX=10090 GN=Rpl26 PE=1 SV=1	0.992173	2.98412	4.36998	1.67192	1.17978	1.07729	1.59433	1.77631	0.655089	0.385544	0.873702	1.1629	3556.4	12860.1	24115.6	9840.61	2740.61	3156.52	5740.64	5750.1	1735.28	1060.14	3032.6	3494.63	0.992173	2.98412	4.36998	1.67192	1.17978	1.07729	1.59433	1.77631	0.655089	0.385544	0.873702	1.1629
Q91VD9	7	2	51.2995	0.0361092	0.0638321	8.70957	0.652527	Neurons	Oligodendrocytes	80803.5	NADH-ubiquinone oxidoreductase 75 kDa subunit_ mitochondrial OS=Mus musculus OX=10090 GN=Ndufs1 PE=1 SV=2	5.28693	0.732382	0.761223	1.39918	0.212128	0.0209761	0.315032	0.391028	0.73451	0.0838723	0.332118	0.323484	18950.7	3156.22	4200.79	8235.32	492.771	61.4612	1134.32	1265.8	1945.66	230.627	1152.78	972.103	5.28693	0.732382	0.761223	1.39918	0.212128	0.0209761	0.315032	0.391028	0.73451	0.0838723	0.332118	0.323484
P99024	29	4	339.43	0.0373533	0.0657285	2.26059	0.645897	Neurons	Microglia	50127.2	Tubulin beta-5 chain OS=Mus musculus OX=10090 GN=Tubb5 PE=1 SV=1	32.9325	74.6731	46.5906	57.9748	15.9218	25.4372	31.8471	30.0255	11.8698	14.2267	23.9014	43.8585	118045	321805	257109	341228	36986	74532.4	114670	97195.8	31442.1	39119.7	82961.2	131799	32.9325	74.6731	46.5906	57.9748	15.9218	25.4372	31.8471	30.0255	11.8698	14.2267	23.9014	43.8585
Q6PDG5	33	19	255.908	0.0378921	0.0663721	1.65133	0.643081	Microglia	Neurons	133003	SWI/SNF complex subunit SMARCC2 OS=Mus musculus OX=10090 GN=Smarcc2 PE=1 SV=2	342.851	362.474	207.729	341.632	409.424	528.485	370.459	361.245	370.999	675.089	532.957	492.853	1.22893e+06	1.56209e+06	1.14635e+06	2.01078e+06	951085	1.54849e+06	1.33389e+06	1.16939e+06	982747	1.85632e+06	1.84988e+06	1.48108e+06	342.851	362.474	207.729	341.632	409.424	528.485	370.459	361.245	370.999	675.089	532.957	492.853
Q9D7W5	1	1	5.4597	0.0385431	0.0669185	4.54488	0.639722	Neurons	Microglia	29256.1	Mediator of RNA polymerase II transcription subunit 8 OS=Mus musculus OX=10090 GN=Med8 PE=1 SV=1	0.839619	1.4166	1.9137	0.232282	0.186418	0.489801	0.179124	0.286823	0.466717	0.429088	0.0394569	0.0333419	3009.58	6104.85	10560.7	1367.17	433.047	1435.15	644.963	928.477	1236.3	1179.88	136.954	100.196	0.839619	1.4166	1.9137	0.232282	0.186418	0.489801	0.179124	0.286823	0.466717	0.429088	0.0394569	0.0333419
Q91YQ5	18	14	149.03	0.0385529	0.0669185	1.63051	0.639671	Microglia	Neurons	68699.5	Dolichyl-diphosphooligosaccharide--protein glycosyltransferase subunit 1 OS=Mus musculus OX=10090 GN=Rpn1 PE=1 SV=1	160.052	125.132	102.497	84.2335	186.383	180.599	143.901	161.49	127.921	235.869	222.62	183.052	573697	539259	565626	495782	432964	529166	518136	522759	338853	648579	772708	550089	160.052	125.132	102.497	84.2335	186.383	180.599	143.901	161.49	127.921	235.869	222.62	183.052
P11087	5	2	39.7471	0.0391194	0.0672709	3.42272	0.636787	Oligodendrocytes	Neurons	139059	Collagen alpha-1(I) chain OS=Mus musculus OX=10090 GN=Col1a1 PE=1 SV=4	1.6896	1.90487	1.44791	5.02317	4.47253	3.28728	9.56982	17.1219	5.00851	5.11496	12.4862	6.58157	6056.29	8209.08	7990.25	29565.4	10389.6	9631.94	34457.6	55425.6	13267.2	14064.8	43339.4	19778.3	1.6896	1.90487	1.44791	5.02317	4.47253	3.28728	9.56982	17.1219	5.00851	5.11496	12.4862	6.58157
Q3UKJ7	9	7	63.7697	0.039145	0.0672709	2.08861	0.636657	Oligodendrocytes	Neurons	58171.3	WD40 repeat-containing protein SMU1 OS=Mus musculus OX=10090 GN=Smu1 PE=2 SV=2	8.56851	8.24993	9.76523	4.3392	19.0934	11.4591	13.7442	20.2891	8.78837	9.53975	19.5411	19.5613	30713.4	35553.3	53889.2	25539.7	44353.6	33575.7	49488.1	65678	23279.7	26231.8	67826.8	58783.7	8.56851	8.24993	9.76523	4.3392	19.0934	11.4591	13.7442	20.2891	8.78837	9.53975	19.5411	19.5613
O08576	4	3	21.001	0.0394451	0.0672709	1.75492	0.635144	Microglia	Neurons	50474.7	RUN domain-containing protein 3A OS=Mus musculus OX=10090 GN=Rundc3a PE=1 SV=1	6.39722	8.25435	6.16571	7.41851	18.4667	11.9209	10.5732	7.67335	16.9652	12.425	8.56742	11.594	22930.5	35572.3	34025.3	43663.9	42897.9	34929	38070.3	24839.5	44939.4	34165.6	29737.3	34841.3	6.39722	8.25435	6.16571	7.41851	18.4667	11.9209	10.5732	7.67335	16.9652	12.425	8.56742	11.594
O35295;O35633	11	7	61.2927	0.0394574	0.0672709	4.22981	0.635082	Oligodendrocytes	Neurons	34015.5	Transcriptional activator protein Pur-beta OS=Mus musculus OX=10090 GN=Purb PE=1 SV=3	1.30989	1.10839	0.75341	4.49634	3.40033	2.9261	9.52315	16.5847	3.26587	4.89469	12.0421	7.34579	4695.22	4776.64	4157.68	26464.6	7898.9	8573.66	34289.5	53686.6	8651.04	13459.1	41797.9	22074.8	1.30989	1.10839	0.75341	4.49634	3.40033	2.9261	9.52315	16.5847	3.26587	4.89469	12.0421	7.34579
P17156	19	8	140.155	0.0405129	0.0687648	4.02722	0.629836	Microglia	Neurons	69926.9	Heat shock-related 70 kDa protein 2 OS=Mus musculus OX=10090 GN=Hspa2 PE=1 SV=2	5.66578	7.09255	6.44211	1.15869	5.73075	11.3552	16.7091	10.8578	9.08452	29.8066	32.7292	10.3704	20308.7	30565.5	35550.7	6819.81	13312.4	33271.4	60163.6	35147.9	24064.2	81960.2	113602	31164.2	5.66578	7.09255	6.44211	1.15869	5.73075	11.3552	16.7091	10.8578	9.08452	29.8066	32.7292	10.3704
O88713	1	1	5.1012	0.0410871	0.0690789	3.52067	0.62703	Oligodendrocytes	Neurons	21966.2	Killer cell lectin-like receptor subfamily G member 1 OS=Mus musculus OX=10090 GN=Klrg1 PE=1 SV=2	8.30191	0.491679	14.7272	0.570008	22.3967	33.5887	18.3981	10.4322	28.1623	18.4325	17.7658	8.69273	29757.8	2118.9	81271.9	3354.95	52027.1	98417	66245.2	33770.3	74599.7	50684.4	61664.5	26122.5	8.30191	0.491679	14.7272	0.570008	22.3967	33.5887	18.3981	10.4322	28.1623	18.4325	17.7658	8.69273
Q9CYZ6	3	1	14.0163	0.0411393	0.0690789	4.34533	0.626776	Oligodendrocytes	Neurons	18706.2	Required for excision 1-B domain-containing protein OS=Mus musculus OX=10090 GN=Rex1bd PE=1 SV=1	0.858732	2.47518	0.442974	1.11021	2.99866	11.1497	4.32629	2.76147	1.25135	9.32321	4.11955	5.38406	3078.09	10666.9	2444.54	6534.51	6965.85	32669.2	15577.5	8939.17	3314.72	25636.4	14298.9	16179.6	0.858732	2.47518	0.442974	1.11021	2.99866	11.1497	4.32629	2.76147	1.25135	9.32321	4.11955	5.38406
Q03265	28	19	222.339	0.0412382	0.0690789	1.6946	0.626297	Oligodendrocytes	Neurons	59866.8	ATP synthase subunit alpha_ mitochondrial OS=Mus musculus OX=10090 GN=Atp5f1a PE=1 SV=1	275.96	184.849	291.556	244.586	553.285	305.315	382.524	448.304	308.074	273.73	355.476	523.021	989164	796612	1.60894e+06	1.43958e+06	1.28527e+06	894591	1.37734e+06	1.45121e+06	816064	752685	1.23385e+06	1.57173e+06	275.96	184.849	291.556	244.586	553.285	305.315	382.524	448.304	308.074	273.73	355.476	523.021
Q9CSN1	14	11	98.3337	0.0421585	0.0699592	3.68343	0.62188	Neurons	Microglia	61532.6	SNW domain-containing protein 1 OS=Mus musculus OX=10090 GN=Snw1 PE=1 SV=3	2.49998	3.85674	4.40738	11.4141	3.15943	1.52303	3.50248	3.38984	0.383442	0.951289	1.68857	2.99776	8961.06	16620.7	24322.1	67181	7339.3	4462.58	12611.2	10973.3	1015.71	2615.79	5860.99	9008.58	2.49998	3.85674	4.40738	11.4141	3.15943	1.52303	3.50248	3.38984	0.383442	0.951289	1.68857	2.99776
Q6IFZ9	3	2	28.4218	0.0422917	0.0699592	11.4173	0.621247	Neurons	Microglia	55374	Keratin_ type II cytoskeletal 74 OS=Mus musculus OX=10090 GN=Krt74 PE=3 SV=1	0.259052	1.22673	1.07858	0.159905	0.210933	0.0469369	0.124036	0.250461	0.0611352	0.0277869	0.110457	0.0392303	928.56	5286.62	5952.11	941.171	489.995	137.528	446.612	810.768	161.942	76.4066	383.393	117.891	0.259052	1.22673	1.07858	0.159905	0.210933	0.0469369	0.124036	0.250461	0.0611352	0.0277869	0.110457	0.0392303
Q8BH74	14	10	95.8007	0.0423108	0.0699592	1.93943	0.621157	Microglia	Neurons	107402	Nuclear pore complex protein Nup107 OS=Mus musculus OX=10090 GN=Nup107 PE=1 SV=1	363.157	205.305	219.839	72.6975	514.877	313.875	357.057	434.282	418.421	399.307	340.238	511.885	1.30172e+06	884768	1.21318e+06	427883	1.19605e+06	919671	1.28564e+06	1.40582e+06	1.10836e+06	1.09799e+06	1.18096e+06	1.53827e+06	363.157	205.305	219.839	72.6975	514.877	313.875	357.057	434.282	418.421	399.307	340.238	511.885
Q06185	2	1	11.6063	0.043685	0.0719214	3.61481	0.614731	Neurons	Microglia	8235.62	ATP synthase subunit e_ mitochondrial OS=Mus musculus OX=10090 GN=Atp5me PE=1 SV=2	5.93607	3.45796	2.66365	1.33029	3.04443	0.850265	1.31172	0.613781	1.35818	0.458374	0.796504	1.09059	21277.6	14902.2	14699.3	7829.85	7072.16	2491.33	4723.05	1986.88	3597.72	1260.41	2764.65	3277.33	5.93607	3.45796	2.66365	1.33029	3.04443	0.850265	1.31172	0.613781	1.35818	0.458374	0.796504	1.09059
P62751	5	4	36.2656	0.0439954	0.0721228	1.29441	0.613303	Neurons	Microglia	17695.1	60S ribosomal protein L23a OS=Mus musculus OX=10090 GN=Rpl23a PE=1 SV=1	18.0436	19.0099	19.9383	25.9618	19.6082	15.0234	16.0753	15.1303	14.2751	17.6809	15.2372	16.8928	64676.4	81923.6	110029	152806	45549.6	44019.5	57881.5	48978.3	37813.7	48617.9	52887.8	50764.5	18.0436	19.0099	19.9383	25.9618	19.6082	15.0234	16.0753	15.1303	14.2751	17.6809	15.2372	16.8928
O54962	2	2	14.5466	0.0459146	0.0749156	6.24843	0.604663	Oligodendrocytes	Neurons	10330.7	Barrier-to-autointegration factor OS=Mus musculus OX=10090 GN=Banf1 PE=1 SV=1	2.43247	2.30811	1.61954	0.0207752	20.9864	5.43148	7.84075	5.61189	7.13723	0.475004	5.96478	4.42755	8719.06	9946.84	8937.4	122.279	48751.1	15914.6	28231.8	18166.3	18906	1306.14	20703.6	13305.2	2.43247	2.30811	1.61954	0.0207752	20.9864	5.43148	7.84075	5.61189	7.13723	0.475004	5.96478	4.42755
P43277;P15864	10	4	98.1738	0.0460896	0.0749156	1.84661	0.603891	Microglia	Neurons	22099.5	Histone H1.3 OS=Mus musculus OX=10090 GN=H1-3 PE=1 SV=2	8.62002	8.2615	10.0302	11.0037	10.7668	12.2247	14.6552	20.0514	10.4068	14.5146	22.1706	22.9231	30898	35603.1	55351.3	64765.9	25011.1	35819	52768.1	64908.4	27566.8	39911.3	76953.5	68886.2	8.62002	8.2615	10.0302	11.0037	10.7668	12.2247	14.6552	20.0514	10.4068	14.5146	22.1706	22.9231
Q8K3A9	4	2	26.2631	0.0471224	0.0759553	4.40773	0.599384	Neurons	Microglia	72677.8	7SK snRNA methylphosphate capping enzyme OS=Mus musculus OX=10090 GN=Mepce PE=1 SV=2	0.542379	2.77874	3.63907	3.00338	0.409801	0.61346	1.42141	1.32847	0.159869	0.226156	0.967543	0.906907	1944.13	11975	20082.1	17677.3	951.962	1797.47	5118.01	4300.4	423.48	621.869	3358.32	2725.35	0.542379	2.77874	3.63907	3.00338	0.409801	0.61346	1.42141	1.32847	0.159869	0.226156	0.967543	0.906907
E9Q4N7	12	8	71.6979	0.0471253	0.0759553	2.25492	0.599372	Microglia	Neurons	238823	AT-rich interactive domain-containing protein 1B OS=Mus musculus OX=10090 GN=Arid1b PE=1 SV=1	29.1266	28.0861	15.5662	11.8122	38.1313	64.1843	30.162	30.9731	30.3922	81.1434	45.5507	33.6594	104403	121038	85901.8	69524.2	88578.3	188064	108603	100263	80506.5	223123	158105	101150	29.1266	28.0861	15.5662	11.8122	38.1313	64.1843	30.162	30.9731	30.3922	81.1434	45.5507	33.6594
P83917	7	3	52.0528	0.0473586	0.0760121	5.15259	0.598365	Neurons	Microglia	21531.9	Chromobox protein homolog 1 OS=Mus musculus OX=10090 GN=Cbx1 PE=1 SV=1	0.0643067	0.555607	0.625484	0.277052	0.178888	0.0243363	0.0827963	0.159534	0.0513097	0	0.0751546	0.169008	230.504	2394.4	3451.72	1630.67	415.553	71.3067	298.12	516.43	135.915	0	260.86	507.887	0.0643067	0.555607	0.625484	0.277052	0.178888	0.0243363	0.0827963	0.159534	0.0513097	0	0.0751546	0.169008
A2AR02	8	8	46.4031	0.0478965	0.0765551	3.56701	0.596062	Neurons	Microglia	88837.9	Peptidyl-prolyl cis-trans isomerase G OS=Mus musculus OX=10090 GN=Ppig PE=1 SV=1	1.97318	7.02625	2.98874	1.13063	1.57884	0.974152	1.05348	1.23759	0.437734	0.766637	0.941891	1.53155	7072.76	30279.8	16493.3	6654.65	3667.62	2854.32	3793.2	4006.21	1159.52	2108.05	3269.28	4602.45	1.97318	7.02625	2.98874	1.13063	1.57884	0.974152	1.05348	1.23759	0.437734	0.766637	0.941891	1.53155
P04370	17	11	83.6381	0.048398	0.0770356	1.90507	0.593936	Neurons	Microglia	27167.7	Myelin basic protein OS=Mus musculus OX=10090 GN=Mbp PE=1 SV=2	108.732	160.154	185.805	159.508	86.176	78.0934	114.915	152.337	51.2464	51.4073	102.062	117.686	389744	690188	1.02536e+06	938833	200185	228818	413770	493131	135748	141357	354255	353659	108.732	160.154	185.805	159.508	86.176	78.0934	114.915	152.337	51.2464	51.4073	102.062	117.686
Q3TTY5	28	15	216.008	0.0499202	0.0788664	4.4077	0.587596	Oligodendrocytes	Neurons	71379	Keratin_ type II cytoskeletal 2 epidermal OS=Mus musculus OX=10090 GN=Krt2 PE=1 SV=1	5.02587	1.53827	0.995068	0.468332	3.51742	5.50039	4.03463	22.3306	4.36169	14.5017	5.94682	4.05591	18015	6629.23	5491.26	2756.51	8170.91	16116.5	14527.3	72286.4	11553.8	39875.9	20641.3	12188.4	5.02587	1.53827	0.995068	0.468332	3.51742	5.50039	4.03463	22.3306	4.36169	14.5017	5.94682	4.05591
Q6PDQ2	20	8	127.747	0.0499594	0.0788664	2.49936	0.587435	Neurons	Microglia	219234	Chromodomain-helicase-DNA-binding protein 4 OS=Mus musculus OX=10090 GN=Chd4 PE=1 SV=1	8.89134	20.2162	27.9327	12.9504	8.05275	6.1293	8.86608	14.0544	8.02988	3.30195	7.65775	9.01383	31870.6	87122.4	154146	76223.4	18706.4	17959.2	31923.6	45495.7	21270.5	9079.49	26579.9	27087.5	8.89134	20.2162	27.9327	12.9504	8.05275	6.1293	8.86608	14.0544	8.02988	3.30195	7.65775	9.01383
P62862	2	2	16.5242	0.0510303	0.0802268	1.52151	0.583079	Neurons	Microglia	6647.87	40S ribosomal protein S30 OS=Mus musculus OX=10090 GN=Fau PE=1 SV=1	7.91895	4.37693	6.20049	6.61285	3.92375	3.46172	4.77791	5.05764	3.00719	4.6669	3.72042	5.10835	28385.1	18862.5	34217.3	38922	9114.8	10143	17203.6	16372.1	7965.81	12832.8	12913.5	15351.1	7.91895	4.37693	6.20049	6.61285	3.92375	3.46172	4.77791	5.05764	3.00719	4.6669	3.72042	5.10835
P03995	23	15	155.255	0.051426	0.0805189	2.56118	0.58149	Microglia	Neurons	49957.2	Glial fibrillary acidic protein OS=Mus musculus OX=10090 GN=Gfap PE=1 SV=4	3.61117	5.63901	3.9521	12.6068	7.51193	10.2891	16.2993	25.66	7.76009	21.9567	16.0174	20.3673	12944.1	24301.5	21809.6	74200.9	17450.1	30147.7	58688.2	83064.3	20555.9	60375.2	55596.1	61205.7	3.61117	5.63901	3.9521	12.6068	7.51193	10.2891	16.2993	25.66	7.76009	21.9567	16.0174	20.3673
Q6X6Z7	5	2	24.8332	0.0518712	0.0805857	2.51603	0.579716	Microglia	Neurons	57129.1	Tektin-3 OS=Mus musculus OX=10090 GN=Tekt3 PE=2 SV=1	16.7824	13.9911	9.14997	6.05245	17.5692	34.2678	17.7437	13.7238	17.4631	51.9553	26.754	19.5046	60155.7	60294.8	50493.9	35623.6	40812.9	100407	63888.8	44425.4	46258.4	142863	92862.4	58613.2	16.7824	13.9911	9.14997	6.05245	17.5692	34.2678	17.7437	13.7238	17.4631	51.9553	26.754	19.5046
P62754	5	5	47.4031	0.0518888	0.0805857	1.36745	0.579646	Neurons	Microglia	28851.8	40S ribosomal protein S6 OS=Mus musculus OX=10090 GN=Rps6 PE=1 SV=1	13.8529	12.5413	12.949	15.0392	10.4541	8.6056	8.9029	11.9706	9.54153	6.73444	10.8195	12.6737	49655.1	54047	71458.7	88517.6	24284.7	25214.9	32056.2	38750.1	25274.8	18517.9	37554.2	38085.7	13.8529	12.5413	12.949	15.0392	10.4541	8.6056	8.9029	11.9706	9.54153	6.73444	10.8195	12.6737
Q9Z2T6	31	6	299.133	0.0526082	0.0813735	2.51376	0.576808	Microglia	Neurons	57413.2	Keratin_ type II cuticular Hb5 OS=Mus musculus OX=10090 GN=Krt85 PE=1 SV=2	38.3086	25.3928	9.937	8.70061	50.7017	87.8898	39.3759	23.5113	77.5548	42.9354	56.9056	29.5848	137315	109431	54837.1	51210.1	117779	257522	141779	76108.7	205437	118061	197518	88905.4	38.3086	25.3928	9.937	8.70061	50.7017	87.8898	39.3759	23.5113	77.5548	42.9354	56.9056	29.5848
Q9DC28;Q9JMK2	2	1	19.2365	0.0537681	0.0828336	2.94207	0.572304	Neurons	Microglia	47601.3	Casein kinase I isoform delta OS=Mus musculus OX=10090 GN=Csnk1d PE=1 SV=2	2.32362	1.69571	2.523	0.426563	0.809838	0.364214	0.403951	0.84287	1.08609	0.285753	0.565667	0.431193	8328.89	7307.69	13923.1	2510.67	1881.24	1067.17	1454.49	2728.46	2876.98	785.744	1963.42	1295.78	2.32362	1.69571	2.523	0.426563	0.809838	0.364214	0.403951	0.84287	1.08609	0.285753	0.565667	0.431193
Q61029	18	7	155.989	0.0540932	0.0830012	2.8904	0.571057	Microglia	Neurons	50429.8	Lamina-associated polypeptide 2_ isoforms beta/delta/epsilon/gamma OS=Mus musculus OX=10090 GN=Tmpo PE=1 SV=4	7.04219	27.6249	9.75437	7.26217	23.1709	52.1399	24.2166	15.234	27.4186	72.499	30.2331	19.2354	25242.4	119050	53829.3	42743.7	53825.7	152773	87195.5	49314	72629.6	199353	104938	57804.5	7.04219	27.6249	9.75437	7.26217	23.1709	52.1399	24.2166	15.234	27.4186	72.499	30.2331	19.2354
Q8VDN2	18	7	120.446	0.0544641	0.0832373	2.33885	0.569644	Neurons	Microglia	114294	Sodium/potassium-transporting ATPase subunit alpha-1 OS=Mus musculus OX=10090 GN=Atp1a1 PE=1 SV=1	2.21531	8.70396	5.82112	5.96493	2.07418	3.81413	2.19303	2.09941	1.34902	3.43288	2.17179	2.75422	7940.67	37509.9	32123.7	35108.4	4818.29	11175.6	7896.34	6796.02	3573.46	9439.53	7538.23	8276.7	2.21531	8.70396	5.82112	5.96493	2.07418	3.81413	2.19303	2.09941	1.34902	3.43288	2.17179	2.75422
P70333	18	7	154.386	0.0557986	0.0849384	2.41607	0.564627	Neurons	Microglia	49564.8	Heterogeneous nuclear ribonucleoprotein H2 OS=Mus musculus OX=10090 GN=Hnrnph2 PE=1 SV=1	15.3595	24.6444	13.7885	9.46688	6.47502	7.24005	11.7475	6.26812	4.28079	2.15594	9.44404	10.302	55055.5	106205	76091.4	55720.2	15041.4	21213.8	42298.8	20290.6	11339.5	5928.27	32780.1	30958.4	15.3595	24.6444	13.7885	9.46688	6.47502	7.24005	11.7475	6.26812	4.28079	2.15594	9.44404	10.302
Q9D287	5	4	31.3315	0.0561645	0.0851574	4.2857	0.563271	Neurons	Microglia	26245.6	Pre-mRNA-splicing factor SPF27 OS=Mus musculus OX=10090 GN=Bcas2 PE=1 SV=1	5.87322	9.17622	12.587	2.00468	2.66121	0.782164	3.85402	3.30017	0.708697	0.707259	2.62421	2.87612	21052.3	39545.1	69461.2	11799.1	6181.94	2291.79	13877	10683	1877.28	1944.78	9108.57	8643.05	5.87322	9.17622	12.587	2.00468	2.66121	0.782164	3.85402	3.30017	0.708697	0.707259	2.62421	2.87612
A2A8L1	18	9	109.394	0.0570668	0.0861849	3.70746	0.55996	Neurons	Microglia	223998	Chromodomain-helicase-DNA-binding protein 5 OS=Mus musculus OX=10090 GN=Chd5 PE=1 SV=1	16.2187	6.16653	38.3538	26.8582	6.82489	7.79051	13.2633	18.065	3.26233	3.89659	7.02199	9.4464	58135	26574.8	211655	158082	15854.1	22826.6	47756.5	58478.4	8641.66	10714.6	24373.1	28387.4	16.2187	6.16653	38.3538	26.8582	6.82489	7.79051	13.2633	18.065	3.26233	3.89659	7.02199	9.4464
Q91XU0	1	1	6.4115	0.0575785	0.0866166	2.96786	0.558104	Neurons	Oligodendrocytes	72592.3	ATPase WRNIP1 OS=Mus musculus OX=10090 GN=Wrnip1 PE=1 SV=2	2.74447	2.58133	1.32231	2.33993	0.573589	1.08514	1.05683	0.31289	1.69013	2.93205	0.811551	0.467653	9837.41	11124.3	7297.15	13772.4	1332.44	3179.54	3805.29	1012.86	4477.02	8062.38	2816.87	1405.34	2.74447	2.58133	1.32231	2.33993	0.573589	1.08514	1.05683	0.31289	1.69013	2.93205	0.811551	0.467653
P24547	1	1	5.1769	0.0584618	0.0876019	2.54651	0.554935	Microglia	Neurons	56214.4	Inosine-5'-monophosphate dehydrogenase 2 OS=Mus musculus OX=10090 GN=Impdh2 PE=1 SV=2	18.5484	22.0061	8.52547	5.35853	24.9301	48.367	17.7214	17.7609	22.9406	55.7539	36.7493	23.1846	66485.7	94836	47047.6	31539.3	57912.2	141718	63808.4	57493.8	60767.9	153309	127556	69672.1	18.5484	22.0061	8.52547	5.35853	24.9301	48.367	17.7214	17.7609	22.9406	55.7539	36.7493	23.1846
P53026	5	5	45.3017	0.0597414	0.089171	2.82538	0.550421	Neurons	Microglia	25087.5	60S ribosomal protein L10a OS=Mus musculus OX=10090 GN=Rpl10a PE=1 SV=3	10.291	4.43847	18.9747	6.83921	3.92834	4.24761	7.54794	8.14831	2.37766	2.32868	4.63369	5.00967	36887.4	19127.7	104711	40254.3	9125.46	12445.8	27177.5	26376.9	6298.23	6403.25	16083.4	15054.6	10.291	4.43847	18.9747	6.83921	3.92834	4.24761	7.54794	8.14831	2.37766	2.32868	4.63369	5.00967
Q6NS46	5	3	24.9442	0.0606706	0.0902069	6.17986	0.5472	Microglia	Neurons	209433	Protein RRP5 homolog OS=Mus musculus OX=10090 GN=Pdcd11 PE=1 SV=2	4.4314	0.613941	0.563601	0.487282	1.54391	3.43525	2.70785	8.81071	1.79704	14.8956	16.176	4.80515	15884.1	2645.79	3110.22	2868.05	3586.48	10065.5	9750.01	28521.2	4760.22	40959	56146.4	14440	4.4314	0.613941	0.563601	0.487282	1.54391	3.43525	2.70785	8.81071	1.79704	14.8956	16.176	4.80515
P26369	12	9	96.3882	0.061222	0.0906754	5.25517	0.545309	Microglia	Neurons	53859.3	Splicing factor U2AF 65 kDa subunit OS=Mus musculus OX=10090 GN=U2af2 PE=1 SV=3	14.854	31.4983	26.1295	2.64723	10.5371	50.1092	63.0758	52.165	32.9698	141.412	162.983	57.4515	53243.5	135743	144195	15581.1	24477.4	146823	227114	168864	87334.4	388846	565711	172647	14.854	31.4983	26.1295	2.64723	10.5371	50.1092	63.0758	52.165	32.9698	141.412	162.983	57.4515
P62960	1	1	6.5835	0.062352	0.0917706	11.4232	0.541485	Microglia	Neurons	35730	Y-box-binding protein 1 OS=Mus musculus OX=10090 GN=Ybx1 PE=1 SV=3	0.000917446	0.100453	0.0208993	0.572317	0.681327	1.3294	2.94912	1.34987	0	1.36386	3.38825	3.18225	3.28854	432.903	115.332	3368.55	1582.71	3895.21	10618.7	4369.68	0	3750.27	11760.5	9562.99	0.000917446	0.100453	0.0208993	0.572317	0.681327	1.3294	2.94912	1.34987	0	1.36386	3.38825	3.18225
P68368	34	13	309.208	0.0624399	0.0917706	2.17314	0.54119	Neurons	Oligodendrocytes	50665.8	Tubulin alpha-4A chain OS=Mus musculus OX=10090 GN=Tuba4a PE=1 SV=1	37.6867	69.4439	73.2376	94.4677	18.4366	29.0714	39.038	39.9232	34.9478	18.4473	37.1031	61.4195	135086	299270	404160	556019	42828	85181	140562	129236	92574	50725.3	128784	184572	37.6867	69.4439	73.2376	94.4677	18.4366	29.0714	39.038	39.9232	34.9478	18.4473	37.1031	61.4195
P56391	2	1	12.2447	0.0632842	0.0926564	17.1337	0.538378	Neurons	Microglia	10299.6	Cytochrome c oxidase subunit 6B1 OS=Mus musculus OX=10090 GN=Cox6b1 PE=1 SV=2	1.99313	3.52095	8.81303	82.2715	1.47923	0.908741	1.65504	2.37816	0.559667	0.0340987	4.59381	0.450349	7144.29	15173.6	48634.5	484235	3436.23	2662.66	5959.21	7698.34	1482.52	93.7625	15945	1353.34	1.99313	3.52095	8.81303	82.2715	1.47923	0.908741	1.65504	2.37816	0.559667	0.0340987	4.59381	0.450349
P04444	1	1	6.0668	0.0646021	0.0942263	13.8256	0.534058	Neurons	Microglia	16551.3	Hemoglobin subunit beta-H1 OS=Mus musculus OX=10090 GN=Hbb-bh1 PE=2 SV=3	2.07414	0.140188	4.3064	0.504951	0.0195211	0	0.0951416	0.421365	0.0297217	0	0.0341926	0.444249	7434.67	604.145	23764.8	2972.05	45.3472	0	342.572	1364	78.7303	0	118.682	1335.01	2.07414	0.140188	4.3064	0.504951	0.0195211	0	0.0951416	0.421365	0.0297217	0	0.0341926	0.444249
Q6PE01	10	6	73.0526	0.0657006	0.0954655	2.66634	0.530521	Neurons	Microglia	39731.8	U5 small nuclear ribonucleoprotein 40 kDa protein OS=Mus musculus OX=10090 GN=Snrnp40 PE=1 SV=1	7.63675	6.68234	10.3988	3.51603	3.15545	1.70427	3.87943	4.79237	1.42976	0.682832	2.96605	5.51037	27373.6	28797.7	57385.8	20694.7	7330.05	4993.63	13968.5	15513.4	3787.33	1877.61	10295.1	16559.2	7.63675	6.68234	10.3988	3.51603	3.15545	1.70427	3.87943	4.79237	1.42976	0.682832	2.96605	5.51037
Q64522	9	2	111.292	0.0660038	0.0955443	5.51819	0.529554	Neurons	Microglia	14013.4	Histone H2A type 2-B OS=Mus musculus OX=10090 GN=H2ac21 PE=1 SV=3	2.95756	3.13357	25.5688	22.0094	4.4194	7.31446	15.6759	14.4175	2.1386	0.354507	1.28085	5.95193	10601.2	13504.2	141101	129543	10266.2	21431.8	56443.6	46670.9	5664.98	974.802	4445.79	17886.1	2.95756	3.13357	25.5688	22.0094	4.4194	7.31446	15.6759	14.4175	2.1386	0.354507	1.28085	5.95193
ALBU_BOVIN	128	100	627.725	0.0673023	0.0970576	2.25064	0.525462	Oligodendrocytes	Neurons	71289.4		189.975	164.564	198.047	91.4059	242.244	248.946	278.206	679.996	293.226	183.584	601.626	354.2	680957	709191	1.09292e+06	537997	562728	729425	1.00172e+06	2.20122e+06	776732	504809	2.08823e+06	1.06441e+06	189.975	164.564	198.047	91.4059	242.244	248.946	278.206	679.996	293.226	183.584	601.626	354.2
O35344	3	2	15.9489	0.0675995	0.0971212	3.62084	0.524536	Neurons	Microglia	58229.1	Importin subunit alpha-4 OS=Mus musculus OX=10090 GN=Kpna3 PE=1 SV=1	0.322533	0.801301	1.60706	1.63755	0.172027	0.0793951	0.558568	0.662587	0.08858	0.0272552	0.417535	0.673102	1156.11	3453.23	8868.5	9638.31	399.616	232.632	2011.21	2144.87	234.642	74.9445	1449.26	2022.74	0.322533	0.801301	1.60706	1.63755	0.172027	0.0793951	0.558568	0.662587	0.08858	0.0272552	0.417535	0.673102
Q8BG81	4	4	22.6502	0.0697549	0.0994174	5.42245	0.517934	Neurons	Microglia	46360.7	Polymerase delta-interacting protein 3 OS=Mus musculus OX=10090 GN=Poldip3 PE=1 SV=1	0.335588	2.18049	1.54559	0.370583	0.455768	0.278811	0.236287	0.534647	0.20945	0.138249	0.220926	0.248764	1202.9	9396.87	8529.3	2181.18	1058.74	816.933	850.785	1730.71	554.817	380.148	766.828	747.563	0.335588	2.18049	1.54559	0.370583	0.455768	0.278811	0.236287	0.534647	0.20945	0.138249	0.220926	0.248764
Q9WTX5	3	2	33.1113	0.0707894	0.0994174	2.22932	0.514835	Microglia	Neurons	18843.1	S-phase kinase-associated protein 1 OS=Mus musculus OX=10090 GN=Skp1 PE=1 SV=3	161.245	161.023	101.981	26.4239	190.469	329.212	173.93	179.64	162.819	330.908	292.262	218.706	577975	693933	562782	155526	442457	964609	626261	581513	431295	909909	1.01443e+06	657235	161.245	161.023	101.981	26.4239	190.469	329.212	173.93	179.64	162.819	330.908	292.262	218.706
P50153	2	2	10.6156	0.0709338	0.0994174	58.0623	0.514405	Neurons	Microglia	8575.84	Guanine nucleotide-binding protein G(I)/G(S)/G(O) subunit gamma-4 OS=Mus musculus OX=10090 GN=Gng4 PE=1 SV=1	0.333334	0.383253	0.00423756	0.0368894	0	0.00149134	0	0.0118347	0.00676989	0	0.00296345	0.00331667	1194.82	1651.64	23.3849	217.124	0	4.36973	0	38.3102	17.9329	0	10.2861	9.96695	0.333334	0.383253	0.00423756	0.0368894	0	0.00149134	0	0.0118347	0.00676989	0	0.00296345	0.00331667
O55201	9	7	46.6129	0.0709843	0.0994174	2.48281	0.514255	Microglia	Neurons	121064	Transcription elongation factor SPT5 OS=Mus musculus OX=10090 GN=Supt5h PE=1 SV=1	5.97645	3.97816	2.27745	3.13058	5.17803	9.1535	5.24315	3.21077	5.08699	17.6037	7.80971	7.64198	21422.3	17144	12568	18426	12028.5	26820.3	18878.7	10393.6	13475.1	48405.7	27107.3	22964.9	5.97645	3.97816	2.27745	3.13058	5.17803	9.1535	5.24315	3.21077	5.08699	17.6037	7.80971	7.64198
Q8C854	19	10	141.382	0.0710735	0.0994174	1.7372	0.513991	Neurons	Oligodendrocytes	63522.9	Myelin expression factor 2 OS=Mus musculus OX=10090 GN=Myef2 PE=1 SV=1	31.936	43.1499	28.578	21.1503	13.4054	23.6938	19.5385	15.2104	9.0482	27.1173	17.6888	18.2197	114473	185955	157707	124487	31140.6	69424.2	70351.3	49237.6	23968	74565.5	61397.4	54752	31.936	43.1499	28.578	21.1503	13.4054	23.6938	19.5385	15.2104	9.0482	27.1173	17.6888	18.2197
P17426	27	17	179.53	0.0711151	0.0994174	1.87271	0.513868	Neurons	Microglia	108748	AP-2 complex subunit alpha-1 OS=Mus musculus OX=10090 GN=Ap2a1 PE=1 SV=1	12.647	9.65348	12.1325	7.73856	9.82426	11.2831	8.61472	9.39187	4.81879	1.54289	10.3886	5.76878	45332.7	41601.9	66953	45547.7	22821.6	33060.2	31018.6	30402.5	12764.6	4242.54	36058.5	17335.8	12.647	9.65348	12.1325	7.73856	9.82426	11.2831	8.61472	9.39187	4.81879	1.54289	10.3886	5.76878
Q99JF8	23	18	184.553	0.0713043	0.0994174	1.89791	0.513308	Microglia	Neurons	59811	PC4 and SFRS1-interacting protein OS=Mus musculus OX=10090 GN=Psip1 PE=1 SV=1	26.9586	25.2755	18.6487	18.4563	39.9734	34.4777	27.005	25.9758	44.6499	69.8404	28.6303	26.4367	96631.7	108925	102912	108630	92857.5	101022	97235.7	84086.5	118274	192043	99375.2	79445	26.9586	25.2755	18.6487	18.4563	39.9734	34.4777	27.005	25.9758	44.6499	69.8404	28.6303	26.4367
Q8BL97	4	1	42.2598	0.0716464	0.0994174	2.4248	0.5123	Neurons	Microglia	31045.7	Serine/arginine-rich splicing factor 7 OS=Mus musculus OX=10090 GN=Srsf7 PE=1 SV=1	7.99187	8.19291	5.625	2.27858	3.8561	2.20507	2.70259	3.31978	3.34832	1.10073	3.15464	2.33049	28646.5	35307.6	31041.4	13411.3	8957.65	6460.97	9731.1	10746.5	8869.44	3026.71	10949.7	7003.35	7.99187	8.19291	5.625	2.27858	3.8561	2.20507	2.70259	3.31978	3.34832	1.10073	3.15464	2.33049
Q6PGB8	4	1	25.9406	0.0717784	0.0994174	383.119	0.511912	Neurons	Microglia	122399	Probable global transcription activator SNF2L1 OS=Mus musculus OX=10090 GN=Smarca1 PE=1 SV=1	0.0112015	0.0625496	0.115199	0.0100937	0.000229181	0.00017813	0.0138359	0.00291446	9.31443e-05	8.33362e-05	0.000141218	0.000201836	40.1513	269.559	635.721	59.4096	0.532384	0.52193	49.8182	9.43441	0.246732	0.229152	0.490165	0.606536	0.0112015	0.0625496	0.115199	0.0100937	0.000229181	0.00017813	0.0138359	0.00291446	9.31443e-05	8.33362e-05	0.000141218	0.000201836
Q9R0K7	12	5	73.4924	0.0717895	0.0994174	4.43164	0.511879	Microglia	Neurons	133785	Plasma membrane calcium-transporting ATPase 2 OS=Mus musculus OX=10090 GN=Atp2b2 PE=1 SV=2	5.22315	3.50437	17.1822	5.02913	3.94033	12.2375	31.4845	57.9283	36.1391	19.7895	61.0268	20.1544	18722.1	15102.2	94819.9	29600.5	9153.33	35856.6	113365	187520	95729.8	54416	211823	60566.1	5.22315	3.50437	17.1822	5.02913	3.94033	12.2375	31.4845	57.9283	36.1391	19.7895	61.0268	20.1544
Q8BVY0	11	10	69.077	0.0728753	0.100379	2.49367	0.508716	Neurons	Microglia	50649.5	Ribosomal L1 domain-containing protein 1 OS=Mus musculus OX=10090 GN=Rsl1d1 PE=1 SV=1	6.1571	3.21463	7.09409	5.55652	1.90301	3.26443	3.1233	5.97543	3.60449	0.434936	2.14299	2.64888	22069.8	13853.5	39148.6	32704.6	4420.66	9564.97	11245.9	19343.1	9548.01	1195.96	7438.27	7960.15	6.1571	3.21463	7.09409	5.55652	1.90301	3.26443	3.1233	5.97543	3.60449	0.434936	2.14299	2.64888
P61327;Q9CQL1	6	5	73.9656	0.0730073	0.100379	7.60963	0.508334	Neurons	Microglia	17220.7	Protein mago nashi homolog OS=Mus musculus OX=10090 GN=Magoh PE=2 SV=1	1.69034	5.48709	14.413	0.796494	0.994326	0.466007	1.24376	1.41148	0.396977	0.254476	1.45559	0.834876	6058.93	23646.8	79538	4688.01	2309.8	1365.43	4478.35	4569.1	1051.56	699.742	5052.34	2508.89	1.69034	5.48709	14.413	0.796494	0.994326	0.466007	1.24376	1.41148	0.396977	0.254476	1.45559	0.834876
Q9Z1W8	11	4	53.8464	0.075085	0.102867	2.45345	0.502416	Oligodendrocytes	Neurons	115468	Potassium-transporting ATPase alpha chain 2 OS=Mus musculus OX=10090 GN=Atp12a PE=1 SV=3	32.5458	23.4328	11.1371	3.91685	65.2153	45.873	27.0466	36.1402	63.3731	33.8608	32.8306	20.1984	116659	100984	61459.6	23053.8	151494	134411	97385.5	116990	167870	93108.3	113954	60698.2	32.5458	23.4328	11.1371	3.91685	65.2153	45.873	27.0466	36.1402	63.3731	33.8608	32.8306	20.1984
P46460	18	12	120.507	0.0762008	0.104024	3.48978	0.499303	Microglia	Neurons	83183.9	Vesicle-fusing ATPase OS=Mus musculus OX=10090 GN=Nsf PE=1 SV=2	16.4648	10.324	2.42701	4.72229	11.2793	23.4127	10.5479	7.48963	10.9216	62.136	21.5153	23.8637	59017.4	44491.4	13393.4	27794.5	26201.5	68600.7	37979.3	24244.7	28930.6	170858	74679.2	71712.9	16.4648	10.324	2.42701	4.72229	11.2793	23.4127	10.5479	7.48963	10.9216	62.136	21.5153	23.8637
Q9DBR0	2	1	10.5577	0.076554	0.104136	3.4129	0.498327	Neurons	Microglia	76864.3	A-kinase anchor protein 8 OS=Mus musculus OX=10090 GN=Akap8 PE=1 SV=1	1.03304	4.341	3.56446	6.00064	0.604406	0.725794	1.94288	1.82232	0.113945	0.507019	1.28794	2.46836	3702.87	18707.7	19670.4	35318.6	1404.03	2126.62	6995.63	5899.05	301.832	1394.17	4470.41	7417.67	1.03304	4.341	3.56446	6.00064	0.604406	0.725794	1.94288	1.82232	0.113945	0.507019	1.28794	2.46836
P59708	2	2	14.9758	0.0795765	0.107865	3.1307	0.490152	Neurons	Microglia	14699	Splicing factor 3B subunit 6 OS=Mus musculus OX=10090 GN=Sf3b6 PE=1 SV=1	3.06486	7.82785	6.08759	2.86678	3.35683	1.20911	3.64863	4.46403	0.683667	0.0256926	2.35395	3.2762	10985.9	33734.3	33594.2	16873.3	7797.86	3542.77	13137.4	14450.6	1810.98	70.6478	8170.5	9845.31	3.06486	7.82785	6.08759	2.86678	3.35683	1.20911	3.64863	4.46403	0.683667	0.0256926	2.35395	3.2762
P01831	4	4	44.4381	0.0813227	0.10915	2.06713	0.485567	Neurons	Microglia	18308.1	Thy-1 membrane glycoprotein OS=Mus musculus OX=10090 GN=Thy1 PE=1 SV=1	5.96918	12.9862	9.77885	6.31721	3.62728	3.40669	7.17619	6.68485	4.66912	1.94543	3.87557	6.46644	21396.2	55964.5	53964.4	37181.9	8426.12	9981.8	25839	21639.6	12368.1	5349.41	13452	19432.3	5.96918	12.9862	9.77885	6.31721	3.62728	3.40669	7.17619	6.68485	4.66912	1.94543	3.87557	6.46644
Q99LI7	13	11	99.7882	0.0816069	0.10915	1.85729	0.48483	Microglia	Neurons	83332.9	Cleavage stimulation factor subunit 3 OS=Mus musculus OX=10090 GN=Cstf3 PE=1 SV=1	92.1326	86.7545	27.5764	35.0157	98.4893	127.343	68.5751	81.3873	76.9736	143.011	114.358	114.155	330245	373870	152180	206096	228789	373122	246915	263459	203897	393242	396936	343047	92.1326	86.7545	27.5764	35.0157	98.4893	127.343	68.5751	81.3873	76.9736	143.011	114.358	114.155
Q08943	13	10	69.6347	0.0816733	0.10915	1.80034	0.484659	Microglia	Neurons	81202.7	FACT complex subunit SSRP1 OS=Mus musculus OX=10090 GN=Ssrp1 PE=1 SV=2	35.2318	43.9554	15.0637	17.4587	48.0512	60.4511	31.4625	30.2163	36.4222	56.5653	52.6394	55.4884	126287	189427	83129	102759	111622	177125	113286	97813.3	96479.6	155540	182710	166748	35.2318	43.9554	15.0637	17.4587	48.0512	60.4511	31.4625	30.2163	36.4222	56.5653	52.6394	55.4884
P19324	2	2	10.4489	0.0819417	0.10915	5.74886	0.483966	Neurons	Oligodendrocytes	46647.7	Serpin H1 OS=Mus musculus OX=10090 GN=Serpinh1 PE=1 SV=3	2.2576	3.38696	1.03618	0.845367	0.288143	0.621111	0.270689	0.129205	0.46714	2.75694	0.205973	0.210481	8092.26	14596.2	5718.13	4975.67	669.351	1819.89	974.657	418.25	1237.42	7580.86	714.928	632.516	2.2576	3.38696	1.03618	0.845367	0.288143	0.621111	0.270689	0.129205	0.46714	2.75694	0.205973	0.210481
O55022	4	2	32.0944	0.0819475	0.10915	3.2639	0.483951	Neurons	Microglia	21808.3	Membrane-associated progesterone receptor component 1 OS=Mus musculus OX=10090 GN=Pgrmc1 PE=1 SV=4	1.20695	4.68801	6.38455	2.14106	1.51281	0.478803	2.04068	1.97131	1.13619	0.566991	0.987576	1.72744	4326.25	20203.1	35233	12601.9	3514.24	1402.92	7347.77	6381.35	3009.67	1559.08	3427.85	5191.14	1.20695	4.68801	6.38455	2.14106	1.51281	0.478803	2.04068	1.97131	1.13619	0.566991	0.987576	1.72744
Q91VE6	3	3	19.2159	0.0822696	0.1092	3.10046	0.483122	Microglia	Neurons	36436.2	MKI67 FHA domain-interacting nucleolar phosphoprotein OS=Mus musculus OX=10090 GN=Nifk PE=1 SV=1	3.24494	30.2735	41.1224	2.78997	20.8889	32.8196	65.9001	61.8756	40.1041	24.6343	103.676	71.657	11631.3	130464	226933	16421.3	48524.6	96163.4	237283	200298	106233	67737.8	359857	215337	3.24494	30.2735	41.1224	2.78997	20.8889	32.8196	65.9001	61.8756	40.1041	24.6343	103.676	71.657
P70372	18	15	118.064	0.0833489	0.110251	3.39029	0.480369	Neurons	Microglia	36340.1	ELAV-like protein 1 OS=Mus musculus OX=10090 GN=Elavl1 PE=1 SV=2	6.07725	18.5731	15.3368	23.4019	4.13058	1.61666	11.3321	8.36394	1.63854	1.30153	5.75117	10.006	21783.6	80041.3	84635.9	137739	9595.26	4736.9	40802.9	27075	4340.37	3578.88	19962.2	30069.1	6.07725	18.5731	15.3368	23.4019	4.13058	1.61666	11.3321	8.36394	1.63854	1.30153	5.75117	10.006
Q05722	5	3	28.9548	0.0843647	0.110672	2.08927	0.47781	Neurons	Oligodendrocytes	92776.2	Collagen alpha-1(IX) chain OS=Mus musculus OX=10090 GN=Col9a1 PE=2 SV=2	22.4774	22.4315	27.6349	13.6151	13.2266	7.10527	8.64045	12.2664	25.7036	3.12466	5.51184	8.08713	80569.2	96669	152503	80136	30725.2	20818.9	31111.3	39707.6	68087	8591.99	19131.5	24302.6	22.4774	22.4315	27.6349	13.6151	13.2266	7.10527	8.64045	12.2664	25.7036	3.12466	5.51184	8.08713
Q60930	5	3	50.4058	0.0843867	0.110672	2.76264	0.477755	Oligodendrocytes	Neurons	32360.2	Voltage-dependent anion-selective channel protein 2 OS=Mus musculus OX=10090 GN=Vdac2 PE=1 SV=2	13.3877	10.7488	4.8844	4.02964	28.0691	40.9265	12.0963	10.2148	15.2578	37.5594	19.0531	10.1014	47987.4	46322.1	26954.5	23717.7	65204	119917	43554.5	33066.3	40416.7	103278	66132.9	30355.9	13.3877	10.7488	4.8844	4.02964	28.0691	40.9265	12.0963	10.2148	15.2578	37.5594	19.0531	10.1014
Q64511	51	34	313.092	0.0845656	0.110672	1.9598	0.477307	Microglia	Neurons	182822	DNA topoisomerase 2-beta OS=Mus musculus OX=10090 GN=Top2b PE=1 SV=2	136.004	217.373	177.61	147.013	203.799	288.765	259.384	245.889	201.404	396.21	541.446	189.685	487499	936773	980136	865289	473422	846099	933951	795969	533503	1.08947e+06	1.87935e+06	570024	136.004	217.373	177.61	147.013	203.799	288.765	259.384	245.889	201.404	396.21	541.446	189.685
Q62203	3	3	15.891	0.0848214	0.110672	2.08022	0.476669	Microglia	Neurons	50025.6	Splicing factor 3A subunit 2 OS=Mus musculus OX=10090 GN=Sf3a2 PE=1 SV=2	12.5336	4.46383	6.44793	2.49551	5.42564	7.65387	6.97548	15.1916	12.9753	18.3579	12.3257	10.304	44926.3	19237	35582.7	14688.1	12603.7	22426.3	25116.3	49176.7	34370.5	50479.4	42782.1	30964.7	12.5336	4.46383	6.44793	2.49551	5.42564	7.65387	6.97548	15.1916	12.9753	18.3579	12.3257	10.304
Q497I4	26	7	175.74	0.089306	0.115353	16.4858	0.465788	Microglia	Oligodendrocytes	51841.5	Keratin_ type I cuticular Ha5 OS=Mus musculus OX=10090 GN=Krt35 PE=1 SV=1	3.13677	1.65295	0.152271	0.188899	0.123588	0.024349	0.68481	0.0452575	1.76634	10.2853	0.792659	1.63032	11243.6	7123.44	840.305	1111.83	287.094	71.3439	2465.76	146.503	4678.89	28281.8	2751.3	4899.28	3.13677	1.65295	0.152271	0.188899	0.123588	0.024349	0.68481	0.0452575	1.76634	10.2853	0.792659	1.63032
P62908	14	13	123.295	0.0893858	0.115353	2.00143	0.4656	Neurons	Microglia	26845.4	40S ribosomal protein S3 OS=Mus musculus OX=10090 GN=Rps3 PE=1 SV=1	13.6727	18.6368	16.552	32.0655	8.21279	6.86157	13.8504	13.6666	7.64449	4.12121	10.2713	18.3977	49009.2	80315.7	91342	188731	19078.2	20104.8	49870.5	44240.1	20249.7	11332.3	35651.4	55286.9	13.6727	18.6368	16.552	32.0655	8.21279	6.86157	13.8504	13.6666	7.64449	4.12121	10.2713	18.3977
Q9WVM3	4	2	19.5719	0.0894153	0.115353	2.0016	0.46553	Neurons	Microglia	63648.5	Anaphase-promoting complex subunit 7 OS=Mus musculus OX=10090 GN=Anapc7 PE=1 SV=3	7.14086	8.50644	7.79704	4.42956	5.57381	2.76348	6.31492	7.88163	3.51699	1.51275	3.71373	5.18237	25596.1	36658.7	43027.8	26071.5	12947.9	8097.15	22737.8	25513.7	9316.23	4159.65	12890.3	15573.6	7.14086	8.50644	7.79704	4.42956	5.57381	2.76348	6.31492	7.88163	3.51699	1.51275	3.71373	5.18237
Q9QX66	1	1	5.8322	0.0896119	0.115353	428.901	0.465066	Neurons	Microglia	45665	Zinc finger protein neuro-d4 OS=Mus musculus OX=10090 GN=Dpf1 PE=1 SV=2	0.0340204	6.9351	11.8613	0.196831	0.00737474	0.197542	0.183573	0.0148672	0	0	0.0443629	0	121.944	29887	65456.4	1158.51	17.1314	578.809	660.983	48.1268	0	0	153.983	0	0.0340204	6.9351	11.8613	0.196831	0.00737474	0.197542	0.183573	0.0148672	0	0	0.0443629	0
Q9WV55	3	3	22.3379	0.09003	0.115504	2.71418	0.464083	Neurons	Oligodendrocytes	28083.4	Vesicle-associated membrane protein-associated protein A OS=Mus musculus OX=10090 GN=Vapa PE=1 SV=2	4.60944	6.85243	5.18598	1.59113	1.75957	1.12191	2.03275	1.80563	0.672629	4.74919	1.16078	1.36563	16522.3	29530.7	28618.7	9365.07	4087.46	3287.27	7319.24	5845.02	1781.74	13059	4029.04	4103.85	4.60944	6.85243	5.18598	1.59113	1.75957	1.12191	2.03275	1.80563	0.672629	4.74919	1.16078	1.36563
Q9R0H5	14	8	102.252	0.0903586	0.115539	2.29183	0.463314	Microglia	Neurons	57895.8	Keratin_ type II cytoskeletal 71 OS=Mus musculus OX=10090 GN=Krt71 PE=1 SV=1	28.7858	64.9083	78.9888	22.8464	55.7691	84.6168	116.039	107.554	85.1066	53.2897	201.34	108.384	103181	279724	435898	134469	129551	247932	417815	348164	225441	146533	698846	325706	28.7858	64.9083	78.9888	22.8464	55.7691	84.6168	116.039	107.554	85.1066	53.2897	201.34	108.384
Q9CY66	3	3	20.4276	0.0908752	0.115814	10.8141	0.462111	Neurons	Microglia	23645.2	H/ACA ribonucleoprotein complex subunit 1 OS=Mus musculus OX=10090 GN=Gar1 PE=1 SV=1	0.27241	0.10101	1.80502	0.56863	0.00242264	0.0595879	0.154839	0.0655774	0.00634775	0.0452553	0.070758	0.131666	976.44	435.307	9960.95	3346.85	5.62775	174.596	557.522	212.281	16.8147	124.44	245.599	395.67	0.27241	0.10101	1.80502	0.56863	0.00242264	0.0595879	0.154839	0.0655774	0.00634775	0.0452553	0.070758	0.131666
Q9JKM7	3	1	25.7073	0.0942223	0.119565	3.48092	0.454479	Microglia	Neurons	24827	Ras-related protein Rab-37 OS=Mus musculus OX=10090 GN=Rab37 PE=1 SV=2	5.56088	5.4161	3.21855	0.059081	6.46518	12.703	8.74263	5.37403	4.50211	25.3996	12.1794	7.53818	19932.7	23340.8	17761.5	347.739	15018.5	37220.7	31479.1	17396.3	11925.7	69842.1	42274.3	22653	5.56088	5.4161	3.21855	0.059081	6.46518	12.703	8.74263	5.37403	4.50211	25.3996	12.1794	7.53818
P60843	2	1	12.6186	0.0944421	0.119565	3.5158	0.453987	Neurons	Microglia	46382.2	Eukaryotic initiation factor 4A-I OS=Mus musculus OX=10090 GN=Eif4a1 PE=1 SV=1	0.838659	1.81294	1.12539	0.0258156	0.235812	0.275983	0.397364	0.217621	0.42418	0.146531	0.227056	0.283866	3006.13	7812.9	6210.44	151.946	547.787	808.646	1430.77	704.463	1123.62	402.921	788.108	853.047	0.838659	1.81294	1.12539	0.0258156	0.235812	0.275983	0.397364	0.217621	0.42418	0.146531	0.227056	0.283866
Q9Z2D8	3	1	14.1122	0.0955453	0.120564	74.1214	0.451539	Neurons	Oligodendrocytes	32396.6	Methyl-CpG-binding domain protein 3 OS=Mus musculus OX=10090 GN=Mbd3 PE=1 SV=1	0	0.636598	0.0698489	0.680509	0	0	0	0.0187119	0	0	0.162883	0	0	2743.43	385.46	4005.35	0	0	0	60.5726	0	0	565.363	0	0	0.636598	0.0698489	0.680509	0	0	0	0.0187119	0	0	0.162883	0
Q9JI13	1	1	6.1346	0.0959086	0.120626	4.29516	0.450738	Neurons	Microglia	53455.9	Something about silencing protein 10 OS=Mus musculus OX=10090 GN=Utp3 PE=1 SV=1	0.852352	0.646089	0.899762	4.25531	0.202758	0.45545	0.493165	0.633172	0.00791598	0.362889	0.715912	0.462355	3055.22	2784.34	4965.32	25045.9	471.003	1334.5	1775.72	2049.65	20.9688	997.85	2484.91	1389.42	0.852352	0.646089	0.899762	4.25531	0.202758	0.45545	0.493165	0.633172	0.00791598	0.362889	0.715912	0.462355
P48962	11	4	80.8728	0.0962281	0.120632	1.5363	0.450037	Microglia	Neurons	33132.4	ADP/ATP translocase 1 OS=Mus musculus OX=10090 GN=Slc25a4 PE=1 SV=4	123.108	96.237	68.3522	53.9926	109.698	146.616	96.1596	83.4255	126.445	158.923	107.365	132.205	441274	414736	377200	317790	254828	429594	346237	270057	334944	436995	372660	397289	123.108	96.237	68.3522	53.9926	109.698	146.616	96.1596	83.4255	126.445	158.923	107.365	132.205
P05064;ALDOA_RABIT	3	2	15.1268	0.0967721	0.120919	2.33567	0.448849	Microglia	Neurons	39812.2	Fructose-bisphosphate aldolase A OS=Mus musculus OX=10090 GN=Aldoa PE=1 SV=2	1.15626	1.46118	1.86373	2.34426	1.5795	1.60507	2.65423	4.98311	3.64858	2.12433	6.70825	3.46076	4144.55	6296.98	10284.9	13797.9	3669.15	4702.94	9556.95	16130.9	9664.82	5841.36	23284.2	10399.9	1.15626	1.46118	1.86373	2.34426	1.5795	1.60507	2.65423	4.98311	3.64858	2.12433	6.70825	3.46076
P07901	5	3	32.0628	0.0972673	0.121143	1.97903	0.447774	Microglia	Neurons	85187.2	Heat shock protein HSP 90-alpha OS=Mus musculus OX=10090 GN=Hsp90aa1 PE=1 SV=4	3.23043	2.74604	4.51801	2.11418	5.48128	3.31796	4.09206	7.55012	7.94493	2.91736	6.82148	7.26919	11579.3	11834.1	24932.5	12443.6	12732.9	9721.82	14734.1	24440.5	21045.5	8021.98	23677.2	21844.7	3.23043	2.74604	4.51801	2.11418	5.48128	3.31796	4.09206	7.55012	7.94493	2.91736	6.82148	7.26919
O09106	9	2	51.0033	0.101817	0.126399	16.6914	0.438148	Neurons	Microglia	55645.3	Histone deacetylase 1 OS=Mus musculus OX=10090 GN=Hdac1 PE=1 SV=1	0.435415	2.46121	0.103066	0.521357	0.0251107	0.274692	0.105821	0.0415742	0.0145519	0.0343978	0.0722674	0.089733	1560.72	10606.6	568.768	3068.61	58.3317	804.863	381.025	134.58	38.5469	94.5849	250.838	269.657	0.435415	2.46121	0.103066	0.521357	0.0251107	0.274692	0.105821	0.0415742	0.0145519	0.0343978	0.0722674	0.089733
Q6A068	32	24	256.505	0.103983	0.127997	3.34695	0.433723	Microglia	Neurons	92417.8	Cell division cycle 5-like protein OS=Mus musculus OX=10090 GN=Cdc5l PE=1 SV=2	133.569	81.6927	45.2665	7.20187	118.662	284.791	111.206	72.5582	136.586	477.756	164.69	117.048	478773	352057	249802	42388.8	275650	834454	400414	234878	361806	1.3137e+06	571636	351741	133.569	81.6927	45.2665	7.20187	118.662	284.791	111.206	72.5582	136.586	477.756	164.69	117.048
Q9Z1X4	21	15	143.995	0.104059	0.127997	1.92606	0.433568	Neurons	Oligodendrocytes	96420.4	Interleukin enhancer-binding factor 3 OS=Mus musculus OX=10090 GN=Ilf3 PE=1 SV=2	5.68572	11.0952	10.4271	9.19369	4.25391	3.95016	5.16593	5.52951	10.8818	1.58629	3.15718	4.31722	20380.2	47814.9	57541.5	54112.3	9881.77	11574.2	18600.7	17899.6	28825.1	4361.88	10958.5	12973.7	5.68572	11.0952	10.4271	9.19369	4.25391	3.95016	5.16593	5.52951	10.8818	1.58629	3.15718	4.31722
P97494	1	1	10.1776	0.104105	0.127997	2.55672	0.433476	Microglia	Neurons	73369.8	Glutamate--cysteine ligase catalytic subunit OS=Mus musculus OX=10090 GN=Gclc PE=1 SV=4	105.641	78.4113	42.2563	9.40164	91.7902	184.572	91.4259	62.1815	113.906	256.805	129.009	102.924	378663	337915	233191	55336.2	213227	540806	329193	201288	301729	706146	447788	309298	105.641	78.4113	42.2563	9.40164	91.7902	184.572	91.4259	62.1815	113.906	256.805	129.009	102.924
Q9Z1N5	6	6	34.8461	0.105348	0.128908	2.12445	0.430983	Microglia	Neurons	49491.7	Spliceosome RNA helicase Ddx39b OS=Mus musculus OX=10090 GN=Ddx39b PE=1 SV=1	22.3693	24.9777	12.4167	8.51637	26.8895	50.0101	18.8435	18.7398	25.1374	58.1719	37.9987	23.7496	80181.6	107642	68521.3	50125.7	62463.9	146533	67848.7	60662.6	66587	159957	131893	71369.9	22.3693	24.9777	12.4167	8.51637	26.8895	50.0101	18.8435	18.7398	25.1374	58.1719	37.9987	23.7496
Q00941	1	1	4.9623	0.105519	0.128908	2.94494	0.430642	Microglia	Neurons	42510.1	Granulocyte-macrophage colony-stimulating factor receptor subunit alpha OS=Mus musculus OX=10090 GN=Csf2ra PE=2 SV=2	3.51981	3.05767	1.35429	0.0165876	3.28616	5.08687	3.92375	2.42754	4.33445	11.5336	5.03542	2.50401	12616.6	13177.1	7473.61	97.6315	7633.69	14904.8	14128.1	7858.19	11481.6	31714.3	17477.8	7524.8	3.51981	3.05767	1.35429	0.0165876	3.28616	5.08687	3.92375	2.42754	4.33445	11.5336	5.03542	2.50401
P68134;P68033;P62737;P63268	13	3	147.337	0.108585	0.132233	1.79936	0.424631	Neurons	Oligodendrocytes	42393.3	Actin_ alpha skeletal muscle OS=Mus musculus OX=10090 GN=Acta1 PE=1 SV=1	64.5796	78.8444	53.8457	35.4943	31.4697	24.5371	36.1593	37.1932	63.426	29.2986	27.1822	52.7003	231483	339782	297146	208912	73103.6	71895	130197	120398	168011	80563.3	94348.8	158370	64.5796	78.8444	53.8457	35.4943	31.4697	24.5371	36.1593	37.1932	63.426	29.2986	27.1822	52.7003
Q5SQX6	12	5	92.4796	0.110189	0.133549	2.30114	0.421557	Microglia	Neurons	147542	Cytoplasmic FMR1-interacting protein 2 OS=Mus musculus OX=10090 GN=Cyfip2 PE=1 SV=2	15.6968	9.16297	6.80466	3.73702	10.2291	22.8214	10.1148	8.40368	15.8239	36.7897	17.0331	11.8169	56264.6	39488.1	37551.4	21995.4	23761.9	66868.2	36419.9	27203.6	41916.4	101162	59121.5	35510.9	15.6968	9.16297	6.80466	3.73702	10.2291	22.8214	10.1148	8.40368	15.8239	36.7897	17.0331	11.8169
P14131	7	5	55.7375	0.110362	0.133549	2.54738	0.421229	Neurons	Microglia	16559.4	40S ribosomal protein S16 OS=Mus musculus OX=10090 GN=Rps16 PE=1 SV=4	7.38771	9.50089	11.2716	3.83166	4.5082	2.38062	7.86785	7.75442	1.78695	0.640648	4.09853	6.03261	26480.9	40944.3	62202.1	22552.4	10472.5	6975.36	28329.4	25101.9	4733.5	1761.61	14225.9	18128.6	7.38771	9.50089	11.2716	3.83166	4.5082	2.38062	7.86785	7.75442	1.78695	0.640648	4.09853	6.03261
Q8R429	13	2	93.7531	0.111353	0.133617	2.7194	0.419357	Oligodendrocytes	Microglia	110794	Sarcoplasmic/endoplasmic reticulum calcium ATPase 1 OS=Mus musculus OX=10090 GN=Atp2a1 PE=1 SV=1	3.48921	8.93035	11.8333	9.20658	21.5389	10.8485	12.0651	23.7749	6.57806	0.606586	6.35038	11.5541	12506.9	38485.5	65302	54188.2	50034.5	31786.9	43442.3	76962	17424.8	1667.95	22042	34721.4	3.48921	8.93035	11.8333	9.20658	21.5389	10.8485	12.0651	23.7749	6.57806	0.606586	6.35038	11.5541
O54941	10	7	91.7786	0.111358	0.133617	2.00226	0.419346	Neurons	Oligodendrocytes	46695.6	SWI/SNF-related matrix-associated actin-dependent regulator of chromatin subfamily E member 1 OS=Mus musculus OX=10090 GN=Smarce1 PE=1 SV=1	12.378	11.5118	13.5386	10.4897	4.12934	4.11738	4.59833	11.087	8.74043	5.92893	4.48885	19.7207	44368.2	49610.6	74712.4	61740.5	9592.38	12064.2	16557	35889.6	23152.7	16303	15580.7	59262.8	12.378	11.5118	13.5386	10.4897	4.12934	4.11738	4.59833	11.087	8.74043	5.92893	4.48885	19.7207
Q8CH25	14	8	88.7085	0.111463	0.133617	1.57405	0.419149	Oligodendrocytes	Neurons	117148	SAFB-like transcription modulator OS=Mus musculus OX=10090 GN=Sltm PE=1 SV=1	127.143	94.269	114.167	68.4623	146.685	232.717	119.651	136.928	97.6627	145.269	188.647	135.749	455740	406255	630028	402956	340747	681874	430822	443250	258701	399453	654788	407941	127.143	94.269	114.167	68.4623	146.685	232.717	119.651	136.928	97.6627	145.269	188.647	135.749
Q8C9B9	6	5	30.8603	0.112057	0.133911	4.87314	0.418036	Neurons	Microglia	248773	Death-inducer obliterator 1 OS=Mus musculus OX=10090 GN=Dido1 PE=1 SV=4	0.872733	0.477711	0.460569	3.06796	0.286497	0.168919	0.459103	0.577301	0.200192	0.0754653	0.196211	0.529328	3128.27	2058.71	2541.64	18057.4	665.528	494.943	1653.07	1868.79	530.294	207.51	681.045	1590.69	0.872733	0.477711	0.460569	3.06796	0.286497	0.168919	0.459103	0.577301	0.200192	0.0754653	0.196211	0.529328
P62320	13	12	101.769	0.11423	0.135432	1.57589	0.41402	Neurons	Microglia	14030.4	Small nuclear ribonucleoprotein Sm D3 OS=Mus musculus OX=10090 GN=Snrpd3 PE=1 SV=1	23.8732	44.6064	47.4222	40.789	27.303	41.0704	28.0866	41.3066	18.7927	25.0266	36.2802	19.3307	85572.3	192233	261699	240076	63424.3	120339	101130	133714	49780.4	68816.6	125928	58090.7	23.8732	44.6064	47.4222	40.789	27.303	41.0704	28.0866	41.3066	18.7927	25.0266	36.2802	19.3307
P47754	5	3	28.6593	0.114274	0.135432	2.90604	0.413938	Neurons	Microglia	33138.2	F-actin-capping protein subunit alpha-2 OS=Mus musculus OX=10090 GN=Capza2 PE=1 SV=3	0.0783447	0.133987	0.290162	0.354908	0.0207369	0.0013994	0.159881	0.115801	0.174724	0	0.0777437	0.0425736	280.823	577.422	1601.25	2088.92	48.1715	4.10033	575.676	374.861	462.83	0	269.847	127.938	0.0783447	0.133987	0.290162	0.354908	0.0207369	0.0013994	0.159881	0.115801	0.174724	0	0.0777437	0.0425736
Q9CX86	4	3	36.0339	0.114389	0.135432	8.35607	0.413729	Neurons	Microglia	30701.5	Heterogeneous nuclear ribonucleoprotein A0 OS=Mus musculus OX=10090 GN=Hnrnpa0 PE=1 SV=1	2.72887	11.5606	4.83709	0.0487898	0.758535	0.472025	1.47848	1.0136	0.328897	0.145691	0.485487	1.3347	9781.52	49820.5	26693.4	287.168	1762.06	1383.06	5323.49	3281.15	871.221	400.613	1685.11	4010.91	2.72887	11.5606	4.83709	0.0487898	0.758535	0.472025	1.47848	1.0136	0.328897	0.145691	0.485487	1.3347
O35286	31	27	229.196	0.116486	0.136485	2.36251	0.409933	Oligodendrocytes	Neurons	91805.5	Pre-mRNA-splicing factor ATP-dependent RNA helicase DHX15 OS=Mus musculus OX=10090 GN=Dhx15 PE=1 SV=2	25.8873	33.5908	26.1816	7.16025	32.362	118.147	41.7192	27.0596	30.025	64.7503	61.1423	45.5733	92791.9	144760	144483	42143.9	75176.3	346179	150216	87594.8	79534	178046	212223	136952	25.8873	33.5908	26.1816	7.16025	32.362	118.147	41.7192	27.0596	30.025	64.7503	61.1423	45.5733
P68254	5	1	47.8732	0.117202	0.136485	8.75651	0.408654	Neurons	Oligodendrocytes	28063.5	14-3-3 protein theta OS=Mus musculus OX=10090 GN=Ywhaq PE=1 SV=1	0.128574	2.24706	1.83344	0.12583	0.022315	0.159334	0.26179	0.0516105	0.295454	0.033461	0.217437	0.0856101	460.866	9683.78	10117.8	740.611	51.8374	466.858	942.615	167.069	782.635	92.0089	754.72	257.267	0.128574	2.24706	1.83344	0.12583	0.022315	0.159334	0.26179	0.0516105	0.295454	0.033461	0.217437	0.0856101
Q6PIC6	25	10	159.921	0.117494	0.136485	1.95577	0.408134	Microglia	Neurons	113117	Sodium/potassium-transporting ATPase subunit alpha-3 OS=Mus musculus OX=10090 GN=Atp1a3 PE=1 SV=1	4.61024	5.93599	12.66	2.89539	11.2652	6.9194	8.8952	17.4366	9.66132	7.40864	16.7558	17.2229	16525.2	25581.3	69863.9	17041.7	26168.9	20274.3	32028.5	56444.3	25592.1	20371.8	58159	51756.7	4.61024	5.93599	12.66	2.89539	11.2652	6.9194	8.8952	17.4366	9.66132	7.40864	16.7558	17.2229
Q924K8	14	6	82.2774	0.117516	0.136485	4.33164	0.408095	Microglia	Neurons	67761.6	Metastasis-associated protein MTA3 OS=Mus musculus OX=10090 GN=Mta3 PE=1 SV=1	0.77442	9.05511	2.48191	0.680856	13.3126	0.524904	4.83977	2.75607	11.1911	32.0805	7.62567	5.38062	2775.87	39023.2	13696.4	4007.39	30924.9	1538	17426.3	8921.7	29644.5	88212.8	26468.5	16169.3	0.77442	9.05511	2.48191	0.680856	13.3126	0.524904	4.83977	2.75607	11.1911	32.0805	7.62567	5.38062
Q6PGH1	4	3	35.7389	0.11766	0.136485	8.64014	0.40784	Neurons	Microglia	17570	Protein BUD31 homolog OS=Mus musculus OX=10090 GN=Bud31 PE=1 SV=2	0.945669	3.01406	4.7426	0.00734867	0.884324	0.583074	0.80745	0.905361	0.258234	0	0.436171	0.313644	3389.71	12989.2	26171.9	43.2529	2054.27	1708.44	2907.34	2930.75	684.041	0	1513.94	942.532	0.945669	3.01406	4.7426	0.00734867	0.884324	0.583074	0.80745	0.905361	0.258234	0	0.436171	0.313644
Q9CZX8	6	5	41.6411	0.11793	0.136485	1.76175	0.407362	Neurons	Oligodendrocytes	16085.5	40S ribosomal protein S19 OS=Mus musculus OX=10090 GN=Rps19 PE=1 SV=3	9.02861	13.9471	15.037	9.46132	7.34655	4.34169	8.83198	6.42688	11.1649	2.63807	6.59801	7.62656	32362.6	60105.4	82981.2	55687.5	17065.9	12721.4	31800.9	20804.5	29575	7253.98	22901.5	22918.6	9.02861	13.9471	15.037	9.46132	7.34655	4.34169	8.83198	6.42688	11.1649	2.63807	6.59801	7.62656
O35345	11	4	67.6346	0.118226	0.136485	1.87717	0.40684	Oligodendrocytes	Neurons	60705.8	Importin subunit alpha-7 OS=Mus musculus OX=10090 GN=Kpna6 PE=1 SV=2	4.94125	4.57054	5.08912	3.02229	5.92835	4.89994	10.6622	11.5912	4.10484	7.06059	7.53975	12.3558	17711.7	19696.9	28084.2	17788.6	13771.5	14357.1	38390.9	37522	10873.4	19414.7	26170.3	37130.6	4.94125	4.57054	5.08912	3.02229	5.92835	4.89994	10.6622	11.5912	4.10484	7.06059	7.53975	12.3558
Q922V4	7	4	58.3641	0.118414	0.136485	7.30268	0.406509	Neurons	Microglia	57279.8	Pleiotropic regulator 1 OS=Mus musculus OX=10090 GN=Plrg1 PE=1 SV=1	9.39433	3.47254	4.76762	0.21548	3.33063	1.85417	1.12806	0.683367	0	1.32925	0.291044	0.824007	33673.5	14965	26310	1268.27	7737	5432.83	4061.77	2212.13	0	3655.1	1010.21	2476.23	9.39433	3.47254	4.76762	0.21548	3.33063	1.85417	1.12806	0.683367	0	1.32925	0.291044	0.824007
P46737	4	2	29.5551	0.118481	0.136485	2.57957	0.406391	Microglia	Neurons	33739.3	Lys-63-specific deubiquitinase BRCC36 OS=Mus musculus OX=10090 GN=Brcc3 PE=1 SV=1	23.0206	21.4698	9.34138	1.86888	36.3598	47.1081	19.4552	14.0995	34.1998	62.7973	23.3777	23.309	82516.4	92524.4	51550.2	10999.9	84463.3	138030	70051.5	45641.4	90592.7	172676	81143.6	70045.9	23.0206	21.4698	9.34138	1.86888	36.3598	47.1081	19.4552	14.0995	34.1998	62.7973	23.3777	23.309
Q9D2N9	2	2	10.1747	0.119932	0.137743	5.6105	0.403853	Neurons	Oligodendrocytes	67954.1	Vacuolar protein sorting-associated protein 33A OS=Mus musculus OX=10090 GN=Vps33a PE=1 SV=2	1.4876	0.176125	0.52929	3.0489	0.226587	0.0414408	0.167605	0.498672	0.817963	0.0732578	0.170455	0.0692264	5332.24	759.015	2920.87	17945.2	526.358	121.424	603.486	1614.25	2166.72	201.44	591.647	208.032	1.4876	0.176125	0.52929	3.0489	0.226587	0.0414408	0.167605	0.498672	0.817963	0.0732578	0.170455	0.0692264
P62830	7	6	45.3752	0.120605	0.138103	2.66801	0.402687	Microglia	Neurons	14979.5	60S ribosomal protein L23 OS=Mus musculus OX=10090 GN=Rpl23 PE=1 SV=1	202.471	180.29	91.9023	22.3847	221.801	345.012	194.222	95.8576	229.778	615.406	207.889	273.056	725747	776966	507161	131752	515241	1.01091e+06	699325	310301	608664	1.69221e+06	721577	820561	202.471	180.29	91.9023	22.3847	221.801	345.012	194.222	95.8576	229.778	615.406	207.889	273.056
Q9Z2N8	5	3	33.7984	0.123218	0.140675	1.74236	0.398228	Oligodendrocytes	Neurons	47961.3	Actin-like protein 6A OS=Mus musculus OX=10090 GN=Actl6a PE=1 SV=2	2.84079	2.52217	2.31225	1.16284	3.63932	2.95579	4.08158	4.72239	2.45525	1.79332	4.12242	4.88499	10182.7	10869.3	12760.1	6844.23	8454.08	8660.63	14696.3	15286.9	6503.77	4931.16	14308.8	14679.9	2.84079	2.52217	2.31225	1.16284	3.63932	2.95579	4.08158	4.72239	2.45525	1.79332	4.12242	4.88499
P63325	2	2	21.0437	0.123937	0.141076	4.32376	0.39702	Microglia	Neurons	18915.8	40S ribosomal protein S10 OS=Mus musculus OX=10090 GN=Rps10 PE=1 SV=1	0.455287	3.7586	4.79922	5.52976	7.52363	0.355124	17.648	16.8425	15.1044	15.547	15.3505	16.878	1631.96	16197.8	26484.4	32547.1	17477.3	1040.54	63544.1	54521.1	40010.3	42750.2	53281.3	50720.2	0.455287	3.7586	4.79922	5.52976	7.52363	0.355124	17.648	16.8425	15.1044	15.547	15.3505	16.878
Q3U9G9	4	4	19.4013	0.124743	0.141326	3.69016	0.395673	Microglia	Neurons	72010.5	Delta(14)-sterol reductase LBR OS=Mus musculus OX=10090 GN=Lbr PE=1 SV=2	6.95851	0.489137	0.952239	1.27213	7.96699	0.192	6.09634	6.57268	6.51214	4.84484	8.33538	15.9989	24942.4	2107.95	5254.91	7487.52	18507.2	562.571	21950.8	21276.5	17250.2	13322	28931.9	48078.4	6.95851	0.489137	0.952239	1.27213	7.96699	0.192	6.09634	6.57268	6.51214	4.84484	8.33538	15.9989
Q91YR7	32	23	221.179	0.124983	0.141326	1.62614	0.395273	Microglia	Neurons	107520	Pre-mRNA-processing factor 6 OS=Mus musculus OX=10090 GN=Prpf6 PE=1 SV=1	63.2124	21.9803	25.2014	10.5519	58.0894	55.5172	38.9738	37.5563	34.6425	58.5603	48.1421	55.3304	226582	94724.4	139074	62106.7	134941	162669	140331	121574	91765.3	161025	167100	166274	63.2124	21.9803	25.2014	10.5519	58.0894	55.5172	38.9738	37.5563	34.6425	58.5603	48.1421	55.3304
Q63850	5	4	29.3195	0.125262	0.141326	2.60223	0.394811	Neurons	Microglia	53368.8	Nuclear pore glycoprotein p62 OS=Mus musculus OX=10090 GN=Nup62 PE=1 SV=2	0.47379	0.278295	1.35442	0.773901	0.185648	0.23865	0.41394	0.415374	0.11066	0.137881	0.255416	0.602945	1698.28	1199.32	7474.35	4555.04	431.257	699.258	1490.45	1344.61	293.129	379.137	886.542	1811.91	0.47379	0.278295	1.35442	0.773901	0.185648	0.23865	0.41394	0.415374	0.11066	0.137881	0.255416	0.602945
Q6ZWM4	1	1	4.7336	0.126553	0.142364	1.69417	0.392684	Microglia	Neurons	10402.7	U6 snRNA-associated Sm-like protein LSm8 OS=Mus musculus OX=10090 GN=Lsm8 PE=1 SV=3	57.7906	58.1195	24.8019	19.2454	88.4861	84.3682	39.1385	48.5387	69.6342	87.1276	57.1841	57.05	207148	250468	136869	113275	205552	247204	140924	157125	184456	239578	198485	171441	57.7906	58.1195	24.8019	19.2454	88.4861	84.3682	39.1385	48.5387	69.6342	87.1276	57.1841	57.05
P06151	1	1	5.3079	0.127136	0.142474	4.59783	0.391731	Microglia	Oligodendrocytes	36840.8	L-lactate dehydrogenase A chain OS=Mus musculus OX=10090 GN=Ldha PE=1 SV=3	0.202239	0.113005	0.25205	0.0428547	0.0282921	0.0364629	0.0775727	0.0296765	0.330246	0.0100164	0.174114	0.276471	724.916	486.999	1390.93	252.235	65.7221	106.839	279.312	96.066	874.797	27.5424	604.345	830.822	0.202239	0.113005	0.25205	0.0428547	0.0282921	0.0364629	0.0775727	0.0296765	0.330246	0.0100164	0.174114	0.276471
P70124	5	4	26.6119	0.127394	0.142474	5.91398	0.391311	Neurons	Oligodendrocytes	42510.5	Serpin B5 OS=Mus musculus OX=10090 GN=Serpinb5 PE=1 SV=1	1.66966	1.07942	1.82152	0.631218	0.178938	0.103531	0.14838	0.448732	2.67968	0.0239189	0.115265	0.0657264	5984.81	4651.77	10052	3715.23	415.669	303.351	534.266	1452.59	7098.25	65.7708	400.082	197.515	1.66966	1.07942	1.82152	0.631218	0.178938	0.103531	0.14838	0.448732	2.67968	0.0239189	0.115265	0.0657264
B9EJ86	2	1	10.9451	0.127829	0.142504	42.2384	0.390603	Neurons	Microglia	101839	Oxysterol-binding protein-related protein 8 OS=Mus musculus OX=10090 GN=Osbpl8 PE=1 SV=1	0.0379516	0.511616	2.53103	0.498041	0.04372	0.0081519	0.259145	0.431729	0.0107257	0	0	0.073999	136.036	2204.82	13967.4	2931.37	101.561	23.8856	933.091	1397.55	28.4116	0	0	222.375	0.0379516	0.511616	2.53103	0.498041	0.04372	0.0081519	0.259145	0.431729	0.0107257	0	0	0.073999
Q8JZM7	5	4	26.9783	0.128164	0.142504	3.1718	0.390062	Microglia	Neurons	60690.7	Parafibromin OS=Mus musculus OX=10090 GN=Cdc73 PE=1 SV=1	1.33831	38.9834	35.5423	0.288449	17.6638	22.7731	67.4662	52.9674	54.2264	13.9186	109.752	63.6432	4797.11	168000	196139	1697.76	41032.8	66726.4	242922	171461	143642	38272.5	380948	191254	1.33831	38.9834	35.5423	0.288449	17.6638	22.7731	67.4662	52.9674	54.2264	13.9186	109.752	63.6432
P56480	41	33	313.183	0.129871	0.14361	1.63504	0.387322	Oligodendrocytes	Neurons	56300.6	ATP synthase subunit beta_ mitochondrial OS=Mus musculus OX=10090 GN=Atp5f1b PE=1 SV=2	102.234	64.7915	129.193	67.529	174.405	94.6714	147.027	178.64	120.864	81.7805	142.899	190.207	366453	279220	712951	397463	405140	277393	529394	578277	320160	224875	496000	571591	102.234	64.7915	129.193	67.529	174.405	94.6714	147.027	178.64	120.864	81.7805	142.899	190.207
Q9DAL3	3	2	10.1055	0.129907	0.14361	1.99114	0.387265	Microglia	Neurons	37859.9	Coiled-coil domain-containing protein 54 OS=Mus musculus OX=10090 GN=Ccdc54 PE=2 SV=1	453.79	462.085	90.5394	148.39	474.154	636.645	319.369	282.673	346.492	753.967	616.684	582.24	1.62659e+06	1.99137e+06	499640	873398	1.10145e+06	1.86541e+06	1.14994e+06	915042	917831	2.07321e+06	2.14049e+06	1.74969e+06	453.79	462.085	90.5394	148.39	474.154	636.645	319.369	282.673	346.492	753.967	616.684	582.24
Q6P5D8	9	7	51.8748	0.131206	0.144425	2.87123	0.385208	Neurons	Oligodendrocytes	227644	Structural maintenance of chromosomes flexible hinge domain-containing protein 1 OS=Mus musculus OX=10090 GN=Smchd1 PE=1 SV=2	1.35062	2.23381	3.49288	0.325342	0.731349	0.545869	0.633507	0.667487	0.330671	0.263149	1.14605	0.910238	4841.23	9626.65	19275.4	1914.9	1698.91	1599.43	2281.04	2160.73	875.922	723.59	3977.9	2735.36	1.35062	2.23381	3.49288	0.325342	0.731349	0.545869	0.633507	0.667487	0.330671	0.263149	1.14605	0.910238
Q60668	15	11	136.597	0.131398	0.144425	2.30214	0.384905	Microglia	Neurons	38525.3	Heterogeneous nuclear ribonucleoprotein D0 OS=Mus musculus OX=10090 GN=Hnrnpd PE=1 SV=2	18.5789	17.428	4.93558	4.46777	22.9143	26.6391	16.2345	16.0034	20.1039	51.3952	22.3913	10.6506	66595.1	75106.6	27236.9	26296.4	53229.5	78054.1	58454.6	51804.8	53253.6	141323	77719.8	32006.1	18.5789	17.428	4.93558	4.46777	22.9143	26.6391	16.2345	16.0034	20.1039	51.3952	22.3913	10.6506
O08553	12	9	76.3905	0.131934	0.1446	7.70679	0.384064	Oligodendrocytes	Neurons	62676.9	Dihydropyrimidinase-related protein 2 OS=Mus musculus OX=10090 GN=Dpysl2 PE=1 SV=2	6.0492	4.39422	3.81195	2.81322	6.68986	9.22266	8.84917	106.782	4.05233	14.1458	10.3296	8.65888	21683.1	18937	21036.2	16558.1	15540.4	27022.9	31862.8	345666	10734.3	38897.3	35853.7	26020.8	6.0492	4.39422	3.81195	2.81322	6.68986	9.22266	8.84917	106.782	4.05233	14.1458	10.3296	8.65888
Q9CRB2	3	2	19.4077	0.132927	0.145274	2.3064	0.382515	Neurons	Oligodendrocytes	17589.3	H/ACA ribonucleoprotein complex subunit 2 OS=Mus musculus OX=10090 GN=Nhp2 PE=1 SV=1	9.71771	9.10101	13.9732	7.22722	5.69731	2.87292	4.11171	4.66938	14.4501	1.03126	3.51223	3.86305	34832.7	39221	77110.8	42538	13234.8	8417.82	14804.8	15115.3	38277.2	2835.69	12190.9	11608.9	9.71771	9.10101	13.9732	7.22722	5.69731	2.87292	4.11171	4.66938	14.4501	1.03126	3.51223	3.86305
Q6ZQH8	6	4	31.3961	0.133693	0.145695	7.3612	0.38133	Neurons	Microglia	199091	Nucleoporin NUP188 OS=Mus musculus OX=10090 GN=Nup188 PE=1 SV=2	0.136858	0.658532	1.85864	0.176267	0.162466	0.10984	0.176712	0.0744853	0.170781	0.0321642	0.0312384	0.150305	490.56	2837.96	10256.9	1037.47	377.405	321.837	636.278	241.117	452.386	88.443	108.428	451.682	0.136858	0.658532	1.85864	0.176267	0.162466	0.10984	0.176712	0.0744853	0.170781	0.0321642	0.0312384	0.150305
Q9D8N0	7	5	47.716	0.135056	0.146484	2.18954	0.379237	Neurons	Oligodendrocytes	50403	Elongation factor 1-gamma OS=Mus musculus OX=10090 GN=Eef1g PE=1 SV=3	2.36583	3.20307	2.22416	1.00381	1.72178	0.518317	1.07392	0.70367	2.48671	0.241984	0.545458	0.893472	8480.2	13803.7	12274	5908.23	3999.66	1518.7	3866.82	2277.86	6587.11	665.393	1893.27	2684.97	2.36583	3.20307	2.22416	1.00381	1.72178	0.518317	1.07392	0.70367	2.48671	0.241984	0.545458	0.893472
P60879	7	6	42.2981	0.13518	0.146484	1.5604	0.379048	Neurons	Microglia	23543.3	Synaptosomal-associated protein 25 OS=Mus musculus OX=10090 GN=Snap25 PE=1 SV=1	6.02328	6.02618	8.42711	8.15237	4.6498	5.63976	6.15751	7.43106	2.19611	3.58747	7.79021	4.77337	21590.2	25970	46504.8	47983.3	10801.4	16524.8	22171.1	24055.1	5817.33	9864.59	27039.6	14344.5	6.02328	6.02618	8.42711	8.15237	4.6498	5.63976	6.15751	7.43106	2.19611	3.58747	7.79021	4.77337
Q9QY81	19	16	125.845	0.13602	0.146979	3.23352	0.377772	Neurons	Oligodendrocytes	205070	Nuclear pore membrane glycoprotein 210 OS=Mus musculus OX=10090 GN=Nup210 PE=1 SV=2	7.50058	16.3234	15.6273	63.2111	4.41957	13.0164	9.13101	5.18241	8.49486	13.76	11.1241	7.98628	26885.5	70346.2	86239.2	372049	10266.6	38138.9	32877.6	16776	22502.2	37836.4	38611.3	23999.6	7.50058	16.3234	15.6273	63.2111	4.41957	13.0164	9.13101	5.18241	8.49486	13.76	11.1241	7.98628
Q8CH09	24	18	183.377	0.137198	0.147828	1.63967	0.375997	Oligodendrocytes	Neurons	118958	SURP and G-patch domain-containing protein 2 OS=Mus musculus OX=10090 GN=Sugp2 PE=1 SV=2	6.0073	5.10132	3.66272	5.25957	7.00577	8.85285	5.51722	11.4682	7.60821	9.25909	4.14143	5.44149	21532.9	21984.3	20212.7	30956.8	16274.3	25939.4	19865.6	37123.9	20153.5	25460.1	14374.8	16352.2	6.0073	5.10132	3.66272	5.25957	7.00577	8.85285	5.51722	11.4682	7.60821	9.25909	4.14143	5.44149
P08553	26	19	182.191	0.137638	0.147828	2.13867	0.375337	Microglia	Neurons	96030.3	Neurofilament medium polypeptide OS=Mus musculus OX=10090 GN=Nefm PE=1 SV=4	59.8717	40.1356	25.5507	11.0073	59.6546	75.668	47.8632	26.6439	60.7011	123.464	44.8091	63.0934	214607	172965	141001	64786.7	138577	221712	172339	86249.1	160792	339494	155531	189602	59.8717	40.1356	25.5507	11.0073	59.6546	75.668	47.8632	26.6439	60.7011	123.464	44.8091	63.0934
P97496	26	10	160.627	0.138112	0.147828	1.52311	0.37463	Microglia	Neurons	123404	SWI/SNF complex subunit SMARCC1 OS=Mus musculus OX=10090 GN=Smarcc1 PE=1 SV=2	30.4393	30.4203	16.7546	16.697	35.8703	46.0976	24.1347	25.4212	27.6136	47.4194	34.9771	33.6366	109108	131097	92460.1	98275.6	83326.1	135069	86900.7	82291	73146.2	130391	121405	101081	30.4393	30.4203	16.7546	16.697	35.8703	46.0976	24.1347	25.4212	27.6136	47.4194	34.9771	33.6366
O35658	3	3	17.4362	0.138347	0.147828	1.81699	0.374281	Microglia	Neurons	31355.1	Complement component 1 Q subcomponent-binding protein_ mitochondrial OS=Mus musculus OX=10090 GN=C1qbp PE=1 SV=1	2.25018	1.50944	1.05849	0.228261	1.62264	1.71763	1.28688	1.11589	1.43603	2.46041	2.4371	2.83568	8065.66	6504.98	5841.26	1343.5	3769.37	5032.77	4633.6	3612.27	3803.92	6765.47	8459.12	8521.5	2.25018	1.50944	1.05849	0.228261	1.62264	1.71763	1.28688	1.11589	1.43603	2.46041	2.4371	2.83568
Q62189	4	2	22.0903	0.139157	0.14828	2.30822	0.373082	Neurons	Microglia	31835.5	U1 small nuclear ribonucleoprotein A OS=Mus musculus OX=10090 GN=Snrpa PE=1 SV=3	0.955496	1.29933	2.65062	1.61548	0.716785	0.402172	1.28394	1.5478	0.245435	0.280002	1.19326	1.10639	3424.93	5599.5	14627.4	9508.43	1665.08	1178.39	4623.02	5010.39	650.137	769.932	4141.78	3324.82	0.955496	1.29933	2.65062	1.61548	0.716785	0.402172	1.28394	1.5478	0.245435	0.280002	1.19326	1.10639
Q91YU8	4	4	20.2077	0.14107	0.149902	83.9146	0.370278	Neurons	Oligodendrocytes	52870.2	Suppressor of SWI4 1 homolog OS=Mus musculus OX=10090 GN=Ppan PE=1 SV=2	0.153755	0.571806	0.796979	13.3027	0.0158555	0.0481081	0.0633491	0.0493584	0.154791	0	0.116228	0.0449532	551.129	2464.21	4398.11	78297.4	36.832	140.96	228.098	159.778	410.03	0	403.425	135.089	0.153755	0.571806	0.796979	13.3027	0.0158555	0.0481081	0.0633491	0.0493584	0.154791	0	0.116228	0.0449532
Q8JZX4	11	10	72.1681	0.14247	0.150972	1.94465	0.368253	Neurons	Oligodendrocytes	45532	Splicing factor 45 OS=Mus musculus OX=10090 GN=Rbm17 PE=1 SV=1	16.0937	7.50875	5.91191	5.03943	6.38499	3.72903	3.64628	4.00839	6.86432	2.75196	5.16463	5.22228	57687.2	32359.1	32624.7	29661.1	14832.2	10926.3	13129	12975.6	18183.1	7567.16	17926.3	15693.5	16.0937	7.50875	5.91191	5.03943	6.38499	3.72903	3.64628	4.00839	6.86432	2.75196	5.16463	5.22228
P25976	17	10	98.287	0.142965	0.151079	2.36838	0.367542	Neurons	Microglia	89851.3	Nucleolar transcription factor 1 OS=Mus musculus OX=10090 GN=Ubtf PE=1 SV=1	5.68259	9.05282	9.01619	1.86696	6.24685	3.89622	3.99546	4.75375	2.1675	1.13799	2.44286	5.06855	20369	39013.4	49755.6	10988.6	14511.3	11416.2	14386.3	15388.4	5741.55	3129.17	8479.13	15231.5	5.68259	9.05282	9.01619	1.86696	6.24685	3.89622	3.99546	4.75375	2.1675	1.13799	2.44286	5.06855
P62996	6	4	42.1678	0.143612	0.151345	2.80815	0.366618	Neurons	Microglia	33779.8	Transformer-2 protein homolog beta OS=Mus musculus OX=10090 GN=Tra2b PE=1 SV=1	26.9582	37.4113	47.4996	6.09299	22.502	17.7951	17.4435	21.687	7.99692	9.27869	12.1781	12.5532	96630.4	161225	262125	35862.2	52271.8	52140.6	62807.8	70203.3	21183.2	25514	42270.1	37723.8	26.9582	37.4113	47.4996	6.09299	22.502	17.7951	17.4435	21.687	7.99692	9.27869	12.1781	12.5532
Q80X82	5	3	28.4254	0.145535	0.152952	3.77208	0.363896	Neurons	Microglia	143590	Symplekin OS=Mus musculus OX=10090 GN=Sympk PE=1 SV=2	0.178131	1.8489	3.16907	1.93593	0.531478	0.438043	0.925112	1.45932	0.214246	0.0938907	0.710873	0.87173	638.501	7967.89	17488.4	11394.5	1234.62	1283.49	3331	4723.98	567.52	258.175	2467.42	2619.64	0.178131	1.8489	3.16907	1.93593	0.531478	0.438043	0.925112	1.45932	0.214246	0.0938907	0.710873	0.87173
Q62186	2	2	19.1777	0.148841	0.155999	8.10714	0.35931	Neurons	Microglia	19164.7	Translocon-associated protein subunit delta OS=Mus musculus OX=10090 GN=Ssr4 PE=1 SV=1	0.366222	1.46624	3.15225	0.0844817	0.424141	0.375626	0.491428	0.00645046	0.32762	0.185702	0.0859293	0.0260242	1312.71	6318.81	17395.6	497.243	985.272	1100.61	1769.46	20.8808	867.839	510.633	298.258	78.2053	0.366222	1.46624	3.15225	0.0844817	0.424141	0.375626	0.491428	0.00645046	0.32762	0.185702	0.0859293	0.0260242
Q62376	7	4	53.0702	0.151557	0.158413	1.81892	0.355627	Neurons	Microglia	52049.2	U1 small nuclear ribonucleoprotein 70 kDa OS=Mus musculus OX=10090 GN=Snrnp70 PE=1 SV=2	9.10275	5.02651	11.4986	13.8353	5.58999	5.33011	6.69248	9.28786	2.75275	4.3386	8.04925	6.55528	32628.4	21661.9	63454.7	81431.8	12985.5	15617.5	24097.3	30065.8	7291.81	11930	27938.7	19699.3	9.10275	5.02651	11.4986	13.8353	5.58999	5.33011	6.69248	9.28786	2.75275	4.3386	8.04925	6.55528
Q7TPR4;P57780	4	4	22.2693	0.154117	0.160651	18.2255	0.352223	Neurons	Oligodendrocytes	103696	Alpha-actinin-1 OS=Mus musculus OX=10090 GN=Actn1 PE=1 SV=1	22.5213	2.22961	1.69818	82.1089	1.17479	1.50843	1.37284	1.90031	10.8013	2.40403	1.74846	1.76453	80726.5	9608.57	9371.36	483277	2729.02	4419.8	4943.13	6151.52	28611.8	6610.44	6068.86	5302.58	22.5213	2.22961	1.69818	82.1089	1.17479	1.50843	1.37284	1.90031	10.8013	2.40403	1.74846	1.76453
P63166;SUMO1_HUMAN	1	1	6.898	0.156102	0.16228	3.88034	0.349627	Neurons	Oligodendrocytes	11614	Small ubiquitin-related modifier 1 OS=Mus musculus OX=10090 GN=Sumo1 PE=1 SV=1	0.436722	2.18668	2.57303	1.49796	0.0689581	0.0734108	0.570189	1.01265	0.00104684	0.0883527	1.97093	0.967967	1565.41	9423.55	14199.2	8816.72	160.189	215.098	2053.05	3278.05	2.77301	242.947	6841.04	2908.84	0.436722	2.18668	2.57303	1.49796	0.0689581	0.0734108	0.570189	1.01265	0.00104684	0.0883527	1.97093	0.967967
Q6NZF1	3	3	24.8154	0.157142	0.162919	4.39742	0.348282	Neurons	Oligodendrocytes	87347.3	Zinc finger CCCH domain-containing protein 11A OS=Mus musculus OX=10090 GN=Zc3h11a PE=1 SV=1	0.194618	0.486517	2.148	2.4271	0.149503	0	0.541976	0.50382	0.0918248	0.0559634	0.731123	0.624284	697.599	2096.65	11853.7	14285.5	347.293	0	1951.47	1630.92	243.237	153.885	2537.71	1876.04	0.194618	0.486517	2.148	2.4271	0.149503	0	0.541976	0.50382	0.0918248	0.0559634	0.731123	0.624284
P35700	1	1	5.8574	0.157623	0.162977	3.41359	0.347664	Microglia	Neurons	22404.6	Peroxiredoxin-1 OS=Mus musculus OX=10090 GN=Prdx1 PE=1 SV=1	19.1676	4.40475	4.18479	4.978	7.03633	27.6876	16.7061	8.60702	10.5761	67.9066	23.1836	10.0782	68705.5	18982.4	23093.7	29299.5	16345.3	81126.3	60152.8	27861.9	28015.3	186725	80469.6	30286.1	19.1676	4.40475	4.18479	4.978	7.03633	27.6876	16.7061	8.60702	10.5761	67.9066	23.1836	10.0782
P16092	3	3	16.1089	0.158667	0.163339	3.94726	0.346327	Neurons	Oligodendrocytes	93064.7	Fibroblast growth factor receptor 1 OS=Mus musculus OX=10090 GN=Fgfr1 PE=1 SV=2	0.226334	0.363455	1.17324	0.198684	0.0364835	0.0350382	0.237985	0.187474	0.206156	0.0477852	0.289743	0.0893414	811.283	1566.32	6474.49	1169.42	84.7506	102.664	856.9	606.872	546.092	131.397	1005.69	268.48	0.226334	0.363455	1.17324	0.198684	0.0364835	0.0350382	0.237985	0.187474	0.206156	0.0477852	0.289743	0.0893414
P27601	13	4	83.4212	0.158824	0.163339	1.5191	0.346128	Microglia	Neurons	44396.9	Guanine nucleotide-binding protein subunit alpha-13 OS=Mus musculus OX=10090 GN=Gna13 PE=1 SV=1	404.15	387.257	208.128	168.571	421.953	520.459	270.238	341.252	363.471	561.937	458.655	390.411	1.44866e+06	1.66889e+06	1.14855e+06	992178	980190	1.52497e+06	973032	1.10467e+06	962806	1.54518e+06	1.59198e+06	1.17323e+06	404.15	387.257	208.128	168.571	421.953	520.459	270.238	341.252	363.471	561.937	458.655	390.411
Q9QXX4	6	2	33.4339	0.159698	0.163798	15.1337	0.345019	Neurons	Oligodendrocytes	74866.2	Calcium-binding mitochondrial carrier protein Aralar2 OS=Mus musculus OX=10090 GN=Slc25a13 PE=1 SV=1	0.710384	0.15834	0.13877	0.0969931	0.0174033	0.0038271	0.0264591	0.0252926	0.268705	0.00933682	0.0164594	0.0187834	2546.34	682.369	765.797	570.883	40.4276	11.2136	95.2699	81.8747	711.778	25.6738	57.1302	56.446	0.710384	0.15834	0.13877	0.0969931	0.0174033	0.0038271	0.0264591	0.0252926	0.268705	0.00933682	0.0164594	0.0187834
Q9D6F9	33	8	343.97	0.160514	0.163846	1.88737	0.343989	Neurons	Microglia	50042.1	Tubulin beta-4A chain OS=Mus musculus OX=10090 GN=Tubb4a PE=1 SV=3	14.0041	44.2971	24.4543	21.9114	8.70865	18.9006	15.9388	15.0467	6.09699	11.6019	12.9457	24.8119	50197.2	190899	134950	128966	20230	55379.9	57390.1	48707.6	16150.5	31902.2	44934.1	74562.2	14.0041	44.2971	24.4543	21.9114	8.70865	18.9006	15.9388	15.0467	6.09699	11.6019	12.9457	24.8119
Q3UYV9	3	2	24.2857	0.160599	0.163846	2.07583	0.343883	Neurons	Microglia	93010.4	Nuclear cap-binding protein subunit 1 OS=Mus musculus OX=10090 GN=Ncbp1 PE=1 SV=2	1.66644	2.14992	3.08403	3.45693	2.089	0.611455	1.55645	1.73902	2.41293	0.152914	0.537905	1.88575	5973.29	9265.12	17019.2	20346.9	4852.73	1791.6	5604.22	5629.38	6391.67	420.474	1867.06	5666.86	1.66644	2.14992	3.08403	3.45693	2.089	0.611455	1.55645	1.73902	2.41293	0.152914	0.537905	1.88575
O35737	16	5	147.595	0.161454	0.164281	3.90716	0.342811	Neurons	Microglia	49484.7	Heterogeneous nuclear ribonucleoprotein H OS=Mus musculus OX=10090 GN=Hnrnph1 PE=1 SV=3	17.4593	87.2563	29.0763	6.11563	9.93336	15.2102	8.17848	10.0073	17.1062	6.75913	4.26868	7.67397	62582.1	376033	160457	35995.4	23075	44566.9	29447.8	32394.8	45313	18585.8	14816.5	23061.1	17.4593	87.2563	29.0763	6.11563	9.93336	15.2102	8.17848	10.0073	17.1062	6.75913	4.26868	7.67397
Q9D4V3	2	1	9.3673	0.165918	0.168377	2.39644	0.337319	Microglia	Neurons	35812.7	Coiled-coil domain-containing protein 83 OS=Mus musculus OX=10090 GN=Ccdc83 PE=2 SV=1	28.5026	13.1437	6.02649	1.54997	16.6699	34.0872	15.4496	10.005	20.0766	58.1496	21.7124	18.0206	102166	56643.1	33257.1	9122.8	38723.9	99877.4	55628.7	32387.1	53181.4	159896	75363.3	54153.8	28.5026	13.1437	6.02649	1.54997	16.6699	34.0872	15.4496	10.005	20.0766	58.1496	21.7124	18.0206
Q7TNE1	2	2	17.1934	0.167363	0.169396	2.43054	0.335577	Microglia	Neurons	48203.6	Succinate--hydroxymethylglutarate CoA-transferase OS=Mus musculus OX=10090 GN=Sugct PE=1 SV=2	94.2308	63.7825	31.5007	0.214798	100.492	174.914	71.2592	73.8531	100.575	139.198	130.844	90.5278	337766	274872	173836	1264.26	233441	512508	256580	239070	266415	382757	454155	272045	94.2308	63.7825	31.5007	0.214798	100.492	174.914	71.2592	73.8531	100.575	139.198	130.844	90.5278
E9Q7G0	86	57	604.483	0.17122	0.172251	2.26954	0.331012	Microglia	Neurons	236714	Nuclear mitotic apparatus protein 1 OS=Mus musculus OX=10090 GN=Numa1 PE=1 SV=1	181.855	164.865	42.7648	20.8449	202.744	392.001	112.499	105.673	162.078	425.215	226.681	117.286	651851	710490	235997	122689	470972	1.14859e+06	405071	342076	429331	1.16923e+06	786805	352458	181.855	164.865	42.7648	20.8449	202.744	392.001	112.499	105.673	162.078	425.215	226.681	117.286
P70168	11	10	67.9148	0.171517	0.172251	1.95869	0.330666	Microglia	Neurons	98438.9	Importin subunit beta-1 OS=Mus musculus OX=10090 GN=Kpnb1 PE=1 SV=2	44.4973	37.1243	2.36623	13.9493	39.4025	52.5177	29.5884	32.2449	32.345	64.2776	45.2283	49.9779	159499	159988	13058	82103.1	91531.4	153880	106538	104380	85679.4	176746	156987	150189	44.4973	37.1243	2.36623	13.9493	39.4025	52.5177	29.5884	32.2449	32.345	64.2776	45.2283	49.9779
P35564	9	3	61.9574	0.171965	0.172251	2.55567	0.330144	Neurons	Microglia	67677.2	Calnexin OS=Mus musculus OX=10090 GN=Canx PE=1 SV=1	2.73265	1.61189	3.28545	0.499982	0.978707	0.674695	1.61441	1.33985	1.05804	0.303497	0.9646	0.855009	9795.07	6946.49	18130.7	2942.8	2273.52	1976.9	5812.92	4337.23	2802.67	834.537	3348.1	2569.39	2.73265	1.61189	3.28545	0.499982	0.978707	0.674695	1.61441	1.33985	1.05804	0.303497	0.9646	0.855009
Q9WTM5	15	7	117.652	0.17198	0.172251	1.9374	0.330126	Neurons	Oligodendrocytes	51283.7	RuvB-like 2 OS=Mus musculus OX=10090 GN=Ruvbl2 PE=1 SV=3	4.48279	8.0502	9.43019	3.44252	3.00898	2.91161	3.53437	3.65835	1.30194	4.96385	3.6474	5.07652	16068.3	34692.5	52040.3	20262	6989.82	8531.19	12726	11842.5	3448.74	13649.3	12660	15255.5	4.48279	8.0502	9.43019	3.44252	3.00898	2.91161	3.53437	3.65835	1.30194	4.96385	3.6474	5.07652
Q9JKS5	6	4	47.821	0.172902	0.172716	3.72991	0.329058	Microglia	Neurons	46095.5	Intracellular hyaluronan-binding protein 4 OS=Mus musculus OX=10090 GN=Habp4 PE=1 SV=2	3.86947	2.20615	15.0943	5.78088	2.71109	5.87396	25.3606	56.7778	21.485	11.8522	48.6485	18.5384	13869.9	9507.45	83297.7	34025.1	6297.81	17211.1	91314.7	183796	56912	32590.4	168858	55709.9	3.86947	2.20615	15.0943	5.78088	2.71109	5.87396	25.3606	56.7778	21.485	11.8522	48.6485	18.5384
P09405	18	15	146.029	0.17389	0.172716	2.0661	0.327921	Oligodendrocytes	Neurons	76780.2	Nucleolin OS=Mus musculus OX=10090 GN=Ncl PE=1 SV=2	10.9336	3.3617	10.5609	6.53517	15.3184	8.41608	15.6237	25.4997	10.2279	6.0888	20.0477	23.1213	39190.9	14487.3	58280.3	38464.8	35584.3	24659.6	56255.6	82545.1	27093	16742.6	69585	69481.9	10.9336	3.3617	10.5609	6.53517	15.3184	8.41608	15.6237	25.4997	10.2279	6.0888	20.0477	23.1213
P61982	5	1	50.0703	0.173964	0.172716	2.21865	0.327836	Neurons	Oligodendrocytes	28473.7	14-3-3 protein gamma OS=Mus musculus OX=10090 GN=Ywhag PE=1 SV=2	0.535408	0.726811	0.444137	0.911383	0.177295	0.0948511	0.590807	0.316927	0.758475	0.111314	0.188192	0.589911	1919.14	3132.21	2450.96	5364.23	411.854	277.919	2127.29	1025.93	2009.14	306.085	653.211	1772.74	0.535408	0.726811	0.444137	0.911383	0.177295	0.0948511	0.590807	0.316927	0.758475	0.111314	0.188192	0.589911
Q6P4T2	73	55	554.219	0.174689	0.172716	2.63747	0.327006	Oligodendrocytes	Neurons	246201	U5 small nuclear ribonucleoprotein 200 kDa helicase OS=Mus musculus OX=10090 GN=Snrnp200 PE=1 SV=1	43.3932	20.6364	21.3125	0.378441	74.3799	87.2272	41.6885	22.7903	42.0763	40.5422	43.2461	30.9524	155541	88933	117613	2227.43	172783	255581	150106	73774.5	111457	111480	150106	93015.2	43.3932	20.6364	21.3125	0.378441	74.3799	87.2272	41.6885	22.7903	42.0763	40.5422	43.2461	30.9524
Q9D7J9	1	1	4.5012	0.174696	0.172716	3.80274	0.326998	Microglia	Neurons	32687.5	Enoyl-CoA hydratase domain-containing protein 3_ mitochondrial OS=Mus musculus OX=10090 GN=Echdc3 PE=1 SV=1	36.0038	1.75207	2.54229	0.533728	20.0496	0.0289002	16.4256	24.451	93.2026	19.0425	18.7984	24.2294	129054	7550.57	14029.6	3141.42	46575	84.6793	59142.9	79150.6	246886	52361.9	65248.8	72811.8	36.0038	1.75207	2.54229	0.533728	20.0496	0.0289002	16.4256	24.451	93.2026	19.0425	18.7984	24.2294
Q8VEM8	3	3	27.8835	0.175338	0.17279	1.97278	0.326267	Neurons	Microglia	40088.6	Phosphate carrier protein_ mitochondrial OS=Mus musculus OX=10090 GN=Slc25a3 PE=1 SV=1	5.1492	2.63038	3.13992	2.20233	3.64038	0.904377	1.71675	1.60403	2.90952	0.462208	1.30387	1.97583	18457.1	11335.7	17327.6	12962.5	8456.55	2649.88	6181.43	5192.42	7707.08	1270.95	4525.72	5937.58	5.1492	2.63038	3.13992	2.20233	3.64038	0.904377	1.71675	1.60403	2.90952	0.462208	1.30387	1.97583
Q6IFX2	27	8	229.61	0.176223	0.17279	2.37482	0.325264	Microglia	Oligodendrocytes	50475.3	Keratin_ type I cytoskeletal 42 OS=Mus musculus OX=10090 GN=Krt42 PE=1 SV=1	24.6579	13.9571	3.97803	12.7149	11.0447	22.9557	9.68438	9.9081	64.4981	30.2838	19.0895	13.402	88385.1	60148.4	21952.6	74837.7	25656.6	67261.6	34870.1	32073.6	170851	83272.4	66259.4	40274.5	24.6579	13.9571	3.97803	12.7149	11.0447	22.9557	9.68438	9.9081	64.4981	30.2838	19.0895	13.402
Q62018	2	2	18.2911	0.176509	0.17279	3.95495	0.324941	Neurons	Oligodendrocytes	134264	RNA polymerase-associated protein CTR9 homolog OS=Mus musculus OX=10090 GN=Ctr9 PE=1 SV=2	0.196919	1.1975	3.28395	0.799127	0.573053	0.301916	0.342617	0.167386	1.22264	0.0885957	0.11322	0.0375548	705.847	5160.67	18122.4	4703.51	1331.19	884.631	1233.64	541.846	3238.68	243.615	392.985	112.856	0.196919	1.1975	3.28395	0.799127	0.573053	0.301916	0.342617	0.167386	1.22264	0.0885957	0.11322	0.0375548
Q99P88	13	10	106.104	0.176925	0.17279	4.31398	0.324472	Neurons	Microglia	156658	Nuclear pore complex protein Nup155 OS=Mus musculus OX=10090 GN=Nup155 PE=1 SV=1	2.96504	3.13422	7.98286	0.213008	1.32598	1.21962	1.0293	1.18839	0.82329	0.0929248	1.38713	1.01033	10628	13507	44053.3	1253.72	3080.24	3573.57	3706.13	3846.94	2180.83	255.519	4814.7	3036.16	2.96504	3.13422	7.98286	0.213008	1.32598	1.21962	1.0293	1.18839	0.82329	0.0929248	1.38713	1.01033
Q9DBJ6	2	1	10.3294	0.177023	0.17279	1.96358	0.324362	Microglia	Neurons	23437	Josephin-1 OS=Mus musculus OX=10090 GN=Josd1 PE=1 SV=1	8.02273	18.8779	2.81127	3.2017	13.8308	20.567	8.72653	6.6488	7.96841	21.124	18.8814	16.6548	28757.1	81355	15513.9	18844.6	32128.8	60262.5	31421.2	21522.9	21107.7	58085.5	65537.1	50049.4	8.02273	18.8779	2.81127	3.2017	13.8308	20.567	8.72653	6.6488	7.96841	21.124	18.8814	16.6548
Q60973	10	4	86.7827	0.180499	0.175736	2.46642	0.320498	Neurons	Microglia	48132.3	Histone-binding protein RBBP7 OS=Mus musculus OX=10090 GN=Rbbp7 PE=1 SV=1	1.30383	5.81586	2.23721	5.19562	1.3213	1.20101	2.14118	2.04129	0.168474	0.662941	1.88083	3.18803	4673.53	25063.6	12346	30580.4	3069.37	3519.04	7709.65	6607.88	446.274	1822.91	6528.33	9580.34	1.30383	5.81586	2.23721	5.19562	1.3213	1.20101	2.14118	2.04129	0.168474	0.662941	1.88083	3.18803
Q64378	6	2	23.3002	0.18117	0.175942	2.43489	0.319763	Oligodendrocytes	Neurons	51536.4	Peptidyl-prolyl cis-trans isomerase FKBP5 OS=Mus musculus OX=10090 GN=Fkbp5 PE=1 SV=1	2.10647	0.324814	0.871592	0.100117	2.66005	2.64993	1.36324	1.61269	1.74911	2.32579	0.444781	0.221213	7550.53	1399.79	4809.86	589.268	6179.26	7764.45	4908.54	5220.45	4633.24	6395.32	1543.82	664.768	2.10647	0.324814	0.871592	0.100117	2.66005	2.64993	1.36324	1.61269	1.74911	2.32579	0.444781	0.221213
P10922	9	8	53.7423	0.187344	0.181479	2.47039	0.313137	Oligodendrocytes	Neurons	20860.9	Histone H1.0 OS=Mus musculus OX=10090 GN=H1-0 PE=2 SV=4	7.38345	37.7009	57.2582	29.3656	57.7913	36.4245	78.3824	152.773	21.8476	7.93627	61.9424	43.1769	26465.6	162473	315978	172840	134248	106726	282228	494542	57872.7	21822.7	215001	129751	7.38345	37.7009	57.2582	29.3656	57.7913	36.4245	78.3824	152.773	21.8476	7.93627	61.9424	43.1769
Q8BHS3	2	1	13.601	0.189482	0.182173	4.25848	0.310901	Neurons	Microglia	47637	Pre-mRNA-splicing factor RBM22 OS=Mus musculus OX=10090 GN=Rbm22 PE=1 SV=1	0.261324	0.78313	0.858684	0.112655	0	0.0577948	0.578155	0.292723	0	0	0.269625	0.203735	936.703	3374.92	4738.63	663.066	0	169.342	2081.73	947.576	0	0	935.861	612.244	0.261324	0.78313	0.858684	0.112655	0	0.0577948	0.578155	0.292723	0	0	0.269625	0.203735
Q921F2	12	11	83.14	0.189662	0.182173	2.05198	0.310714	Microglia	Neurons	44947	TAR DNA-binding protein 43 OS=Mus musculus OX=10090 GN=Tardbp PE=1 SV=1	78.8129	69.7916	45.2218	5.40167	85.2912	132.444	68.9016	46.17	114.38	142.271	77.9703	74.1905	282501	300768	249556	31793.2	198130	388069	248091	149457	302984	391207	270633	222950	78.8129	69.7916	45.2218	5.40167	85.2912	132.444	68.9016	46.17	114.38	142.271	77.9703	74.1905
Q64012	6	4	54.2449	0.18977	0.182173	2.79741	0.310603	Neurons	Oligodendrocytes	33359	RNA-binding protein Raly OS=Mus musculus OX=10090 GN=Raly PE=1 SV=3	1.23842	2.60777	4.10961	4.27085	0.234096	0.429592	2.25942	1.4476	0.374997	2.32657	2.28137	4.71445	4439.06	11238.3	22678.8	25137.4	543.801	1258.73	8135.4	4686.02	993.339	6397.45	7918.57	14167.4	1.23842	2.60777	4.10961	4.27085	0.234096	0.429592	2.25942	1.4476	0.374997	2.32657	2.28137	4.71445
Q9ERD8	1	1	5.7586	0.18996	0.182173	2.37137	0.310405	Neurons	Microglia	37660.4	Gamma-parvin OS=Mus musculus OX=10090 GN=Parvg PE=1 SV=2	1.13166	2.12985	1.1079	0.841453	0.560682	1.90155	0.294245	0.185938	0.254696	1.11831	0.433135	0.391266	4056.39	9178.63	6113.91	4952.63	1302.46	5571.66	1059.47	601.901	674.671	3075.06	1503.4	1175.79	1.13166	2.12985	1.1079	0.841453	0.560682	1.90155	0.294245	0.185938	0.254696	1.11831	0.433135	0.391266
Q8C650	3	2	14.1038	0.192175	0.183575	1.69253	0.308128	Microglia	Neurons	53220.6	Septin-10 OS=Mus musculus OX=10090 GN=Septin10 PE=1 SV=1	58.6562	57.3592	24.592	17.8246	58.4768	81.9266	34.4209	40.3601	52.7578	95.2727	67.6467	52.4734	210250	247191	135711	104912	135841	240050	123938	130650	139751	261975	234800	157688	58.6562	57.3592	24.592	17.8246	58.4768	81.9266	34.4209	40.3601	52.7578	95.2727	67.6467	52.4734
Q8VHR5	5	3	41.6105	0.192792	0.183575	18.4327	0.307498	Neurons	Microglia	65753.2	Transcriptional repressor p66-beta OS=Mus musculus OX=10090 GN=Gatad2b PE=1 SV=1	0.874247	3.09977	0.531465	2.17602	0.0917886	5.92059	0.222873	0.0988423	0.182449	0.0127811	0.0814305	0.0858195	3133.7	13358.5	2932.88	12807.6	213.223	17347.7	802.489	319.963	483.294	35.1446	282.643	257.896	0.874247	3.09977	0.531465	2.17602	0.0917886	5.92059	0.222873	0.0988423	0.182449	0.0127811	0.0814305	0.0858195
P62137;P62141;P63087	4	3	26.1129	0.192858	0.183575	2.34114	0.307432	Neurons	Microglia	38281.5	Serine/threonine-protein phosphatase PP1-alpha catalytic subunit OS=Mus musculus OX=10090 GN=Ppp1ca PE=1 SV=1	5.13678	4.92859	3.97008	1.09798	2.5467	4.43182	2.23345	1.50651	2.15576	0.652241	1.72545	1.93067	18412.5	21239.9	21908.8	6462.48	5915.94	12985.5	8041.89	4876.72	5710.45	1793.49	5989	5801.86	5.13678	4.92859	3.97008	1.09798	2.5467	4.43182	2.23345	1.50651	2.15576	0.652241	1.72545	1.93067
Q9CRA0	1	1	11.2118	0.195071	0.185222	5.31578	0.305195	Microglia	Neurons	33479.4	Ecto-ADP-ribosyltransferase 4 OS=Mus musculus OX=10090 GN=Art4 PE=1 SV=1	1.81596	1.12616	0.696784	0.523736	2.0174	9.59466	1.07882	1.02318	1.60901	15.3477	2.54325	2.62768	6509.22	4853.2	3845.19	3082.61	4686.39	28112.9	3884.46	3312.14	4262.14	42202.2	8827.55	7896.45	1.81596	1.12616	0.696784	0.523736	2.0174	9.59466	1.07882	1.02318	1.60901	15.3477	2.54325	2.62768
Q8CFI7	13	8	81.7566	0.19662	0.186232	1.77491	0.303648	Microglia	Neurons	135337	DNA-directed RNA polymerase II subunit RPB2 OS=Mus musculus OX=10090 GN=Polr2b PE=1 SV=2	5.07544	10.1414	5.57779	4.16174	6.78738	15.2265	6.04814	6.56393	5.62081	13.2774	13.538	11.859	18192.7	43704.5	30780.9	24495.2	15767	44614.6	21777.2	21248.1	14889.1	36509.5	46990	35637.4	5.07544	10.1414	5.57779	4.16174	6.78738	15.2265	6.04814	6.56393	5.62081	13.2774	13.538	11.859
Q7TSJ2	16	13	89.516	0.198351	0.187278	1.68168	0.301935	Neurons	Microglia	96735	Microtubule-associated protein 6 OS=Mus musculus OX=10090 GN=Map6 PE=1 SV=2	33.3003	17.1464	22.0686	23.1589	21.2228	28.3819	10.4764	14.6846	13.8122	26.3955	6.94609	9.73812	119363	73892.9	121785	136309	49300.3	83160.5	37721.8	47535.6	36587.4	72580.8	24109.7	29264	33.3003	17.1464	22.0686	23.1589	21.2228	28.3819	10.4764	14.6846	13.8122	26.3955	6.94609	9.73812
Q9ERD7	30	9	350.482	0.198733	0.187278	1.61314	0.30156	Neurons	Oligodendrocytes	50875	Tubulin beta-3 chain OS=Mus musculus OX=10090 GN=Tubb3 PE=1 SV=1	42.3244	63.2974	58.6297	65.7923	16.5813	36.1092	45.32	44.5956	14.4302	26.8838	35.7958	67.1568	151710	272781	323547	387241	38518.2	105802	163182	144361	38224.4	73923.3	124247	201813	42.3244	63.2974	58.6297	65.7923	16.5813	36.1092	45.32	44.5956	14.4302	26.8838	35.7958	67.1568
Q3URY6	1	1	3.9234	0.199674	0.187278	3.94389	0.300638	Microglia	Neurons	96509.2	Armadillo repeat-containing protein 2 OS=Mus musculus OX=10090 GN=Armc2 PE=2 SV=3	0.247169	62.0524	13.046	2.74511	114.893	0.82993	25.6225	5.41408	59.9848	178.517	37.5349	31.9441	885.965	267416	71993.8	16157.2	266894	2431.74	92257.7	17526	158895	490876	130283	95995.4	0.247169	62.0524	13.046	2.74511	114.893	0.82993	25.6225	5.41408	59.9848	178.517	37.5349	31.9441
Q9DAW6	11	9	69.848	0.199677	0.187278	1.83096	0.300636	Microglia	Neurons	59054.5	U4/U6 small nuclear ribonucleoprotein Prp4 OS=Mus musculus OX=10090 GN=Prpf4 PE=1 SV=1	46.7302	93.2614	59.0984	44.7346	138.473	25.1027	97.0882	59.7015	133.605	85.3287	112.928	114.572	167502	401912	326133	263299	321670	73552.5	349581	193260	353908	234631	391971	344302	46.7302	93.2614	59.0984	44.7346	138.473	25.1027	97.0882	59.7015	133.605	85.3287	112.928	114.572
Q60737	17	12	157.903	0.202235	0.189214	3.28915	0.298157	Microglia	Neurons	45247.7	Casein kinase II subunit alpha OS=Mus musculus OX=10090 GN=Csnk2a1 PE=1 SV=2	7.72233	7.34904	3.78757	0.810914	7.10089	32.9911	6.76905	5.49721	6.55806	28.2821	24.7824	5.07458	27680.3	31670.9	20901.6	4772.89	16495.3	96666	24373	17795.1	17371.8	77768.4	86019	15249.6	7.72233	7.34904	3.78757	0.810914	7.10089	32.9911	6.76905	5.49721	6.55806	28.2821	24.7824	5.07458
Q61781	34	13	220.887	0.203225	0.189608	1.3745	0.297207	Microglia	Neurons	53209.3	Keratin_ type I cytoskeletal 14 OS=Mus musculus OX=10090 GN=Krt14 PE=1 SV=2	40.6248	19.1058	19.0745	16.7198	34.4225	26.9884	29.6397	35.6676	47.025	31.8846	25.9158	26.4736	145618	82336.8	105262	98409.6	79962.8	79077.7	106722	115460	124566	87674.4	89953.3	79555.9	40.6248	19.1058	19.0745	16.7198	34.4225	26.9884	29.6397	35.6676	47.025	31.8846	25.9158	26.4736
KRHB4_HUMAN	25	17	189.385	0.203645	0.189608	2.01662	0.296806	Oligodendrocytes	Neurons	65979.1		3.66809	30.0189	24.1089	3.1158	11.4392	64.7327	31.2048	15.4589	24.9624	38.6325	32.1558	19.358	13148.1	129367	133044	18339	26573.2	189670	112358	50042.2	66123.4	106229	111612	58172.7	3.66809	30.0189	24.1089	3.1158	11.4392	64.7327	31.2048	15.4589	24.9624	38.6325	32.1558	19.358
Q6ZPZ3	5	4	31.5361	0.204802	0.190224	1.50476	0.295706	Neurons	Microglia	141652	Zinc finger CCCH domain-containing protein 4 OS=Mus musculus OX=10090 GN=Zc3h4 PE=1 SV=2	13.1678	15.7344	23.7997	19.6305	18.8144	10.7286	23.0259	19.2415	6.12996	6.54909	16.0344	19.3557	47199.3	67807.9	131338	115541	43705.6	31435.3	82908	62286.9	16237.8	18008.3	55655.2	58165.8	13.1678	15.7344	23.7997	19.6305	18.8144	10.7286	23.0259	19.2415	6.12996	6.54909	16.0344	19.3557
Q6NVG5	4	2	33.3176	0.207234	0.192005	1.96899	0.293417	Microglia	Neurons	25465.9	Melanoregulin OS=Mus musculus OX=10090 GN=Mreg PE=1 SV=1	33.4849	16.308	7.25174	2.99469	19.9198	41.6178	15.6303	11.9313	16.7432	46.4672	30.8148	24.1912	120025	70279.7	40018.6	17626.2	46273.3	121943	56279.4	38622.9	44351.4	127773	106958	72697.1	33.4849	16.308	7.25174	2.99469	19.9198	41.6178	15.6303	11.9313	16.7432	46.4672	30.8148	24.1912
P05213	33	6	292.938	0.207721	0.192005	1.58888	0.292963	Oligodendrocytes	Microglia	50836	Tubulin alpha-1B chain OS=Mus musculus OX=10090 GN=Tuba1b PE=1 SV=2	5.83622	5.44345	3.98292	3.2521	11.8301	4.80807	6.09894	5.49484	5.6356	2.71881	3.55364	5.86041	20919.6	23458.7	21979.7	19141.2	27481	14087.9	21960.2	17787.4	14928.3	7476.01	12334.6	17611.1	5.83622	5.44345	3.98292	3.2521	11.8301	4.80807	6.09894	5.49484	5.6356	2.71881	3.55364	5.86041
Q6ZPR5	7	6	48.7465	0.208542	0.192301	2.14399	0.2922	Microglia	Neurons	94074.4	Sphingomyelin phosphodiesterase 4 OS=Mus musculus OX=10090 GN=Smpd4 PE=1 SV=2	31.9362	202.221	214.847	6.65685	104.04	195.993	253.783	266.268	198.483	79.6444	469.319	229.488	114474	871477	1.18563e+06	39181	241683	574271	913783	861938	525766	219001	1.629e+06	689634	31.9362	202.221	214.847	6.65685	104.04	195.993	253.783	266.268	198.483	79.6444	469.319	229.488
Q8BKT7	3	2	15.9699	0.210186	0.192873	9.0439	0.290683	Neurons	Oligodendrocytes	79427.5	THO complex subunit 5 homolog OS=Mus musculus OX=10090 GN=Thoc5 PE=1 SV=2	0.0365133	0.0616909	1.27773	3.36723	0.0246219	0.0371981	0.190104	0.272536	0.0480705	0.193687	0.222629	0.192887	130.88	265.858	7051.15	19818.9	57.1964	108.993	684.499	882.228	127.335	532.587	772.739	579.644	0.0365133	0.0616909	1.27773	3.36723	0.0246219	0.0371981	0.190104	0.272536	0.0480705	0.193687	0.222629	0.192887
Q9DCV7	8	4	72.8992	0.21045	0.192873	2.74274	0.29044	Neurons	Oligodendrocytes	50708.9	Keratin_ type II cytoskeletal 7 OS=Mus musculus OX=10090 GN=Krt7 PE=1 SV=1	3.09868	1.24345	1.0363	0.58394	0.774201	0.05767	0.633123	0.708881	2.17935	0.73258	1.21333	0.546738	11107.1	5358.66	5718.79	3436.96	1798.46	168.976	2279.66	2294.72	5772.94	2014.4	4211.46	1643	3.09868	1.24345	1.0363	0.58394	0.774201	0.05767	0.633123	0.708881	2.17935	0.73258	1.21333	0.546738
Q6PHZ2	10	4	79.3887	0.21067	0.192873	37.0519	0.290238	Microglia	Oligodendrocytes	56996.8	Calcium/calmodulin-dependent protein kinase type II subunit delta OS=Mus musculus OX=10090 GN=Camk2d PE=1 SV=1	1.94367	1.9142	1.49723	0.827779	0.0114818	0.0669387	0.0951858	0.0722061	8.94231	0.030435	0.0709703	0.0641039	6966.98	8249.27	8262.45	4872.15	26.6721	196.134	342.731	233.739	23687.5	83.6882	246.336	192.639	1.94367	1.9142	1.49723	0.827779	0.0114818	0.0669387	0.0951858	0.0722061	8.94231	0.030435	0.0709703	0.0641039
Q8BHC1	2	1	13.8814	0.213046	0.194383	12.3984	0.288076	Neurons	Microglia	24864.3	Ras-related protein Rab-39B OS=Mus musculus OX=10090 GN=Rab39b PE=1 SV=1	0.269137	0.292409	1.29972	9.27623	0.30364	0.0876271	0.314342	0.705207	0.287305	0.115637	0.190457	0.304901	964.709	1260.14	7172.46	54598.1	705.351	256.753	1131.84	2282.83	761.049	317.972	661.072	916.257	0.269137	0.292409	1.29972	9.27623	0.30364	0.0876271	0.314342	0.705207	0.287305	0.115637	0.190457	0.304901
Q91V61	5	5	30.8131	0.213334	0.194383	2.32367	0.287816	Microglia	Neurons	35691.4	Sideroflexin-3 OS=Mus musculus OX=10090 GN=Sfxn3 PE=1 SV=1	3.73651	8.40398	2.30895	2.14724	8.62658	18.3337	4.36772	3.53423	5.58464	19.5775	7.93173	5.47138	13393.3	36217.2	12741.9	12638.2	20039.4	53718.9	15726.6	11440.7	14793.3	53833	27530.9	16442.1	3.73651	8.40398	2.30895	2.14724	8.62658	18.3337	4.36772	3.53423	5.58464	19.5775	7.93173	5.47138
Q60972	16	8	144.628	0.214158	0.194672	1.80281	0.287074	Oligodendrocytes	Neurons	47940.9	Histone-binding protein RBBP4 OS=Mus musculus OX=10090 GN=Rbbp4 PE=1 SV=5	38.0375	29.5465	26.6081	13.6661	38.2311	91.6159	36.7245	27.8759	29.2369	45.7509	46.9503	31.9694	136344	127331	146836	80436	88810.3	268440	132232	90237.2	77446.2	125803	162963	96071.2	38.0375	29.5465	26.6081	13.6661	38.2311	91.6159	36.7245	27.8759	29.2369	45.7509	46.9503	31.9694
Q9Z2X1	11	6	89.4416	0.214908	0.194891	1.97145	0.286402	Neurons	Microglia	46072.1	Heterogeneous nuclear ribonucleoprotein F OS=Mus musculus OX=10090 GN=Hnrnpf PE=1 SV=3	6.69132	17.7584	13.4554	13.5399	10.6759	3.16261	10.183	9.36921	8.19624	2.00149	4.80179	11.0956	23984.7	76530.3	74253.3	79693.4	24799.9	9266.64	36665.3	30329.1	21711.2	5503.58	16666.9	33343.3	6.69132	17.7584	13.4554	13.5399	10.6759	3.16261	10.183	9.36921	8.19624	2.00149	4.80179	11.0956
P12849	2	1	10.3109	0.216495	0.194939	78.9283	0.284988	Neurons	Oligodendrocytes	43623.3	cAMP-dependent protein kinase type I-beta regulatory subunit OS=Mus musculus OX=10090 GN=Prkar1b PE=1 SV=2	0	1.4394	0.606794	0.0958564	0	0	0.0230208	0.0041185	0	0.565187	0.0106288	0	0	6203.15	3348.58	564.192	0	0	82.8897	13.332	0	1554.12	36.8924	0	0	1.4394	0.606794	0.0958564	0	0	0.0230208	0.0041185	0	0.565187	0.0106288	0
Q922P9	11	6	73.3257	0.216605	0.194939	1.58929	0.284891	Oligodendrocytes	Neurons	60285.9	Putative oxidoreductase GLYR1 OS=Mus musculus OX=10090 GN=Glyr1 PE=1 SV=1	7.18922	6.87231	6.31219	7.77742	9.51456	5.81825	13.4621	15.9455	7.84065	7.28117	11.9632	13.7412	25769.4	29616.4	34833.7	45776.4	22102.2	17047.8	48472.3	51617.2	20769.3	20021.3	41523.8	41293.8	7.18922	6.87231	6.31219	7.77742	9.51456	5.81825	13.4621	15.9455	7.84065	7.28117	11.9632	13.7412
Q9CWY3	5	4	26.2861	0.216614	0.194939	2.09982	0.284883	Neurons	Oligodendrocytes	53359.6	N-lysine methyltransferase SETD6 OS=Mus musculus OX=10090 GN=Setd6 PE=1 SV=1	12.9591	4.21461	4.63479	5.54161	3.08231	3.94211	3.32118	2.6794	5.97548	9.01695	2.40894	2.87562	46451.4	18162.9	25577	32616.9	7160.16	11550.6	11958.4	8673.5	15828.6	24794.2	8361.38	8641.53	12.9591	4.21461	4.63479	5.54161	3.08231	3.94211	3.32118	2.6794	5.97548	9.01695	2.40894	2.87562
Q99PT3	3	1	20.1976	0.217663	0.194939	8.84284	0.283956	Neurons	Microglia	41021.6	INO80 complex subunit B OS=Mus musculus OX=10090 GN=Ino80b PE=1 SV=2	0.047957	2.58019	1.04868	0.196764	0.265084	0.123452	0.58572	0.337677	0.120199	0	0	0.317849	171.9	11119.4	5787.09	1158.12	615.786	361.721	2108.97	1093.1	318.399	0	0	955.168	0.047957	2.58019	1.04868	0.196764	0.265084	0.123452	0.58572	0.337677	0.120199	0	0	0.317849
Q9JLM8	8	5	48.9261	0.21815	0.194939	2.05513	0.283527	Microglia	Neurons	84723.6	Serine/threonine-protein kinase DCLK1 OS=Mus musculus OX=10090 GN=Dclk1 PE=1 SV=1	0.622961	2.79422	0.820353	0.698441	0.595604	1.73548	2.34292	1.08793	0.980696	3.78065	2.82541	2.5573	2232.97	12041.8	4527.1	4110.89	1383.58	5085.06	8436.03	3521.75	2597.79	10395.8	9806.93	7684.95	0.622961	2.79422	0.820353	0.698441	0.595604	1.73548	2.34292	1.08793	0.980696	3.78065	2.82541	2.5573
Q9D240	1	1	5.8258	0.218389	0.194939	1.5313	0.283318	Oligodendrocytes	Microglia	19314	Pleckstrin homology domain-containing family J member 1 OS=Mus musculus OX=10090 GN=Plekhj1 PE=2 SV=1	181.953	166.959	212.672	251.754	269.828	180.951	301.911	369.972	83.6759	143.87	227.096	278.502	652203	719514	1.17362e+06	1.48177e+06	626806	530198	1.08707e+06	1.19764e+06	221651	395604	788244	836926	181.953	166.959	212.672	251.754	269.828	180.951	301.911	369.972	83.6759	143.87	227.096	278.502
Q3TEA8	29	22	227.18	0.218895	0.194939	1.47574	0.282874	Microglia	Neurons	61094.8	Heterochromatin protein 1-binding protein 3 OS=Mus musculus OX=10090 GN=Hp1bp3 PE=1 SV=1	69.2453	40.9963	71.9218	16.5515	57.2231	70.7666	69.3731	90.7703	48.8262	88.5839	76.1465	79.6943	248206	176675	396899	97418.8	132928	207350	249788	293833	129337	243582	264303	239490	69.2453	40.9963	71.9218	16.5515	57.2231	70.7666	69.3731	90.7703	48.8262	88.5839	76.1465	79.6943
Q9QYE3	3	1	15.2628	0.219358	0.194939	2.76189	0.282469	Microglia	Neurons	84882.1	B-cell lymphoma/leukemia 11A OS=Mus musculus OX=10090 GN=Bcl11a PE=1 SV=1	3.3414	6.5121	1.7652	1.61869	5.0018	2.7049	9.18448	2.21016	2.01583	14.0323	9.7279	10.7842	11977.1	28064	9741.23	9527.3	11619.1	7925.51	33070.1	7154.52	5339.78	38585	33765.3	32407.8	3.3414	6.5121	1.7652	1.61869	5.0018	2.7049	9.18448	2.21016	2.01583	14.0323	9.7279	10.7842
Q8CH18	14	10	92.8176	0.219863	0.194939	2.47301	0.282029	Oligodendrocytes	Neurons	132745	Cell division cycle and apoptosis regulator protein 1 OS=Mus musculus OX=10090 GN=Ccar1 PE=1 SV=1	20.1019	8.28792	10.7884	1.34532	26.3156	37.3079	18.2798	18.3119	20.473	0.923306	8.08436	16.9107	72054.3	35717	59535.7	7918.29	61130.6	109314	65819.2	59277.7	54231.5	2538.85	28060.6	50818.5	20.1019	8.28792	10.7884	1.34532	26.3156	37.3079	18.2798	18.3119	20.473	0.923306	8.08436	16.9107
Q9CQ48	2	2	10.9888	0.220088	0.194939	2.45332	0.281834	Microglia	Neurons	17831	NudC domain-containing protein 2 OS=Mus musculus OX=10090 GN=Nudcd2 PE=1 SV=1	301.578	213.794	107.312	0.759109	262.607	442.556	232.688	181.004	309.585	616.122	334.217	269.579	1.08099e+06	921349	592201	4467.97	610031	1.29672e+06	837829	585930	820067	1.69417e+06	1.16006e+06	810112	301.578	213.794	107.312	0.759109	262.607	442.556	232.688	181.004	309.585	616.122	334.217	269.579
Q9JHS9	1	1	5.7395	0.220551	0.194939	37.1812	0.281432	Neurons	Microglia	26681.4	Spliceosome-associated protein CWC15 homolog OS=Mus musculus OX=10090 GN=Cwc15 PE=1 SV=1	0	0	0.387507	0.741643	0	0	0.0187517	0.237234	0	0	0.0303689	0	0	0	2138.45	4365.17	0	0	67.5183	767.953	0	0	105.41	0	0	0	0.387507	0.741643	0	0	0.0187517	0.237234	0	0	0.0303689	0
P68372	29	1	357.718	0.222604	0.196233	1.70961	0.279661	Neurons	Oligodendrocytes	50287.4	Tubulin beta-4B chain OS=Mus musculus OX=10090 GN=Tubb4b PE=1 SV=1	6.86389	20.2758	12.4674	17.5094	5.43242	7.08876	10.9115	9.9764	4.77585	6.717	7.92992	15.274	24603.3	87379.1	68801.3	103057	12619.4	20770.5	39288.3	32294.7	12650.9	18470	27524.6	45900	6.86389	20.2758	12.4674	17.5094	5.43242	7.08876	10.9115	9.9764	4.77585	6.717	7.92992	15.274
C0HKD8;C0HKD9	8	6	55.8241	0.223037	0.196233	2.01896	0.27929	Neurons	Microglia	51954.5	Microfibrillar-associated protein 1A OS=Mus musculus OX=10090 GN=Mfap1a PE=1 SV=1	0.84413	1.36583	2.04311	1.9572	1.76771	0.389142	0.925398	0.306051	0.116625	1.75199	0.820191	0.387176	3025.74	5886.06	11274.9	11519.7	4106.36	1140.21	3332.04	990.718	308.931	4817.5	2846.86	1163.5	0.84413	1.36583	2.04311	1.9572	1.76771	0.389142	0.925398	0.306051	0.116625	1.75199	0.820191	0.387176
Q3UY34	2	1	10.3169	0.224132	0.19641	Infinity	0.278356	Neurons	Oligodendrocytes	27973.3	Protein CUSTOS OS=Mus musculus OX=10090 GN=Custos PE=2 SV=1	0	0	0.129721	0.519226	0	0	0	0	0	0	0	0	0	0	715.861	3056.06	0	0	0	0	0	0	0	0	0	0	0.129721	0.519226	0	0	0	0	0	0	0	0
Q9R1C7	9	7	54.3507	0.224262	0.19641	2.2781	0.278246	Microglia	Neurons	108766	Pre-mRNA-processing factor 40 homolog A OS=Mus musculus OX=10090 GN=Prpf40a PE=1 SV=1	44.1299	16.009	11.9179	1.99917	21.8344	27.9111	19.6108	11.8641	20.4102	89.2818	28.7213	30.2938	158181	68991.4	65768.9	11766.8	50721	81781.2	70611.5	38405.2	54065	245501	99691.1	91035.8	44.1299	16.009	11.9179	1.99917	21.8344	27.9111	19.6108	11.8641	20.4102	89.2818	28.7213	30.2938
D3YVF0	1	1	11.886	0.225892	0.197387	2.92599	0.276866	Microglia	Neurons	79510.9	A-kinase anchor protein 5 OS=Mus musculus OX=10090 GN=Akap5 PE=1 SV=2	0.00726486	0.262864	1.58431	1.76518	0.624928	0	3.72625	2.77955	1.74379	2.29295	4.39812	2.1561	26.0405	1132.82	8742.99	10389.5	1451.7	0	13416.9	8997.71	4619.18	6305.02	15265.8	6479.3	0.00726486	0.262864	1.58431	1.76518	0.624928	0	3.72625	2.77955	1.74379	2.29295	4.39812	2.1561
O70551	1	1	5.985	0.226953	0.197863	3.66385	0.275975	Neurons	Oligodendrocytes	73715.9	SRSF protein kinase 1 OS=Mus musculus OX=10090 GN=Srpk1 PE=1 SV=2	0	1.20028	2.54754	1.65236	0.192842	0	0.832677	0.448392	0.0554794	0.349149	0.727645	1.10416	0	5172.64	14058.6	9725.48	447.97	0	2998.18	1451.49	146.961	960.069	2525.64	3318.1	0	1.20028	2.54754	1.65236	0.192842	0	0.832677	0.448392	0.0554794	0.349149	0.727645	1.10416
P35979	12	10	77.9688	0.228465	0.198729	2.06717	0.274713	Microglia	Neurons	17975.7	60S ribosomal protein L12 OS=Mus musculus OX=10090 GN=Rpl12 PE=1 SV=2	27.4652	24.9177	23.9654	6.86154	26.0243	39.5598	36.1929	66.2855	12.218	51.4772	74.9846	33.3287	98447.7	107383	132252	40385.7	60454.1	115913	130318	214573	32364.5	141549	260270	100156	27.4652	24.9177	23.9654	6.86154	26.0243	39.5598	36.1929	66.2855	12.218	51.4772	74.9846	33.3287
P43274;Q07133;P43275	22	12	95.1868	0.230925	0.200415	2.14945	0.272682	Microglia	Neurons	21977.3	Histone H1.4 OS=Mus musculus OX=10090 GN=H1-4 PE=1 SV=2	30.4908	23.2342	26.4781	34.1309	25.3872	38.0015	49.9765	48.5252	22.7764	36.0653	85.1466	101.766	109293	100128	146119	200888	58974	111347	179948	157081	60333	99170.2	295542	305818	30.4908	23.2342	26.4781	34.1309	25.3872	38.0015	49.9765	48.5252	22.7764	36.0653	85.1466	101.766
Q9R0L7	13	8	72.7931	0.232919	0.201262	2.83252	0.271054	Neurons	Microglia	72024.2	A-kinase anchor protein 8-like OS=Mus musculus OX=10090 GN=Akap8l PE=1 SV=1	4.10918	0.757049	5.70059	2.09486	1.83645	1.19317	0.821595	2.91668	1.82229	0.102457	1.2029	1.34247	14729.2	3262.52	31458.6	12330	4266.05	3496.04	2958.28	9441.61	4827.11	281.73	4175.25	4034.26	4.10918	0.757049	5.70059	2.09486	1.83645	1.19317	0.821595	2.91668	1.82229	0.102457	1.2029	1.34247
Q3TVA9	7	4	33.4749	0.232951	0.201262	3.56114	0.271029	Microglia	Neurons	133812	Coiled-coil domain-containing protein 136 OS=Mus musculus OX=10090 GN=Ccdc136 PE=1 SV=2	1.55954	0.136327	1.14266	1.28467	0.544612	2.38044	5.95058	1.27411	1.10065	8.0125	3.56642	2.00372	5590.1	587.503	6305.73	7561.31	1265.13	6974.83	21426	4124.43	2915.53	22032.3	12379	6021.37	1.55954	0.136327	1.14266	1.28467	0.544612	2.38044	5.95058	1.27411	1.10065	8.0125	3.56642	2.00372
Q6PHB0	2	1	10.7549	0.233656	0.201418	1.45422	0.270457	Microglia	Neurons	62719.3	Interleukin-20 receptor subunit alpha OS=Mus musculus OX=10090 GN=Il20ra PE=2 SV=2	115.888	120.334	43.598	43.1473	138.628	112.429	83.8529	80.9598	101.847	141.668	96.7703	129.379	415394	518582	240595	253957	322031	329423	301925	262075	269786	389548	335887	388798	115.888	120.334	43.598	43.1473	138.628	112.429	83.8529	80.9598	101.847	141.668	96.7703	129.379
P28843	6	2	35.3335	0.234945	0.202075	1.92868	0.269418	Oligodendrocytes	Microglia	88121.3	Dipeptidyl peptidase 4 OS=Mus musculus OX=10090 GN=Dpp4 PE=1 SV=3	68.6353	69.4332	4.62142	5.91742	42.306	90.9318	62.4771	61.0543	49.7608	20.339	32.9108	30.1212	246020	299224	25503.2	34828.8	98276.3	266436	224958	197639	131813	55926.9	114233	90517.2	68.6353	69.4332	4.62142	5.91742	42.306	90.9318	62.4771	61.0543	49.7608	20.339	32.9108	30.1212
Q8BGZ7	26	11	246.283	0.235931	0.202469	1.99375	0.268628	Microglia	Oligodendrocytes	59968.7	Keratin_ type II cytoskeletal 75 OS=Mus musculus OX=10090 GN=Krt75 PE=1 SV=1	15.5668	6.82166	9.02429	10.2424	8.27038	9.01567	7.34614	7.50995	33.4261	10.5131	11.793	8.35126	55798.3	29398.1	49800.4	60284.6	19212	26416.5	26450.9	24310.5	88543.3	28908.3	40933.2	25096.4	15.5668	6.82166	9.02429	10.2424	8.27038	9.01567	7.34614	7.50995	33.4261	10.5131	11.793	8.35126
P42682	5	3	24.0138	0.237401	0.203276	17.2094	0.267458	Neurons	Oligodendrocytes	62077.8	Tyrosine-protein kinase TXK OS=Mus musculus OX=10090 GN=Txk PE=1 SV=1	0.272188	0.694633	0.175704	1.07313	0.0115372	0.0536175	0.0497289	0.013863	0.00554057	1.44611	0.0275629	0.273366	975.645	2993.54	969.621	6316.24	26.8007	157.103	179.056	44.8759	14.6765	3976.42	95.6701	821.491	0.272188	0.694633	0.175704	1.07313	0.0115372	0.0536175	0.0497289	0.013863	0.00554057	1.44611	0.0275629	0.273366
Q9Z108	5	3	29.6133	0.239906	0.204964	11.6913	0.265483	Neurons	Microglia	54267	Double-stranded RNA-binding protein Staufen homolog 1 OS=Mus musculus OX=10090 GN=Stau1 PE=1 SV=1	0.257097	0.0345302	0.255383	2.35012	0.0186038	0.0208768	0.0457857	0.202053	0.00480242	0.127185	0.0801134	0.035703	921.553	148.809	1409.32	13832.4	43.2164	61.1703	164.858	654.067	12.7212	349.724	278.072	107.291	0.257097	0.0345302	0.255383	2.35012	0.0186038	0.0208768	0.0457857	0.202053	0.00480242	0.127185	0.0801134	0.035703
O35309	2	2	9.2709	0.241123	0.20549	2.72026	0.264533	Microglia	Neurons	35692.1	N-myc-interactor OS=Mus musculus OX=10090 GN=Nmi PE=1 SV=1	1.87273	2.98973	0.756229	0.548564	3.36883	6.50391	2.2147	0.708842	1.54251	7.91778	4.50214	2.81406	6712.71	12884.3	4173.23	3228.74	7825.74	19056.8	7974.35	2294.6	4085.98	21771.8	15626.8	8456.55	1.87273	2.98973	0.756229	0.548564	3.36883	6.50391	2.2147	0.708842	1.54251	7.91778	4.50214	2.81406
Q61686	18	13	140.786	0.241594	0.20549	1.58377	0.264167	Oligodendrocytes	Neurons	22357.1	Chromobox protein homolog 5 OS=Mus musculus OX=10090 GN=Cbx5 PE=1 SV=1	19.3592	24.572	13.357	12.5586	30.7862	43.8062	18.6022	17.4264	33.0066	34.9219	19.8022	17.6447	69392.2	105893	73710.2	73917.6	71515.8	128355	66980	56411.1	87431.9	96025.9	68733.1	53024.2	19.3592	24.572	13.357	12.5586	30.7862	43.8062	18.6022	17.4264	33.0066	34.9219	19.8022	17.6447
Q9WV92	2	2	11.4286	0.242775	0.206038	3.74631	0.263252	Neurons	Oligodendrocytes	103794	Band 4.1-like protein 3 OS=Mus musculus OX=10090 GN=Epb41l3 PE=1 SV=1	0.8653	0.212583	2.87448	4.05788	0.205999	0.16507	0.884952	0.882146	0.106124	0.291718	1.67051	0.608044	3101.63	916.131	15862.8	23883.9	478.532	483.666	3186.4	2855.6	281.115	802.149	5798.29	1827.23	0.8653	0.212583	2.87448	4.05788	0.205999	0.16507	0.884952	0.882146	0.106124	0.291718	1.67051	0.608044
Q62288	4	4	30.6764	0.246874	0.209054	2.46866	0.26012	Oligodendrocytes	Neurons	50976.6	Testican-1 OS=Mus musculus OX=10090 GN=Spock1 PE=2 SV=2	18.4885	25.8638	47.1412	13.6343	115.563	74.411	51.809	17.741	17.8612	54.1371	86.7968	52.6427	66271	111461	260148	80249.1	268452	218029	186546	57429.5	47313	148863	301270	158197	18.4885	25.8638	47.1412	13.6343	115.563	74.411	51.809	17.741	17.8612	54.1371	86.7968	52.6427
Q3UI43	1	1	6.3565	0.249193	0.210553	3.29625	0.258377	Oligodendrocytes	Neurons	37306.4	BRISC and BRCA1-A complex member 1 OS=Mus musculus OX=10090 GN=Babam1 PE=1 SV=1	6.91162	0	0	2.37548	4.54784	7.20153	13.0585	5.80475	19.2908	0	0	4.43539	24774.4	0	0	13981.6	10564.6	21100.9	47019.2	18790.6	51099.9	0	0	13328.8	6.91162	0	0	2.37548	4.54784	7.20153	13.0585	5.80475	19.2908	0	0	4.43539
Q923T9	10	5	94.1016	0.25126	0.211832	3.55569	0.25684	Neurons	Oligodendrocytes	60291.3	Calcium/calmodulin-dependent protein kinase type II subunit gamma OS=Mus musculus OX=10090 GN=Camk2g PE=1 SV=1	4.04426	5.68454	5.12394	0.575438	1.91821	1.01703	0.588924	0.814844	6.54304	1.68957	0.937201	0.604529	14496.5	24497.7	28276.4	3386.92	4455.96	2979.97	2120.51	2637.74	17332	4645.87	3253	1816.67	4.04426	5.68454	5.12394	0.575438	1.91821	1.01703	0.588924	0.814844	6.54304	1.68957	0.937201	0.604529
Q922J9	2	1	14.2668	0.252729	0.212564	14.4628	0.255757	Neurons	Microglia	59777.1	Fatty acyl-CoA reductase 1 OS=Mus musculus OX=10090 GN=Far1 PE=1 SV=1	0.112478	0.157432	0.0506629	1.28622	0.0114203	0	0.158749	0	0	0	0	0.111099	403.171	678.458	279.582	7570.47	26.5292	0	571.601	0	0	0	0	333.863	0.112478	0.157432	0.0506629	1.28622	0.0114203	0	0.158749	0	0	0	0	0.111099
Q62168	3	1	37.577	0.254047	0.212564	Infinity	0.254791	Microglia	Neurons	47563.1	Keratin_ type I cuticular Ha2 OS=Mus musculus OX=10090 GN=Krt32 PE=1 SV=2	0	0	0	0	0.00350781	0.261915	3.60307	5.94852	10.0095	0.0273988	3.94042	0	0	0	0	0	8.14859	767.427	12973.4	19256	26514.4	75.3396	13677.1	0	0	0	0	0	0.00350781	0.261915	3.60307	5.94852	10.0095	0.0273988	3.94042	0
Q3UX10	7	1	76.6403	0.254467	0.212564	3.55371	0.254485	Oligodendrocytes	Neurons	50729.6	Tubulin alpha chain-like 3 OS=Mus musculus OX=10090 GN=Tubal3 PE=2 SV=2	0.572533	1.62251	0.617864	0.0991208	2.21786	5.15055	2.58988	0.390227	0.283195	1.42945	1.18806	3.71197	2052.22	6992.25	3409.67	583.406	5152.05	15091.4	9325.25	1263.2	750.162	3930.62	4123.74	11154.8	0.572533	1.62251	0.617864	0.0991208	2.21786	5.15055	2.58988	0.390227	0.283195	1.42945	1.18806	3.71197
Q61735	2	1	11.989	0.254497	0.212564	2.27214	0.254463	Neurons	Oligodendrocytes	33610.8	Leukocyte surface antigen CD47 OS=Mus musculus OX=10090 GN=Cd47 PE=1 SV=2	1.24838	1.31756	1.70653	4.78685	0.323375	0.502967	1.47614	1.68465	0.667276	0.319054	1.22233	2.21294	4474.75	5678.06	9417.46	28174.5	751.196	1473.72	5315.07	5453.41	1767.56	877.314	4242.68	6650.11	1.24838	1.31756	1.70653	4.78685	0.323375	0.502967	1.47614	1.68465	0.667276	0.319054	1.22233	2.21294
Q0VBL3	9	9	44.3697	0.254898	0.212564	1.75075	0.254172	Microglia	Neurons	105950	RNA-binding protein 15 OS=Mus musculus OX=10090 GN=Rbm15 PE=1 SV=1	9.94365	8.55237	15.7624	8.18635	17.3143	10.8053	18.1978	24.3171	9.80962	9.20789	25.6079	29.6847	35642.5	36856.6	86984.4	48183.3	40220.9	31660.1	65523.8	78717.1	25984.9	25319.3	88884.3	89205.7	9.94365	8.55237	15.7624	8.18635	17.3143	10.8053	18.1978	24.3171	9.80962	9.20789	25.6079	29.6847
P23198	14	9	119.746	0.255943	0.212973	1.69741	0.253413	Neurons	Microglia	21026.6	Chromobox protein homolog 3 OS=Mus musculus OX=10090 GN=Cbx3 PE=1 SV=2	14.9386	20.7931	23.4688	25.1405	10.2403	6.43891	24.2839	17.3701	4.39553	5.32653	17.9277	22.0382	53546.6	89608.4	129512	147972	23788.1	18866.4	87437.9	56229	11643.4	14646.5	62226.5	66227.1	14.9386	20.7931	23.4688	25.1405	10.2403	6.43891	24.2839	17.3701	4.39553	5.32653	17.9277	22.0382
Q922F4	30	13	202.345	0.257602	0.213889	1.53962	0.252218	Microglia	Neurons	50546.7	Tubulin beta-6 chain OS=Mus musculus OX=10090 GN=Tubb6 PE=1 SV=1	186.171	172.614	98.7275	92.0679	185.831	302.939	135.229	178.315	131.244	324.083	232.961	157.86	667321	743884	544826	541894	431682	887628	486911	577226	347654	891143	808603	474384	186.171	172.614	98.7275	92.0679	185.831	302.939	135.229	178.315	131.244	324.083	232.961	157.86
Q8R409	1	1	4.5886	0.258211	0.213932	3.6205	0.251782	Microglia	Neurons	40414.3	Protein HEXIM1 OS=Mus musculus OX=10090 GN=Hexim1 PE=1 SV=1	9.9744	11.9836	2.31702	8.33908	9.2015	48.5282	20.0292	7.79772	3.86645	47.3219	38.697	28.194	35752.8	51643.4	12786.4	49082.2	21374.9	142191	72118	25242.1	10241.9	130123	134316	84725.9	9.9744	11.9836	2.31702	8.33908	9.2015	48.5282	20.0292	7.79772	3.86645	47.3219	38.697	28.194
Q9Z2K1	13	9	103.275	0.260015	0.214962	4.04492	0.250496	Microglia	Oligodendrocytes	52005.7	Keratin_ type I cytoskeletal 16 OS=Mus musculus OX=10090 GN=Krt16 PE=1 SV=3	11.6503	1.48916	2.10552	0.754277	6.35486	4.65507	2.4742	1.98739	48.7467	4.60516	5.55176	3.67739	41759.8	6417.56	11619.3	4439.53	14762.3	13639.6	8908.74	6433.39	129126	12663	19270	11050.9	11.6503	1.48916	2.10552	0.754277	6.35486	4.65507	2.4742	1.98739	48.7467	4.60516	5.55176	3.67739
Q99MR0	10	9	89.089	0.260831	0.215143	6.1581	0.249918	Neurons	Oligodendrocytes	47347.8	Actin-like protein 6B OS=Mus musculus OX=10090 GN=Actl6b PE=1 SV=1	17.0346	20.2553	17.1117	0.417623	2.2794	6.22183	0.300368	0.100383	1.63152	17.5647	0.149022	0.819642	61059.9	87290.6	94430.5	2458.05	5295	18230.3	1081.52	324.951	4321.77	48298.3	517.25	2463.11	17.0346	20.2553	17.1117	0.417623	2.2794	6.22183	0.300368	0.100383	1.63152	17.5647	0.149022	0.819642
O55131	12	10	76.0775	0.261355	0.215143	1.59969	0.249549	Neurons	Microglia	50892.1	Septin-7 OS=Mus musculus OX=10090 GN=Septin7 PE=1 SV=1	11.2557	14.7716	8.04346	14.6855	4.16231	14.9228	6.90096	6.80033	3.10617	10.3706	9.88904	7.11271	40345.4	63658.4	44387.7	86436.3	9668.97	43724.6	24847.9	22013.4	8228	28516.5	34324.6	21374.4	11.2557	14.7716	8.04346	14.6855	4.16231	14.9228	6.90096	6.80033	3.10617	10.3706	9.88904	7.11271
Q91V14	5	4	25.4359	0.262599	0.215704	3.94536	0.248674	Neurons	Microglia	127697	Solute carrier family 12 member 5 OS=Mus musculus OX=10090 GN=Slc12a5 PE=1 SV=2	0.0408652	0.833599	0.731222	0.0213924	0.178053	0.167222	0.112633	0.0114275	0.0287466	0.29739	0.0120621	0.0742042	146.479	3592.41	4035.23	125.911	413.613	489.97	405.554	36.9922	76.1475	817.745	41.8671	222.991	0.0408652	0.833599	0.731222	0.0213924	0.178053	0.167222	0.112633	0.0114275	0.0287466	0.29739	0.0120621	0.0742042
Q64336	8	6	50.4178	0.265668	0.217759	8.04374	0.246539	Neurons	Microglia	74453.5	T-box brain protein 1 OS=Mus musculus OX=10090 GN=Tbr1 PE=1 SV=2	41.3073	2.16948	8.07163	2.01337	0.557489	11.1749	3.52409	11.823	2.41201	0.254683	2.24622	1.7459	148064	9349.41	44543.1	11850.3	1295.04	32743.2	12689	38272.3	6389.22	700.311	7796.59	5246.6	41.3073	2.16948	8.07163	2.01337	0.557489	11.1749	3.52409	11.823	2.41201	0.254683	2.24622	1.7459
P17182	8	2	72.2406	0.26683	0.218244	8.72253	0.245739	Neurons	Oligodendrocytes	47483.1	Alpha-enolase OS=Mus musculus OX=10090 GN=Eno1 PE=1 SV=3	1.03549	0.0436427	1.13219	3.68331	0.145053	0.209663	0.103901	0.217178	2.84163	0.340389	0.0317324	0.165674	3711.66	188.079	6247.96	21679.3	336.955	614.324	374.111	703.027	7527.25	935.981	110.142	497.869	1.03549	0.0436427	1.13219	3.68331	0.145053	0.209663	0.103901	0.217178	2.84163	0.340389	0.0317324	0.165674
P62301	12	11	82.9036	0.268281	0.218965	1.57434	0.244745	Neurons	Microglia	17222.3	40S ribosomal protein S13 OS=Mus musculus OX=10090 GN=Rps13 PE=1 SV=2	13.5402	14.7712	25.3265	10.1815	12.7803	8.48606	18.3868	20.5635	3.1593	2.96693	14.781	19.63	48534.1	63656.8	139764	59926.5	29688.5	24864.7	66204.5	66566.2	8368.74	8158.26	51304.5	58990.1	13.5402	14.7712	25.3265	10.1815	12.7803	8.48606	18.3868	20.5635	3.1593	2.96693	14.781	19.63
Q5U4D9	2	2	10.2506	0.269726	0.219662	4.21551	0.243763	Neurons	Microglia	37942	THO complex subunit 6 homolog OS=Mus musculus OX=10090 GN=Thoc6 PE=1 SV=1	0.0222225	0.341112	0.00430955	0.488	0.15307	0.0360342	0.00889367	0.0472029	0.0791173	0	0.00451635	0.119342	79.6554	1470.03	23.7822	2872.27	355.578	105.582	32.023	152.801	209.576	0	15.6761	358.634	0.0222225	0.341112	0.00430955	0.488	0.15307	0.0360342	0.00889367	0.0472029	0.0791173	0	0.00451635	0.119342
Q01147	2	1	11.5674	0.27032	0.219662	2.05636	0.24336	Microglia	Neurons	35293.4	Cyclic AMP-responsive element-binding protein 1 OS=Mus musculus OX=10090 GN=Creb1 PE=1 SV=2	18.709	16.6738	9.01508	6.05077	15.716	33.2381	11.895	11.2728	11.1561	48.7474	24.9948	18.8425	67061.4	71856.2	49749.5	35613.7	36508	97389.7	42829.8	36491.1	29551.7	134043	86756.3	56623.5	18.709	16.6738	9.01508	6.05077	15.716	33.2381	11.895	11.2728	11.1561	48.7474	24.9948	18.8425
P02301;P84244	7	1	93.8159	0.27118	0.219662	2.03623	0.24278	Oligodendrocytes	Neurons	15372	Histone H3.3C OS=Mus musculus OX=10090 GN=H3-5 PE=3 SV=3	39.0007	85.5633	5.185	71.8549	53.1116	97.3681	132.255	127.778	61.3547	19.8449	70.1298	85.3196	139796	368737	28613.3	422924	123377	285294	476203	413632	162524	54568.3	243419	256394	39.0007	85.5633	5.185	71.8549	53.1116	97.3681	132.255	127.778	61.3547	19.8449	70.1298	85.3196
Q8BGC0	11	9	80.7692	0.271426	0.219662	2.75858	0.242615	Neurons	Oligodendrocytes	86696.2	HIV Tat-specific factor 1 homolog OS=Mus musculus OX=10090 GN=Htatsf1 PE=1 SV=1	29.3736	10.1846	9.51921	14.0854	6.23135	8.2138	4.74127	3.71042	1.62377	43.337	2.4641	3.94792	105288	43890.7	52531.5	82903.8	14475.3	24066.9	17071.6	12011	4301.24	119165	8552.84	11863.9	29.3736	10.1846	9.51921	14.0854	6.23135	8.2138	4.74127	3.71042	1.62377	43.337	2.4641	3.94792
Q3U1J4	3	3	16.6878	0.272104	0.219747	6.85525	0.242159	Microglia	Neurons	128108	DNA damage-binding protein 1 OS=Mus musculus OX=10090 GN=Ddb1 PE=1 SV=2	0.871522	2.28026	0.688625	1.19056	0.0636096	6.69826	2.56147	0.370963	0.186826	12.8716	17.1136	4.31647	3123.93	9826.82	3800.16	7007.4	147.764	19626.3	9222.96	1200.85	494.887	35393.5	59400.9	12971.4	0.871522	2.28026	0.688625	1.19056	0.0636096	6.69826	2.56147	0.370963	0.186826	12.8716	17.1136	4.31647
Q9CZM2	4	4	44.3616	0.27292	0.219849	2.48032	0.241613	Neurons	Oligodendrocytes	24260.2	60S ribosomal protein L15 OS=Mus musculus OX=10090 GN=Rpl15 PE=1 SV=4	6.92315	11.1127	11.4249	1.96234	3.24322	4.29968	2.67406	2.45198	8.63401	4.5967	1.72676	2.62097	24815.7	47890.5	63047.9	11549.9	7533.94	12598.3	9628.37	7937.33	22870.8	12639.7	5993.53	7876.28	6.92315	11.1127	11.4249	1.96234	3.24322	4.29968	2.67406	2.45198	8.63401	4.5967	1.72676	2.62097
Q60865	13	11	80.3775	0.273377	0.219849	1.78414	0.241308	Neurons	Oligodendrocytes	78340.1	Caprin-1 OS=Mus musculus OX=10090 GN=Caprin1 PE=1 SV=2	29.2209	13.8797	12.8374	7.21605	8.02388	12.0701	7.82234	7.48116	15.1779	15.0631	8.98977	9.48505	104741	59815.1	70843.2	42472.3	18639.4	35366.1	28165.5	24217.3	40205.1	41419.7	31203.3	28503.6	29.2209	13.8797	12.8374	7.21605	8.02388	12.0701	7.82234	7.48116	15.1779	15.0631	8.98977	9.48505
Q9CU62	49	27	325.958	0.276345	0.221771	2.50869	0.239343	Microglia	Neurons	143862	Structural maintenance of chromosomes protein 1A OS=Mus musculus OX=10090 GN=Smc1a PE=1 SV=4	70.4864	24.7772	12.9233	1.76764	107.726	91.0012	21.7963	16.4514	139.537	77.368	40.4105	18.5263	252655	106778	71317	10404	250245	266639	78480.8	53254.9	369622	212741	140264	55673.5	70.4864	24.7772	12.9233	1.76764	107.726	91.0012	21.7963	16.4514	139.537	77.368	40.4105	18.5263
Q6ZQI3	4	4	29.5253	0.278733	0.22322	1.8122	0.237781	Neurons	Oligodendrocytes	32513.2	Malectin OS=Mus musculus OX=10090 GN=Mlec PE=1 SV=2	1.22129	1.03103	2.31441	2.07366	0.244949	0.834311	1.39576	1.18924	0.85567	0.664473	1.78601	2.00514	4377.66	4443.23	12772	12205.1	569.012	2444.58	5025.65	3849.7	2266.6	1827.13	6199.21	6025.64	1.22129	1.03103	2.31441	2.07366	0.244949	0.834311	1.39576	1.18924	0.85567	0.664473	1.78601	2.00514
K1C15_SHEEP	16	2	158.493	0.28003	0.223792	3.24386	0.23694	Microglia	Oligodendrocytes	48770.1		2.42466	0.795525	0.39172	2.1031	0.743108	0.892154	0.661496	2.36837	4.11995	8.80617	1.35145	0.855444	8691.08	3428.33	2161.7	12378.5	1726.23	2614.06	2381.82	7666.68	10913.4	24214.6	4690.86	2570.7	2.42466	0.795525	0.39172	2.1031	0.743108	0.892154	0.661496	2.36837	4.11995	8.80617	1.35145	0.855444
Q8VED5	30	12	172.685	0.281353	0.224258	2.00699	0.236086	Microglia	Neurons	57837.5	Keratin_ type II cytoskeletal 79 OS=Mus musculus OX=10090 GN=Krt79 PE=1 SV=2	9.16705	1.61935	2.8038	3.37627	6.52262	6.5504	3.62245	4.47897	17.9674	6.83551	5.46155	3.78702	32858.9	6978.62	15472.7	19872.1	15151.9	19193.1	13043.2	14498.9	47594.3	18795.8	18956.9	11380.4	9.16705	1.61935	2.8038	3.37627	6.52262	6.5504	3.62245	4.47897	17.9674	6.83551	5.46155	3.78702
O08784	2	1	12.2484	0.281782	0.224258	1.48561	0.235811	Neurons	Oligodendrocytes	135116	Treacle protein OS=Mus musculus OX=10090 GN=Tcof1 PE=1 SV=1	4.88931	4.37709	6.30526	7.21271	3.22618	2.96762	4.18562	4.9573	3.36583	2.67993	5.9658	7.22649	17525.5	18863.2	34795.5	42452.6	7494.37	8695.3	15071	16047.3	8915.83	7369.1	20707.1	21716.4	4.88931	4.37709	6.30526	7.21271	3.22618	2.96762	4.18562	4.9573	3.36583	2.67993	5.9658	7.22649
Q8CIC2	2	2	9.9186	0.286258	0.227105	2.89076	0.232966	Oligodendrocytes	Microglia	44508.2	Nucleoporin NUP42 OS=Mus musculus OX=10090 GN=Nup42 PE=2 SV=1	1.92405	1.77249	5.37137	8.20581	6.2255	1.11322	8.45947	12.9397	0.801966	0.0933712	2.58884	6.45713	6896.65	7638.6	29641.8	48297.8	14461.7	3261.81	30459.6	41887.3	2124.35	256.746	8985.79	19404.3	1.92405	1.77249	5.37137	8.20581	6.2255	1.11322	8.45947	12.9397	0.801966	0.0933712	2.58884	6.45713
Q9ESJ7	1	1	5.2609	0.286544	0.227105	2.31571	0.232787	Oligodendrocytes	Neurons	29146.1	Interleukin-1 receptor-associated kinase 1-binding protein 1 OS=Mus musculus OX=10090 GN=Irak1bp1 PE=1 SV=1	6.7665	7.29384	8.41148	1.73695	10.0082	10.0641	10.5684	25.4198	2.72237	3.07615	22.2374	11.6742	24254.2	31433	46418.6	10223.4	23248.8	29488.5	38053	82286.8	7211.33	8458.6	77185.5	35082.2	6.7665	7.29384	8.41148	1.73695	10.0082	10.0641	10.5684	25.4198	2.72237	3.07615	22.2374	11.6742
Q9Z2Y3	1	1	6.0246	0.290892	0.230076	18.7546	0.23008	Neurons	Oligodendrocytes	41527.1	Homer protein homolog 1 OS=Mus musculus OX=10090 GN=Homer1 PE=1 SV=2	0.037561	0.0236756	1.02214	1.92642	0.000227155	0.0487124	0.0320019	0.0795421	1.17998	0.0295144	0.154034	0.328926	134.636	102.03	5640.68	11338.6	0.527679	142.73	115.228	257.486	3125.68	81.1569	534.648	988.457	0.037561	0.0236756	1.02214	1.92642	0.000227155	0.0487124	0.0320019	0.0795421	1.17998	0.0295144	0.154034	0.328926
Q569Z6	22	19	157.547	0.293946	0.232014	2.12883	0.228209	Microglia	Neurons	108235	Thyroid hormone receptor-associated protein 3 OS=Mus musculus OX=10090 GN=Thrap3 PE=1 SV=1	10.7064	99.9976	46.0599	3.62289	15.9496	182.219	85.2592	14.0255	50.1139	104.554	121.274	65.4936	38376.5	430942	254181	21323.7	37050.8	533914	306988	45402	132748	287497	420940	196815	10.7064	99.9976	46.0599	3.62289	15.9496	182.219	85.2592	14.0255	50.1139	104.554	121.274	65.4936
Q9Z0H4	5	5	25.4609	0.297752	0.234534	3.44497	0.225912	Neurons	Oligodendrocytes	54727.1	CUGBP Elav-like family member 2 OS=Mus musculus OX=10090 GN=Celf2 PE=1 SV=1	0.0426519	3.95164	1.4117	0.688356	0.189121	0.825043	0.673813	0.0810762	0.416505	0.457338	0.68227	0.285383	152.884	17029.7	7790.42	4051.53	439.326	2417.42	2426.17	262.452	1103.29	1257.56	2368.14	857.605	0.0426519	3.95164	1.4117	0.688356	0.189121	0.825043	0.673813	0.0810762	0.416505	0.457338	0.68227	0.285383
Q80WQ8	4	2	24.9346	0.29984	0.235231	3.5067	0.224667	Neurons	Microglia	115040	Mis18-binding protein 1 OS=Mus musculus OX=10090 GN=Mis18bp1 PE=1 SV=1	0.516939	1.50445	1.6234	9.2301	1.85016	0.928577	3.0248	3.10415	0.094589	0.36817	0.758341	2.45041	1852.94	6483.45	8958.71	54326.6	4297.88	2720.79	10891.3	10048.5	250.559	1012.37	2632.18	7363.73	0.516939	1.50445	1.6234	9.2301	1.85016	0.928577	3.0248	3.10415	0.094589	0.36817	0.758341	2.45041
P57784	11	7	91.4253	0.300325	0.235231	1.96801	0.224379	Neurons	Microglia	28471.5	U2 small nuclear ribonucleoprotein A' OS=Mus musculus OX=10090 GN=Snrpa1 PE=1 SV=2	3.26873	11.5503	13.86	3.06265	4.19206	5.27929	8.17354	8.72341	1.98505	1.14633	9.35105	3.64635	11716.6	49776.3	76486	18026.2	9738.09	15468.6	29430.1	28238.6	5258.25	3152.11	32457.3	10957.7	3.26873	11.5503	13.86	3.06265	4.19206	5.27929	8.17354	8.72341	1.98505	1.14633	9.35105	3.64635
P84228	21	14	105.324	0.300476	0.235231	2.61368	0.22429	Oligodendrocytes	Neurons	15445.1	Histone H3.2 OS=Mus musculus OX=10090 GN=H3c2 PE=1 SV=2	19.5076	73.677	3.49898	19.9019	5.57369	88.1718	111.046	99.9262	97.5277	26.3398	80.4041	86.1165	69924.2	317513	19309	117139	12947.6	258349	399837	323472	258343	72427.6	279081	258789	19.5076	73.677	3.49898	19.9019	5.57369	88.1718	111.046	99.9262	97.5277	26.3398	80.4041	86.1165
Q62425	1	1	6.8472	0.301704	0.235711	5.42198	0.223565	Neurons	Microglia	9326.81	Cytochrome c oxidase subunit NDUFA4 OS=Mus musculus OX=10090 GN=Ndufa4 PE=1 SV=2	0.332558	2.83003	0.483694	0.313846	0.0168345	0.991369	0.0684835	0.0297431	0.0171866	0	0.668629	0.0445674	1192.04	12196.1	2669.25	1847.24	39.1064	2904.77	246.585	96.2815	45.5261	0	2320.8	133.93	0.332558	2.83003	0.483694	0.313846	0.0168345	0.991369	0.0684835	0.0297431	0.0171866	0	0.668629	0.0445674
Q8R332	3	3	18.6403	0.306465	0.238945	5.01776	0.220789	Neurons	Oligodendrocytes	59559.4	Nucleoporin p58/p45 OS=Mus musculus OX=10090 GN=Nup58 PE=1 SV=1	0.0768005	0.632715	3.3928	0.309003	0.112072	0.111744	0.204879	0.450445	0.0210922	0.105424	0.453822	0.360952	275.288	2726.7	18723.1	1818.73	260.342	327.417	737.698	1458.14	55.8716	289.889	1575.21	1084.7	0.0768005	0.632715	3.3928	0.309003	0.112072	0.111744	0.204879	0.450445	0.0210922	0.105424	0.453822	0.360952
Q6R0H7;P63094	11	5	68.6035	0.308211	0.239818	1.5938	0.219785	Microglia	Neurons	122589	Guanine nucleotide-binding protein G(s) subunit alpha isoforms XLas OS=Mus musculus OX=10090 GN=Gnas PE=1 SV=1	1.10526	1.2596	1.24143	1.91473	1.06203	1.94337	1.47608	1.19858	1.14357	4.01156	2.02285	1.62141	3961.74	5428.27	6850.79	11269.7	2467.08	5694.18	5314.85	3879.94	3029.23	11030.7	7021.26	4872.49	1.10526	1.2596	1.24143	1.91473	1.06203	1.94337	1.47608	1.19858	1.14357	4.01156	2.02285	1.62141
Q9JI44	1	1	3.9526	0.308877	0.23985	Infinity	0.219404	Neurons	Microglia	53300.9	DNA methyltransferase 1-associated protein 1 OS=Mus musculus OX=10090 GN=Dmap1 PE=1 SV=1	0	0.0275735	0.00352716	0.265506	0	0	0	0.000185805	0	0	0	0	0	118.829	19.4646	1562.72	0	0	0	0.601472	0	0	0	0	0	0.0275735	0.00352716	0.265506	0	0	0	0.000185805	0	0	0	0
Q9ER69	5	5	34.3111	0.311855	0.241117	5.01439	0.217712	Neurons	Microglia	44347.8	Pre-mRNA-splicing regulator WTAP OS=Mus musculus OX=10090 GN=Wtap PE=1 SV=3	1.44831	0.663304	9.46079	15.7598	1.67622	0.31843	1.33233	3.65582	1.72973	0.16559	1.60957	1.94585	5191.41	2858.52	52209.2	92759.2	3893.82	933.018	4797.27	11834.3	4581.93	455.328	5586.79	5847.49	1.44831	0.663304	9.46079	15.7598	1.67622	0.31843	1.33233	3.65582	1.72973	0.16559	1.60957	1.94585
Q9CZ13	5	4	39.2305	0.312676	0.241117	1.69572	0.21725	Neurons	Microglia	53479.1	Cytochrome b-c1 complex subunit 1_ mitochondrial OS=Mus musculus OX=10090 GN=Uqcrc1 PE=1 SV=2	2.41091	3.74806	3.00698	4.326	3.35254	0.820448	2.60405	2.71745	1.92031	0.284073	2.37265	3.37942	8641.79	16152.3	16594	25462	7787.89	2403.96	9376.26	8796.68	5086.74	781.126	8235.43	10155.5	2.41091	3.74806	3.00698	4.326	3.35254	0.820448	2.60405	2.71745	1.92031	0.284073	2.37265	3.37942
Q8BMS1	3	1	15.2276	0.312796	0.241117	2.03269	0.217182	Neurons	Microglia	83354.3	Trifunctional enzyme subunit alpha_ mitochondrial OS=Mus musculus OX=10090 GN=Hadha PE=1 SV=1	3.05417	1.07835	2.8972	2.24836	0.321603	2.95526	1.45466	1.36619	0	1.81903	0.766324	1.97908	10947.5	4647.16	15988.1	13233.4	747.079	8659.09	5237.73	4422.49	0	5001.84	2659.89	5947.33	3.05417	1.07835	2.8972	2.24836	0.321603	2.95526	1.45466	1.36619	0	1.81903	0.766324	1.97908
Q61656	51	29	400.125	0.313023	0.241117	1.84731	0.217055	Microglia	Neurons	69803.6	Probable ATP-dependent RNA helicase DDX5 OS=Mus musculus OX=10090 GN=Ddx5 PE=1 SV=2	234.741	201.177	102.606	58.5063	223.573	326.85	181.06	100.023	223.852	517.187	146.802	215.059	841418	866976	566229	344357	519358	957688	651935	323786	592968	1.42213e+06	509548	646273	234.741	201.177	102.606	58.5063	223.573	326.85	181.06	100.023	223.852	517.187	146.802	215.059
P63260;P60710	24	8	221.831	0.314204	0.241152	2.22385	0.216392	Neurons	Oligodendrocytes	42135.1	Actin_ cytoplasmic 2 OS=Mus musculus OX=10090 GN=Actg1 PE=1 SV=1	23.4153	47.8991	49.5979	10.8554	12.1801	9.55058	21.637	15.8843	30.8475	2.96598	15.5195	18.2373	83930.9	206423	273705	63892.8	28294.2	27983.8	77907.3	51419.1	81712.7	8155.67	53867.8	54804.9	23.4153	47.8991	49.5979	10.8554	12.1801	9.55058	21.637	15.8843	30.8475	2.96598	15.5195	18.2373
Q8BHD0;P35283	7	3	48.3661	0.314326	0.241152	3.57325	0.216324	Oligodendrocytes	Neurons	25376.8	Ras-related protein Rab-39A OS=Mus musculus OX=10090 GN=Rab39a PE=1 SV=1	3.07657	5.01642	0.563897	13.7254	6.83798	3.74123	33.5332	35.8651	16.5645	1.41068	21.3572	25.0472	11027.8	21618.4	3111.85	80784.9	15884.5	10962	120741	116099	43878.2	3879	74130.4	75269.5	3.07657	5.01642	0.563897	13.7254	6.83798	3.74123	33.5332	35.8651	16.5645	1.41068	21.3572	25.0472
P97427	4	2	24.0902	0.315815	0.241811	1.41247	0.215494	Oligodendrocytes	Microglia	62510	Dihydropyrimidinase-related protein 1 OS=Mus musculus OX=10090 GN=Crmp1 PE=1 SV=1	1.6037	3.03799	3.17428	4.47225	4.3185	3.80677	3.40754	2.9681	2.24504	1.52461	2.92737	3.56935	5748.37	13092.3	17517.2	26322.8	10031.8	11154.1	12269.3	9608.06	5946.93	4192.28	10160.8	10726.2	1.6037	3.03799	3.17428	4.47225	4.3185	3.80677	3.40754	2.9681	2.24504	1.52461	2.92737	3.56935
Q60932	14	10	116.765	0.317272	0.242443	1.55438	0.214688	Neurons	Oligodendrocytes	32522.6	Voltage-dependent anion-selective channel protein 1 OS=Mus musculus OX=10090 GN=Vdac1 PE=1 SV=3	3.3191	4.66732	8.58804	5.62685	4.46186	1.8794	4.10456	3.83725	5.32676	2.26722	3.78397	4.83267	11897.2	20113.9	47392.9	33118.6	10364.8	5506.74	14779.1	12421.6	14110.2	6234.27	13134.1	14522.7	3.3191	4.66732	8.58804	5.62685	4.46186	1.8794	4.10456	3.83725	5.32676	2.26722	3.78397	4.83267
K1C10_HUMAN;A1L317;A6BLY7	71	45	543.913	0.318868	0.24255	2.60455	0.213809	Microglia	Neurons	59746.8		386.031	121.812	144.883	268.985	511.137	240.846	231.822	310.784	1580.24	274.51	276.447	269.445	1.38371e+06	524952	799532	1.58319e+06	1.18736e+06	705693	834712	1.00604e+06	4.18594e+06	754829	959541	809711	386.031	121.812	144.883	268.985	511.137	240.846	231.822	310.784	1580.24	274.51	276.447	269.445
O70456	4	1	43.2242	0.319667	0.24255	11.2034	0.213371	Microglia	Oligodendrocytes	27820.1	14-3-3 protein sigma OS=Mus musculus OX=10090 GN=Sfn PE=1 SV=2	1.79112	0.191827	0.16271	0.198876	0.0887972	0.0678095	0.1248	0.0721631	2.60278	0.106088	0.0894391	1.16288	6420.17	826.684	897.909	1170.54	206.274	198.686	449.361	233.6	6894.57	291.715	310.441	3494.56	1.79112	0.191827	0.16271	0.198876	0.0887972	0.0678095	0.1248	0.0721631	2.60278	0.106088	0.0894391	1.16288
P56564	3	2	16.1553	0.319675	0.24255	3.3143	0.213367	Neurons	Microglia	59793.7	Excitatory amino acid transporter 1 OS=Mus musculus OX=10090 GN=Slc1a3 PE=1 SV=2	1.37483	0.261973	4.6643	0.748568	0.975341	0.899041	0.989404	1.48041	0.647134	0.0444935	0.613593	0.821822	4928	1128.98	25739.8	4405.93	2265.7	2634.24	3562.5	4792.25	1714.21	122.345	2129.77	2469.66	1.37483	0.261973	4.6643	0.748568	0.975341	0.899041	0.989404	1.48041	0.647134	0.0444935	0.613593	0.821822
Q8BMK4	11	9	64.0501	0.320892	0.24255	1.65284	0.212703	Microglia	Neurons	63749.2	Cytoskeleton-associated protein 4 OS=Mus musculus OX=10090 GN=Ckap4 PE=1 SV=2	28.9175	81.0609	97.2393	25.8093	56.867	76.6646	111.904	108.926	87.8166	37.2152	155.168	104.957	103653	349334	536613	151909	132101	224632	402928	352604	232619	102332	538586	315407	28.9175	81.0609	97.2393	25.8093	56.867	76.6646	111.904	108.926	87.8166	37.2152	155.168	104.957
O88569	23	19	180.28	0.320958	0.24255	1.56839	0.212667	Microglia	Neurons	37459.8	Heterogeneous nuclear ribonucleoproteins A2/B1 OS=Mus musculus OX=10090 GN=Hnrnpa2b1 PE=1 SV=2	247.481	301.558	156.773	99.1267	281.535	538.093	210.694	191.852	267.782	491.8	315.477	187.402	887085	1.29957e+06	865148	583441	654001	1.57664e+06	758636	621044	709333	1.35232e+06	1.09501e+06	563163	247.481	301.558	156.773	99.1267	281.535	538.093	210.694	191.852	267.782	491.8	315.477	187.402
Q6P4S8	4	3	19.8828	0.321976	0.24255	11.2984	0.212114	Neurons	Oligodendrocytes	247278	Integrator complex subunit 1 OS=Mus musculus OX=10090 GN=Ints1 PE=1 SV=2	0.235084	0.109739	0.529897	1.84306	0.0509464	0.0208651	0.0362385	0.132494	1.21909	0.0454908	0.0105797	0.0477364	842.648	472.922	2924.23	10847.9	118.348	61.136	130.482	428.898	3229.26	125.088	36.7218	143.453	0.235084	0.109739	0.529897	1.84306	0.0509464	0.0208651	0.0362385	0.132494	1.21909	0.0454908	0.0105797	0.0477364
Q80Z24	4	3	22.2074	0.32216	0.24255	4.17298	0.212014	Microglia	Neurons	38584.5	Neuronal growth regulator 1 OS=Mus musculus OX=10090 GN=Negr1 PE=1 SV=1	2.33305	1.13972	1.94339	2.60745	2.29129	2.13404	2.83655	4.07903	24.7536	1.44183	4.87328	2.4137	8362.7	4911.65	10724.6	15347	5322.62	6252.88	10213.4	13204.3	65570.3	3964.66	16915.1	7253.41	2.33305	1.13972	1.94339	2.60745	2.29129	2.13404	2.83655	4.07903	24.7536	1.44183	4.87328	2.4137
Q61879	12	8	65.9356	0.322471	0.24255	1.74388	0.211846	Microglia	Neurons	229966	Myosin-10 OS=Mus musculus OX=10090 GN=Myh10 PE=1 SV=2	2.00267	2.45676	1.24289	3.84652	1.62434	2.77695	4.44715	5.27404	1.82049	5.47141	5.08023	4.2799	7178.49	10587.5	6858.85	22639.9	3773.33	8136.63	16012.6	17072.6	4822.32	15044.9	17633.4	12861.5	2.00267	2.45676	1.24289	3.84652	1.62434	2.77695	4.44715	5.27404	1.82049	5.47141	5.08023	4.2799
P63017	36	19	315.06	0.323355	0.242739	1.6658	0.211369	Microglia	Neurons	71099.3	Heat shock cognate 71 kDa protein OS=Mus musculus OX=10090 GN=Hspa8 PE=1 SV=1	142.72	117.708	66.252	46.6088	125.109	183.092	64.4022	90.1922	127.148	272.63	112.26	109.787	511574	507264	365610	274330	290625	536470	231890	291962	336804	749662	389653	329920	142.72	117.708	66.252	46.6088	125.109	183.092	64.4022	90.1922	127.148	272.63	112.26	109.787
P08775	14	11	87.2437	0.332193	0.248423	1.71124	0.206687	Microglia	Neurons	218545	DNA-directed RNA polymerase II subunit RPB1 OS=Mus musculus OX=10090 GN=Polr2a PE=1 SV=3	9.34109	8.12407	3.26228	11.9911	6.31715	8.87293	12.554	18.7472	7.80133	9.5987	16.724	21.8651	33482.7	35010.9	18002.8	70577.3	14674.6	25998.2	45202.6	60686.7	20665.1	26393.9	58048.5	65707	9.34109	8.12407	3.26228	11.9911	6.31715	8.87293	12.554	18.7472	7.80133	9.5987	16.724	21.8651
P27600	8	4	53.8548	0.332287	0.248423	10.8707	0.206638	Microglia	Oligodendrocytes	44266.2	Guanine nucleotide-binding protein subunit alpha-12 OS=Mus musculus OX=10090 GN=Gna12 PE=1 SV=3	2.22633	2.02145	1.45841	1.98634	0.960315	0.794095	0.95553	0.676619	33.2658	1.18961	0.950896	1.40778	7980.18	8711.49	8048.23	11691.2	2230.8	2326.74	3440.53	2190.29	88118.6	3271.11	3300.54	4230.51	2.22633	2.02145	1.45841	1.98634	0.960315	0.794095	0.95553	0.676619	33.2658	1.18961	0.950896	1.40778
Q9QZQ8	27	22	202.726	0.332908	0.248423	1.50753	0.206315	Neurons	Oligodendrocytes	39906.3	Core histone macro-H2A.1 OS=Mus musculus OX=10090 GN=Macroh2a1 PE=1 SV=3	269.024	243.381	257.911	120.656	184.927	105.032	127.424	173.632	120.08	86.9571	227.698	217.838	964304	1.04886e+06	1.42328e+06	710158	429582	307751	458808	562066	318083	239109	790335	654625	269.024	243.381	257.911	120.656	184.927	105.032	127.424	173.632	120.08	86.9571	227.698	217.838
P62821;P55258;P61027;P61028;Q9D1G1	3	1	21.0361	0.333517	0.248423	5.16955	0.205999	Neurons	Oligodendrocytes	22905.9	Ras-related protein Rab-1A OS=Mus musculus OX=10090 GN=Rab1A PE=1 SV=3	1.1295	1.88064	0.249081	0.49496	0.216687	0	0.129056	0.380466	2.91081	0.162464	0.310113	0.193672	4048.63	8104.65	1374.55	2913.24	503.36	0	464.685	1231.61	7710.52	446.732	1076.4	582.003	1.1295	1.88064	0.249081	0.49496	0.216687	0	0.129056	0.380466	2.91081	0.162464	0.310113	0.193672
Q91W39	13	9	89.5089	0.338306	0.251312	4.20009	0.203541	Microglia	Oligodendrocytes	65547.3	Nuclear receptor coactivator 5 OS=Mus musculus OX=10090 GN=Ncoa5 PE=1 SV=1	5.0647	3.00259	4.72299	5.20527	3.63832	6.82877	3.14728	0.770377	4.05612	47.6959	3.3823	5.28291	18154.2	12939.8	26063.7	30637.2	8451.75	20008.7	11332.3	2493.79	10744.4	131151	11739.9	15875.7	5.0647	3.00259	4.72299	5.20527	3.63832	6.82877	3.14728	0.770377	4.05612	47.6959	3.3823	5.28291
P35278;P61021;Q9CQD1	1	1	7.3957	0.338706	0.251312	2.10097	0.203338	Microglia	Oligodendrocytes	23640.7	Ras-related protein Rab-5C OS=Mus musculus OX=10090 GN=Rab5c PE=1 SV=2	6.62787	4.72465	2.79653	1.59302	2.12385	0.98846	2.46021	2.65833	7.3969	1.16053	3.80791	4.9274	23757.3	20361	15432.6	9376.21	4933.67	2896.25	8858.36	8605.28	19593.8	3191.14	13217.2	14807.3	6.62787	4.72465	2.79653	1.59302	2.12385	0.98846	2.46021	2.65833	7.3969	1.16053	3.80791	4.9274
Q8CCS6	2	2	11.3671	0.339739	0.251592	3.88779	0.202815	Neurons	Microglia	32410.7	Polyadenylate-binding protein 2 OS=Mus musculus OX=10090 GN=Pabpn1 PE=1 SV=3	0.0772702	0.15211	1.13951	0.39612	0.35078	0.00517788	0.185795	0.366672	0.164349	0.0126593	0.0498835	0.227097	276.971	655.52	6288.38	2331.49	814.856	15.1715	668.982	1186.96	435.347	34.8098	173.145	682.45	0.0772702	0.15211	1.13951	0.39612	0.35078	0.00517788	0.185795	0.366672	0.164349	0.0126593	0.0498835	0.227097
P18872	9	5	69.7991	0.340976	0.252022	1.55458	0.202191	Neurons	Oligodendrocytes	40654.9	Guanine nucleotide-binding protein G(o) subunit alpha OS=Mus musculus OX=10090 GN=Gnao1 PE=1 SV=3	7.3432	9.30381	6.78263	12.5978	3.52198	5.06273	8.52989	6.06042	6.45228	3.94765	5.72817	14.8091	26321.4	40095	37429.8	74147.9	8181.5	14834.1	30713.1	19618.2	17091.6	10855	19882.3	44502.9	7.3432	9.30381	6.78263	12.5978	3.52198	5.06273	8.52989	6.06042	6.45228	3.94765	5.72817	14.8091
K2M2_SHEEP	36	12	374.048	0.344726	0.252996	29.9379	0.200316	Neurons	Oligodendrocytes	55506.8		386.956	6.42367	10.3138	3.93604	3.82478	3.56955	1.94661	4.27488	295.659	42.8546	2.6976	3.11252	1.38703e+06	27683	56916.4	23166.8	8884.91	10459	7009.07	13838.2	783177	117839	9363.32	9353.45	386.956	6.42367	10.3138	3.93604	3.82478	3.56955	1.94661	4.27488	295.659	42.8546	2.6976	3.11252
Q8CAQ8	3	2	19.1934	0.345016	0.252996	11.6093	0.200172	Neurons	Oligodendrocytes	84299.4	MICOS complex subunit Mic60 OS=Mus musculus OX=10090 GN=Immt PE=1 SV=1	0	0.170498	0.304351	3.37408	0.0153141	0	0.171754	0.14447	0	0	0.311743	0.175436	0	734.767	1679.55	19859.2	35.5744	0	618.426	467.665	0	0	1082.05	527.203	0	0.170498	0.304351	3.37408	0.0153141	0	0.171754	0.14447	0	0	0.311743	0.175436
P51410	8	7	69.826	0.345644	0.252996	1.32006	0.199861	Microglia	Neurons	21995.5	60S ribosomal protein L9 OS=Mus musculus OX=10090 GN=Rpl9 PE=1 SV=2	15.4795	18.9205	21.0051	22.6259	17.0447	14.9466	19.5985	26.5301	18.0738	18.506	31.4803	34.9456	55485.5	81538.2	115916	133172	39594.6	43794.4	70567.4	85880.9	47876.1	50886.6	109268	105015	15.4795	18.9205	21.0051	22.6259	17.0447	14.9466	19.5985	26.5301	18.0738	18.506	31.4803	34.9456
Q8C8N2	2	2	10.9819	0.34565	0.252996	Infinity	0.199858	Neurons	Microglia	70674.6	Protein SCAI OS=Mus musculus OX=10090 GN=Scai PE=1 SV=2	0.0283281	0.0141111	0.617404	0.0198606	0	0.0515529	0	0.00720671	0	0	0	0	101.541	60.812	3407.13	116.896	0	151.053	0	23.3289	0	0	0	0	0.0283281	0.0141111	0.617404	0.0198606	0	0.0515529	0	0.00720671	0	0	0	0
Q7TMK9	20	18	150.902	0.34576	0.252996	2.12929	0.199804	Microglia	Neurons	69860.9	Heterogeneous nuclear ribonucleoprotein Q OS=Mus musculus OX=10090 GN=Syncrip PE=1 SV=2	244.593	103.778	30.1869	23.5168	176.57	223.182	73.3821	43.2211	192.948	461.572	80.0746	121.541	876731	447235	166586	138416	410169	653936	264223	139911	511103	1.2692e+06	277937	365243	244.593	103.778	30.1869	23.5168	176.57	223.182	73.3821	43.2211	192.948	461.572	80.0746	121.541
A6H684	1	1	12.8046	0.346251	0.252996	3.15413	0.199561	Oligodendrocytes	Neurons	50270.9	Alpha-1_3-mannosyl-glycoprotein 4-beta-N-acetylglucosaminyltransferase-like protein MGAT4E OS=Mus musculus OX=10090 GN=Mgat4e PE=2 SV=3	5.22742	0	0	5.51042	4.5671	8.75633	15.5735	4.97166	26.6358	0	0	6.49374	18737.5	0	0	32433.3	10609.3	25656.6	56074.7	16093.8	70556.2	0	0	19514.3	5.22742	0	0	5.51042	4.5671	8.75633	15.5735	4.97166	26.6358	0	0	6.49374
Q6IFX3	10	3	73.5415	0.348557	0.254196	2.36966	0.198429	Microglia	Neurons	51038	Keratin_ type I cytoskeletal 40 OS=Mus musculus OX=10090 GN=Krt40 PE=2 SV=1	8.11308	1.59354	2.13817	1.61542	4.63099	5.76727	2.85388	3.61218	20.4597	4.62597	4.22825	2.58217	29081	6867.38	11799.4	9508.07	10757.7	16898.4	10275.8	11693	54196.1	12720.2	14676.1	7759.69	8.11308	1.59354	2.13817	1.61542	4.63099	5.76727	2.85388	3.61218	20.4597	4.62597	4.22825	2.58217
Q9D6M3;Q9DB41	1	1	6.7613	0.351629	0.25595	3.26421	0.196934	Neurons	Oligodendrocytes	35126.7	Mitochondrial glutamate carrier 1 OS=Mus musculus OX=10090 GN=Slc25a22 PE=1 SV=1	2.89444	0.473328	1.80152	8.24682	1.0756	0.374362	1.59642	1.06369	1.88132	0.390205	1.35638	2.57672	10375	2039.82	9941.65	48539.2	2498.59	1096.9	5748.13	3443.28	4983.46	1072.96	4707.97	7743.3	2.89444	0.473328	1.80152	8.24682	1.0756	0.374362	1.59642	1.06369	1.88132	0.390205	1.35638	2.57672
Q9CQQ7	2	1	13.3401	0.353876	0.257098	43.4156	0.195851	Neurons	Oligodendrocytes	29062.9	ATP synthase F(0) complex subunit B1_ mitochondrial OS=Mus musculus OX=10090 GN=Atp5pb PE=1 SV=1	0.038052	0	2.4499	0.114448	0	0	0.00874848	0.0511931	0	0	0.0686521	0.0113885	136.396	0	13519.7	673.62	0	0	31.5002	165.717	0	0	238.29	34.2238	0.038052	0	2.4499	0.114448	0	0	0.00874848	0.0511931	0	0	0.0686521	0.0113885
Q6IFZ6	16	10	107.995	0.354915	0.257366	3.55457	0.195354	Microglia	Neurons	61415.9	Keratin_ type II cytoskeletal 1b OS=Mus musculus OX=10090 GN=Krt77 PE=1 SV=1	1.02954	2.64885	3.04995	3.27726	5.42461	1.77278	2.95836	4.13211	26.2636	2.31359	3.51111	3.47724	3690.33	11415.3	16831.1	19289.3	12601.3	5194.36	10652	13376.1	69570.3	6361.78	12187	10449.5	1.02954	2.64885	3.04995	3.27726	5.42461	1.77278	2.95836	4.13211	26.2636	2.31359	3.51111	3.47724
Q9DBJ1	2	2	11.4857	0.358497	0.259472	2.85087	0.193654	Microglia	Neurons	28946.1	Phosphoglycerate mutase 1 OS=Mus musculus OX=10090 GN=Pgam1 PE=1 SV=3	12.3185	3.23593	0.496247	0.812103	11.6545	8.94174	2.80691	2.41497	11.9152	30.3734	2.52489	3.26026	44155.2	13945.3	2738.53	4779.88	27073.1	26199.8	10106.7	7817.53	31562.4	83518.9	8763.82	9797.41	12.3185	3.23593	0.496247	0.812103	11.6545	8.94174	2.80691	2.41497	11.9152	30.3734	2.52489	3.26026
KRHB5_HUMAN	32	7	332.602	0.360518	0.260444	21.9067	0.192704	Neurons	Oligodendrocytes	57341.9		278.212	6.94814	4.33862	5.51398	3.91441	4.3412	2.4207	2.79044	161.707	24.9145	3.43823	2.84965	997236	29943.2	23942.6	32454.2	9093.12	12720	8716.08	9032.95	428348	68508.2	11934	8563.5	278.212	6.94814	4.33862	5.51398	3.91441	4.3412	2.4207	2.79044	161.707	24.9145	3.43823	2.84965
Q9R1R2	3	1	17.7374	0.36178	0.260864	21.6971	0.192114	Neurons	Microglia	81915.1	Tripartite motif-containing protein 3 OS=Mus musculus OX=10090 GN=Trim3 PE=1 SV=1	0.0733051	0.0143193	0.0529741	1.43244	0.0149574	0.0330581	0.0699356	0.0271503	0	0	0	0.0724998	262.759	61.7093	292.336	8431.07	34.7457	96.8621	251.814	87.8886	0	0	0	217.869	0.0733051	0.0143193	0.0529741	1.43244	0.0149574	0.0330581	0.0699356	0.0271503	0	0	0	0.0724998
P23804	4	3	24.2682	0.363822	0.261598	2.16562	0.191166	Microglia	Neurons	55527.6	E3 ubiquitin-protein ligase Mdm2 OS=Mus musculus OX=10090 GN=Mdm2 PE=1 SV=3	17.4177	16.9456	11.2338	61.8994	22.4504	41.8242	50.3013	29.3876	11.2639	71.6963	59.7707	90.0662	62433	73027.4	61993.3	364328	52151.8	122547	181118	95130.7	29837.1	197146	207463	270658	17.4177	16.9456	11.2338	61.8994	22.4504	41.8242	50.3013	29.3876	11.2639	71.6963	59.7707	90.0662
K1HB_HUMAN	27	5	281.299	0.364162	0.261598	13.0299	0.191009	Neurons	Oligodendrocytes	47354.2		133.648	3.39793	5.63305	6.36058	4.33411	0.74766	3.19926	3.15725	69.0975	12.4571	1.49023	2.25094	479055	14643.5	31085.9	37437.1	10068.1	2190.69	11519.4	10220.4	183034	34253.7	5172.55	6764.32	133.648	3.39793	5.63305	6.36058	4.33411	0.74766	3.19926	3.15725	69.0975	12.4571	1.49023	2.25094
Q3UUQ7	2	2	11.2425	0.365806	0.262288	1726.05	0.190251	Neurons	Oligodendrocytes	105548	GPI inositol-deacylase OS=Mus musculus OX=10090 GN=Pgap1 PE=1 SV=3	0.0316017	0.0130559	1.03478	0	0	0	0	0.00062538	0.00718066	0.000789573	0	0	113.275	56.2645	5710.4	0	0	0	0	2.02442	19.021	2.17112	0	0	0.0316017	0.0130559	1.03478	0	0	0	0	0.00062538	0.00718066	0.000789573	0	0
K1M1_SHEEP	35	9	370.239	0.366814	0.26252	39.4296	0.189789	Neurons	Oligodendrocytes	48100.1		259.695	4.04398	2.59288	2.17233	1.31013	2.55363	1.43843	1.50752	98.2326	59.2802	1.25586	1.41075	930864	17427.6	14308.8	12785.9	3043.4	7482.29	5179.28	4880	260211	163005	4359.07	4239.44	259.695	4.04398	2.59288	2.17233	1.31013	2.55363	1.43843	1.50752	98.2326	59.2802	1.25586	1.41075
K1M2_SHEEP	28	4	344.11	0.367729	0.262685	39.4296	0.189371	Neurons	Oligodendrocytes	47243.2		230.598	3.59088	2.30237	1.92894	1.16334	2.26752	1.27726	1.33861	87.2264	52.6383	1.11515	1.25269	826568	15475	12705.6	11353.3	2702.41	6643.96	4598.98	4333.23	231056	144742	3870.67	3764.45	230.598	3.59088	2.30237	1.92894	1.16334	2.26752	1.27726	1.33861	87.2264	52.6383	1.11515	1.25269
P60824	7	6	45.8783	0.369858	0.262839	1.42769	0.188404	Oligodendrocytes	Neurons	18607	Cold-inducible RNA-binding protein OS=Mus musculus OX=10090 GN=Cirbp PE=1 SV=1	11.9318	9.4338	4.80409	2.8099	12.2573	15.0739	6.51971	7.52297	6.91444	11.7142	9.69721	9.37247	42768.8	40655.2	26511.3	16538.5	28473.5	44167.4	23475.2	24352.7	18315.8	32211	33658.8	28165.2	11.9318	9.4338	4.80409	2.8099	12.2573	15.0739	6.51971	7.52297	6.91444	11.7142	9.69721	9.37247
O88532	10	6	65.8815	0.369957	0.262839	3.26702	0.188359	Neurons	Microglia	118000	Zinc finger RNA-binding protein OS=Mus musculus OX=10090 GN=Zfr PE=1 SV=2	0.779842	2.14445	3.26	11.4538	0.800422	0.992822	3.19845	3.07321	1.70491	0.401209	1.08137	2.21132	2795.31	9241.55	17990.2	67414.6	1859.37	2909.03	11516.5	9948.3	4516.18	1103.22	3753.41	6645.25	0.779842	2.14445	3.26	11.4538	0.800422	0.992822	3.19845	3.07321	1.70491	0.401209	1.08137	2.21132
Q9D4H9	3	1	15.6305	0.37	0.262839	3.07309	0.188339	Neurons	Microglia	100873	PHD finger protein 14 OS=Mus musculus OX=10090 GN=Phf14 PE=1 SV=1	2.3985	2.196	9.04405	0.541893	3.8401	1.08116	1.61212	1.09677	2.7209	0.304586	1.04564	0.543273	8597.31	9463.71	49909.4	3189.48	8920.49	3167.86	5804.66	3550.35	7207.46	837.531	3629.38	1632.59	2.3985	2.196	9.04405	0.541893	3.8401	1.08116	1.61212	1.09677	2.7209	0.304586	1.04564	0.543273
Q9Z0W3	15	11	91.296	0.371805	0.263633	1.55181	0.187525	Microglia	Neurons	160228	Nuclear pore complex protein Nup160 OS=Mus musculus OX=10090 GN=Nup160 PE=1 SV=2	7.47335	7.16067	7.50217	3.69468	5.26274	17.6616	5.54616	6.9301	7.36592	14.3711	10.4589	7.88867	26787.9	30859.1	41400.6	21746.2	12225.3	51749.5	19969.8	22433.5	19511.8	39516.7	36302.5	23706.3	7.47335	7.16067	7.50217	3.69468	5.26274	17.6616	5.54616	6.9301	7.36592	14.3711	10.4589	7.88867
Q9D554	18	13	168.196	0.374483	0.265029	1.51989	0.186326	Microglia	Oligodendrocytes	59184.1	Splicing factor 3A subunit 3 OS=Mus musculus OX=10090 GN=Sf3a3 PE=1 SV=2	16.5226	39.0904	35.8902	69.8395	52.1138	14.0882	33.8552	30.9822	36.6134	63.5982	48.2632	50.6904	59224.4	168461	198059	411062	121060	41279.1	121901	100293	96986.1	174878	167520	152330	16.5226	39.0904	35.8902	69.8395	52.1138	14.0882	33.8552	30.9822	36.6134	63.5982	48.2632	50.6904
Q4VBE8	1	1	13.4552	0.375814	0.265029	8.28123	0.185735	Neurons	Oligodendrocytes	48009.8	WD repeat-containing protein 18 OS=Mus musculus OX=10090 GN=Wdr18 PE=1 SV=1	51.7978	3.53363	2.87203	3.74538	2.00111	1.43733	1.8569	2.1853	43.068	2.05647	1.82354	1.72971	185667	15228.2	15849.2	22044.6	4648.54	4211.45	6686.05	7074.06	114084	5654.76	6329.48	5197.96	51.7978	3.53363	2.87203	3.74538	2.00111	1.43733	1.8569	2.1853	43.068	2.05647	1.82354	1.72971
Q62188	1	1	4.8676	0.375847	0.265029	Infinity	0.18572	Neurons	Microglia	62335.6	Dihydropyrimidinase-related protein 3 OS=Mus musculus OX=10090 GN=Dpysl3 PE=1 SV=1	0.0672066	0	0	3.41907	0.00200295	0	0	0	0	0	0	0	240.899	0	0	20124	4.65283	0	0	0	0	0	0	0	0.0672066	0	0	3.41907	0.00200295	0	0	0	0	0	0	0
Q61765	26	5	239.728	0.376768	0.265191	2.95742	0.185313	Microglia	Oligodendrocytes	48942.3	Keratin_ type I cuticular Ha1 OS=Mus musculus OX=10090 GN=Krt31 PE=1 SV=2	46.7232	6.41252	2.95792	1.41254	9.53787	16.8625	8.24076	2.66848	38.2796	56.7741	7.14634	8.14022	167477	27634.9	16323.2	8313.93	22156.3	49408	29672.1	8638.15	101400	156114	24804.8	24462.2	46.7232	6.41252	2.95792	1.41254	9.53787	16.8625	8.24076	2.66848	38.2796	56.7741	7.14634	8.14022
Q9D1C9	3	2	21.3361	0.378364	0.265296	1.97405	0.184609	Microglia	Oligodendrocytes	32627.4	Ribosomal RNA-processing protein 7 homolog A OS=Mus musculus OX=10090 GN=Rrp7a PE=2 SV=1	0.643576	15.0508	3.22556	3.18981	4.80288	0.246296	6.92849	6.26291	5.35596	14.1543	10.9484	5.54922	2306.87	64861.7	17800.2	18774.6	11157	721.662	24947.1	20273.7	14187.5	38920.5	38001.7	16676	0.643576	15.0508	3.22556	3.18981	4.80288	0.246296	6.92849	6.26291	5.35596	14.1543	10.9484	5.54922
P21550	4	1	34.9142	0.379525	0.265296	6.33364	0.1841	Microglia	Neurons	47367.1	Beta-enolase OS=Mus musculus OX=10090 GN=Eno3 PE=1 SV=3	0.313504	0.0860627	0.0792897	0.139228	0.176007	0.21576	0.178473	0.17975	3.34245	0.175414	0.195764	0.201097	1123.74	370.889	437.558	819.472	408.861	632.188	642.617	581.87	8853.88	482.343	679.491	604.317	0.313504	0.0860627	0.0792897	0.139228	0.176007	0.21576	0.178473	0.17975	3.34245	0.175414	0.195764	0.201097
P50543	3	3	23.0793	0.380012	0.265296	17.9413	0.183887	Microglia	Oligodendrocytes	11253.8	Protein S100-A11 OS=Mus musculus OX=10090 GN=S100a11 PE=1 SV=1	1.50045	0.242277	0.436615	3.16128	0.117818	0.0630582	0.121167	0.223315	8.62569	0.0276727	0.175585	0.596675	5378.3	1044.1	2409.45	18606.7	273.69	184.764	436.28	722.895	22848.8	76.0927	609.451	1793.07	1.50045	0.242277	0.436615	3.16128	0.117818	0.0630582	0.121167	0.223315	8.62569	0.0276727	0.175585	0.596675
O08583	3	1	17.3088	0.380259	0.265296	Infinity	0.18378	Neurons	Microglia	26940	THO complex subunit 4 OS=Mus musculus OX=10090 GN=Alyref PE=1 SV=3	0	3.99584	0	0.148379	0.220997	0	0	0	0	0	0	0	0	17220.2	0	873.331	513.373	0	0	0	0	0	0	0	0	3.99584	0	0.148379	0.220997	0	0	0	0	0	0	0
Q3UU96	6	3	29.9277	0.380375	0.265296	4.24152	0.183729	Microglia	Oligodendrocytes	197818	Serine/threonine-protein kinase MRCK alpha OS=Mus musculus OX=10090 GN=Cdc42bpa PE=1 SV=2	13.8015	1.5062	2.17675	6.31619	2.06139	2.80162	2.83724	2.65814	30.2728	2.22816	8.29913	3.13529	49470.8	6490.99	12012.4	37175.9	4788.57	8208.91	10215.9	8604.69	80190.2	6126.86	28806.1	9421.88	13.8015	1.5062	2.17675	6.31619	2.06139	2.80162	2.83724	2.65814	30.2728	2.22816	8.29913	3.13529
Q8VDP4	22	14	188.108	0.381381	0.265515	1.81377	0.183291	Neurons	Oligodendrocytes	103630	Cell cycle and apoptosis regulator protein 2 OS=Mus musculus OX=10090 GN=Ccar2 PE=1 SV=2	6.67241	27.6922	17.3317	29.0817	8.33802	12.752	13.8895	9.55635	3.34891	7.08343	16.8161	19.1683	23916.9	119340	95644.6	171169	19369.1	37364.1	50011.1	30934.9	8871	19477.6	58368.2	57602.6	6.67241	27.6922	17.3317	29.0817	8.33802	12.752	13.8895	9.55635	3.34891	7.08343	16.8161	19.1683
Q6IME9	14	6	73.6184	0.382204	0.265606	1.34526	0.182933	Microglia	Neurons	57263.6	Keratin_ type II cytoskeletal 72 OS=Mus musculus OX=10090 GN=Krt72 PE=3 SV=1	20.3749	3.91922	8.19815	13.0027	15.0248	12.6907	11.5594	11.1117	13.6527	20.8256	12.9507	13.7733	73032.8	16890	45241.3	76531.4	34902.3	37184.4	41621.4	35969.7	36164.9	57264.8	44951.7	41390.3	20.3749	3.91922	8.19815	13.0027	15.0248	12.6907	11.5594	11.1117	13.6527	20.8256	12.9507	13.7733
Q8CEC0	9	7	51.4423	0.386967	0.268263	1.61974	0.180885	Microglia	Neurons	86192.4	Nuclear pore complex protein Nup88 OS=Mus musculus OX=10090 GN=Nup88 PE=1 SV=1	2.84141	2.17734	2.22454	1.36554	1.08328	2.36079	3.08207	4.44634	3.1505	3.60284	5.27981	1.91091	10184.9	9383.31	12276.1	8037.32	2516.44	6917.26	11097.5	14393.3	8345.43	9906.85	18326.1	5742.47	2.84141	2.17734	2.22454	1.36554	1.08328	2.36079	3.08207	4.44634	3.1505	3.60284	5.27981	1.91091
Q62093	1	1	13.2704	0.387426	0.268263	28.9394	0.180689	Neurons	Microglia	25476.4	Serine/arginine-rich splicing factor 2 OS=Mus musculus OX=10090 GN=Srsf2 PE=1 SV=4	0.0747943	0.0547285	0.0777806	3.18008	0.0613701	0	0.0441464	0.228317	0.0489599	0.0299902	0.00652945	0.0315714	268.097	235.854	429.231	18717.4	142.562	0	158.956	739.085	129.691	82.465	22.6636	94.8752	0.0747943	0.0547285	0.0777806	3.18008	0.0613701	0	0.0441464	0.228317	0.0489599	0.0299902	0.00652945	0.0315714
TRYP_PIG	40	30	180.184	0.389056	0.268906	1.76601	0.179996	Microglia	Neurons	25093.8		104.208	167.593	136.389	3.84568	102.598	300.965	104.015	66.835	220.823	270.732	134.38	101.725	373529	722244	752661	22635	238334	881846	374521	216352	584943	744443	466431	305693	104.208	167.593	136.389	3.84568	102.598	300.965	104.015	66.835	220.823	270.732	134.38	101.725
Q3U821	1	1	6.2108	0.389912	0.269013	5.28276	0.179635	Neurons	Microglia	95462.4	WD repeat-containing protein 75 OS=Mus musculus OX=10090 GN=Wdr75 PE=1 SV=1	0.00323827	0.0568304	2.90601	1.37069	0.640278	0.403227	0.318321	0.619006	0.0801885	0	0.0579713	0.68277	11.6074	244.912	16036.8	8067.63	1487.36	1181.48	1146.16	2003.79	212.413	0	201.217	2051.79	0.00323827	0.0568304	2.90601	1.37069	0.640278	0.403227	0.318321	0.619006	0.0801885	0	0.0579713	0.68277
Q9D8E6	11	8	77.6519	0.391246	0.269449	1.86463	0.179072	Neurons	Oligodendrocytes	47438.9	60S ribosomal protein L4 OS=Mus musculus OX=10090 GN=Rpl4 PE=1 SV=3	3.13537	3.29414	10.7812	5.00994	3.13397	0.825218	3.5779	4.37988	7.26365	0.889222	2.16315	2.98636	11238.6	14196.2	59496	29487.5	7280.16	2417.94	12882.8	14178.1	19240.9	2445.13	7508.24	8974.33	3.13537	3.29414	10.7812	5.00994	3.13397	0.825218	3.5779	4.37988	7.26365	0.889222	2.16315	2.98636
Q62141	1	1	11.0328	0.394941	0.271506	605.57	0.177528	Neurons	Microglia	127603	Paired amphipathic helix protein Sin3b OS=Mus musculus OX=10090 GN=Sin3b PE=1 SV=2	0	0.00302003	0.610019	0.00541907	0	0	0.00326529	0	0	0	0	0.00102128	0	13.0149	3366.38	31.8956	0	0	11.7572	0	0	0	0	3.06906	0	0.00302003	0.610019	0.00541907	0	0	0.00326529	0	0	0	0	0.00102128
P68510	9	5	63.0098	0.39624	0.2718	2.20131	0.17699	Microglia	Neurons	28382.9	14-3-3 protein eta OS=Mus musculus OX=10090 GN=Ywhah PE=1 SV=2	5.85115	44.9899	52.2509	6.98396	16.3261	43.1411	64.4241	59.6726	42.6095	10.0114	124.638	65.0523	20973.2	193885	288345	41106.3	37925.2	126406	231969	193166	112869	27528.8	432614	195489	5.85115	44.9899	52.2509	6.98396	16.3261	43.1411	64.4241	59.6726	42.6095	10.0114	124.638	65.0523
Q62318	16	14	151.169	0.396983	0.2718	1.84735	0.176683	Microglia	Neurons	90615	Transcription intermediary factor 1-beta OS=Mus musculus OX=10090 GN=Trim28 PE=1 SV=3	28.1619	35.3298	22.7483	0.439637	25.412	77.2597	23.0288	11.4148	23.8155	61.1416	52.2411	22.9293	100945	152254	125536	2587.62	59031.8	226375	82918.6	36950.9	63085.4	168123	181328	68904.9	28.1619	35.3298	22.7483	0.439637	25.412	77.2597	23.0288	11.4148	23.8155	61.1416	52.2411	22.9293
CASK_BOVIN	1	1	7.0233	0.397495	0.2718	60.3775	0.176472	Microglia	Oligodendrocytes	21383.4		0.0459166	0.000174313	0	0	0.00863999	0	0	0.00991286	1.08681	0.0227915	0	0.0105722	164.586	0.751205	0	0	20.0706	0	0	32.089	2878.88	62.6705	0	31.7705	0.0459166	0.000174313	0	0	0.00863999	0	0	0.00991286	1.08681	0.0227915	0	0.0105722
P35276	4	1	25.6727	0.399677	0.272553	2.24071	0.175577	Microglia	Neurons	24644.5	Ras-related protein Rab-3D OS=Mus musculus OX=10090 GN=Rab3d PE=1 SV=1	3.80427	4.88399	1.50884	1.62557	3.57243	8.96891	4.02698	1.17888	6.92247	12.1811	5.52894	1.85872	13636.2	21047.6	8326.51	9567.77	8298.7	26279.4	14499.8	3816.18	18337.1	33494.7	19190.8	5585.64	3.80427	4.88399	1.50884	1.62557	3.57243	8.96891	4.02698	1.17888	6.92247	12.1811	5.52894	1.85872
Q8QZV7	5	3	23.5081	0.400017	0.272553	9.77371	0.175438	Neurons	Microglia	83806.6	Integrator complex subunit 13 OS=Mus musculus OX=10090 GN=IntS13 PE=1 SV=2	0.223478	0.142031	0.528161	5.24842	0.0598615	1.18222	0.472938	1.05454	0.067835	0.0295678	0.0538226	0.477205	801.047	612.085	2914.65	30891.2	139.057	3463.98	1702.88	3413.65	179.69	81.3038	186.817	1434.05	0.223478	0.142031	0.528161	5.24842	0.0598615	1.18222	0.472938	1.05454	0.067835	0.0295678	0.0538226	0.477205
Q9CVB6	5	1	26.0389	0.402368	0.273669	21.4296	0.174482	Microglia	Neurons	34471.2	Actin-related protein 2/3 complex subunit 2 OS=Mus musculus OX=10090 GN=Arpc2 PE=1 SV=3	0.160022	0.512426	1.26527	0.578793	1.34348	0.472674	1.29944	0.662143	51.2226	0.039063	1.01253	1.6535	573.591	2208.31	6982.35	3406.67	3120.89	1384.96	4678.82	2143.43	135685	107.413	3514.47	4968.93	0.160022	0.512426	1.26527	0.578793	1.34348	0.472674	1.29944	0.662143	51.2226	0.039063	1.01253	1.6535
O35626	2	1	10.4739	0.403631	0.273752	7.44753	0.173972	Microglia	Oligodendrocytes	32082.8	Dexamethasone-induced Ras-related protein 1 OS=Mus musculus OX=10090 GN=Rasd1 PE=1 SV=1	7.1251	0.0936846	0.644526	0.516551	0.0637519	0.875833	0.266089	0.111796	3.05524	6.13671	0.0745764	0.545357	25539.6	403.736	3556.8	3040.32	148.095	2566.24	958.092	361.895	8093.1	16874.3	258.853	1638.85	7.1251	0.0936846	0.644526	0.516551	0.0637519	0.875833	0.266089	0.111796	3.05524	6.13671	0.0745764	0.545357
P11440	1	1	4.9463	0.403968	0.273752	2928.21	0.173836	Neurons	Oligodendrocytes	34163.7	Cyclin-dependent kinase 1 OS=Mus musculus OX=10090 GN=Cdk1 PE=1 SV=3	0	0.0175448	0.00909639	42.6909	0.00508644	0	0	0.00950185	0	0.02083	0.0171016	0	0	75.6098	50.1983	251271	11.8157	0	0	30.7585	0	57.2771	59.3592	0	0	0.0175448	0.00909639	42.6909	0.00508644	0	0	0.00950185	0	0.02083	0.0171016	0
Q6YCH1;P0DMR5;P0DMR6	3	1	15.5989	0.405344	0.273752	Infinity	0.173282	Neurons	Oligodendrocytes	39511.1	TD and POZ domain-containing protein 5 OS=Mus musculus OX=10090 GN=Tdpoz5 PE=2 SV=1	0	0	0.872564	0	0	0	0	0	0	0	0	0	0	0	4815.23	0	0	0	0	0	0	0	0	0	0	0	0.872564	0	0	0	0	0	0	0	0	0
Q8R2W9	1	1	5.187	0.405344	0.273752	Infinity	0.173282	Neurons	Oligodendrocytes	41462.3	Pantothenate kinase 3 OS=Mus musculus OX=10090 GN=Pank3 PE=2 SV=1	0	0	0.196796	0	0	0	0	0	0	0	0	0	0	0	1086.02	0	0	0	0	0	0	0	0	0	0	0	0.196796	0	0	0	0	0	0	0	0	0
Q05816	5	5	21.2418	0.40637	0.273962	2.49828	0.172872	Microglia	Oligodendrocytes	15479.6	Fatty acid-binding protein 5 OS=Mus musculus OX=10090 GN=Fabp5 PE=1 SV=3	1.86636	1.27982	1.74882	1.23664	1.27704	1.15985	1.58449	0.93865	7.79263	0.663842	1.67444	2.26065	6689.88	5515.4	9650.82	7278.63	2966.55	3398.44	5705.18	3038.51	20642.1	1825.39	5811.93	6793.48	1.86636	1.27982	1.74882	1.23664	1.27704	1.15985	1.58449	0.93865	7.79263	0.663842	1.67444	2.26065
KRHB2_HUMAN	18	9	151.635	0.407571	0.27429	3.08893	0.172392	Microglia	Neurons	58051.5		58.9008	15.9615	17.9803	3.06212	7.82286	12.5168	19.591	60.6836	65.0357	189.063	9.02609	33.1179	211127	68786.5	99224	18023.1	18172.4	36675	70540.5	196439	172275	519874	31329.4	99522.5	58.9008	15.9615	17.9803	3.06212	7.82286	12.5168	19.591	60.6836	65.0357	189.063	9.02609	33.1179
Q3V3I2;P20612	9	2	66.4508	0.409836	0.275179	1.95895	0.171494	Microglia	Neurons	40829.3	Guanine nucleotide-binding protein G(t) subunit alpha-3 OS=Mus musculus OX=10090 GN=Gnat3 PE=1 SV=2	375.001	216.661	64.7563	18.6129	276.253	501.309	117.69	96.9962	251.969	750.735	201.541	118.109	1.34417e+06	933707	357356	109552	641732	1.46886e+06	423761	313987	667447	2.06432e+06	699544	354929	375.001	216.661	64.7563	18.6129	276.253	501.309	117.69	96.9962	251.969	750.735	201.541	118.109
P00405	5	4	29.6571	0.410326	0.275179	3.49006	0.1713	Neurons	Microglia	26147.6	Cytochrome c oxidase subunit 2 OS=Mus musculus OX=10090 GN=Mtco2 PE=1 SV=1	1.18054	4.35601	0.369152	0.0795424	0.325715	0.156094	0.674596	0.624663	0.420729	0.790386	0.189371	0.314457	4231.59	18772.3	2037.16	468.171	756.63	457.365	2428.99	2022.1	1114.48	2173.35	657.303	944.974	1.18054	4.35601	0.369152	0.0795424	0.325715	0.156094	0.674596	0.624663	0.420729	0.790386	0.189371	0.314457
Q01853	5	4	30.4429	0.411762	0.27566	3.3751	0.170735	Microglia	Oligodendrocytes	90006.3	Transitional endoplasmic reticulum ATPase OS=Mus musculus OX=10090 GN=Vcp PE=1 SV=4	0.56339	0.76172	0.586886	1.19013	0.299598	0.156228	0.472087	0.308402	3.16304	0.164669	0.426831	0.418151	2019.44	3282.65	3238.72	7004.85	695.962	457.759	1699.82	998.331	8378.64	452.797	1481.52	1256.59	0.56339	0.76172	0.586886	1.19013	0.299598	0.156228	0.472087	0.308402	3.16304	0.164669	0.426831	0.418151
Q8JZW4	2	1	11.4833	0.414575	0.277059	1.52518	0.169635	Microglia	Oligodendrocytes	66162.7	Copine-5 OS=Mus musculus OX=10090 GN=Cpne5 PE=1 SV=1	3.01605	2.15302	2.06656	1.00711	1.04614	2.46463	1.073	1.16024	1.46209	3.38953	2.6377	1.27135	10810.9	9278.49	11404.3	5927.67	2430.16	7221.51	3863.51	3755.83	3872.95	9320.31	9155.39	3820.54	3.01605	2.15302	2.06656	1.00711	1.04614	2.46463	1.073	1.16024	1.46209	3.38953	2.6377	1.27135
Q80U93	7	5	38.8087	0.416806	0.277063	4.10785	0.16877	Oligodendrocytes	Microglia	213949	Nuclear pore complex protein Nup214 OS=Mus musculus OX=10090 GN=Nup214 PE=1 SV=2	0.147155	0.577364	4.61904	0.0191387	3.54846	1.48503	1.8193	0.0673859	1.51512	0.022601	0.114959	0.0319403	527.469	2488.16	25490.1	112.647	8243.02	4351.23	6550.65	218.135	4013.44	62.1467	399.019	95.9839	0.147155	0.577364	4.61904	0.0191387	3.54846	1.48503	1.8193	0.0673859	1.51512	0.022601	0.114959	0.0319403
Q61136	8	5	54.9545	0.417151	0.277063	3.48574	0.168636	Neurons	Oligodendrocytes	117375	Serine/threonine-protein kinase PRP4 homolog OS=Mus musculus OX=10090 GN=Prpf4b PE=1 SV=3	0.399032	2.38893	3.22724	0.129939	0.784627	0.402073	0.378222	0.198017	1.83019	0.0203478	0.468064	0.505245	1430.31	10295.2	17809.4	764.796	1822.68	1178.1	1361.84	641.003	4848.04	55.951	1624.64	1518.31	0.399032	2.38893	3.22724	0.129939	0.784627	0.402073	0.378222	0.198017	1.83019	0.0203478	0.468064	0.505245
P16277	2	1	10.3396	0.41719	0.277063	1.84744	0.168621	Microglia	Neurons	57130.6	Tyrosine-protein kinase Blk OS=Mus musculus OX=10090 GN=Blk PE=1 SV=4	0.408947	0.605854	1.50953	3.8834	0.943874	4.25338	1.76819	4.66661	1.66308	3.75683	5.31906	1.09891	1465.85	2610.94	8330.33	22857	2192.6	12462.7	6366.63	15106.3	4405.37	10330.3	18462.3	3302.34	0.408947	0.605854	1.50953	3.8834	0.943874	4.25338	1.76819	4.66661	1.66308	3.75683	5.31906	1.09891
Q62082	1	1	5.0191	0.418069	0.277063	9.43171	0.168282	Neurons	Microglia	22682.5	Myosin regulatory light chain 10 OS=Mus musculus OX=10090 GN=Myl10 PE=2 SV=1	0.0257142	0.0225806	0.0232632	0.267515	0.114613	0.0746724	0	0.0109685	0	0	0.0294069	0.00654346	92.1713	97.3118	128.378	1574.54	266.245	218.795	0	35.5061	0	0	102.071	19.6638	0.0257142	0.0225806	0.0232632	0.267515	0.114613	0.0746724	0	0.0109685	0	0	0.0294069	0.00654346
O35643	17	6	116.158	0.418572	0.277063	2.25624	0.168089	Microglia	Oligodendrocytes	104790	AP-1 complex subunit beta-1 OS=Mus musculus OX=10090 GN=Ap1b1 PE=1 SV=2	18.2794	5.74612	8.7751	6.42892	7.23662	4.30007	4.67828	4.65029	30.6095	6.29499	4.17772	5.99499	65521.8	24763	48425.2	37839.4	16810.6	12599.5	16844.9	15053.5	81082.1	17309.6	14500.8	18015.6	18.2794	5.74612	8.7751	6.42892	7.23662	4.30007	4.67828	4.65029	30.6095	6.29499	4.17772	5.99499
Q9CR62	2	1	12.0386	0.419439	0.277063	3.65759	0.167756	Neurons	Microglia	34326.1	Mitochondrial 2-oxoglutarate/malate carrier protein OS=Mus musculus OX=10090 GN=Slc25a11 PE=1 SV=3	0.272452	0.590308	1.91931	0.00673122	0.553448	0.026236	0.526647	0.2315	0.113904	0.0526923	0.385316	0.210555	976.59	2543.95	10591.7	39.6187	1285.65	76.873	1896.27	749.391	301.724	144.89	1337.42	632.74	0.272452	0.590308	1.91931	0.00673122	0.553448	0.026236	0.526647	0.2315	0.113904	0.0526923	0.385316	0.210555
Q60996;Q61151	1	1	11.6454	0.419637	0.277063	Infinity	0.16768	Oligodendrocytes	Neurons	61223.7	Serine/threonine-protein phosphatase 2A 56 kDa regulatory subunit gamma isoform OS=Mus musculus OX=10090 GN=Ppp2r5c PE=1 SV=2	0	0	0	0	0.483221	0	0.00256211	0	0.0263488	0	0	0	0	0	0	0	1122.51	0	9.22528	0	69.7959	0	0	0	0	0	0	0	0.483221	0	0.00256211	0	0.0263488	0	0	0
Q7TMB8	10	1	73.9372	0.420431	0.277111	53.314	0.167376	Neurons	Microglia	146896	Cytoplasmic FMR1-interacting protein 1 OS=Mus musculus OX=10090 GN=Cyfip1 PE=1 SV=1	0.00530783	0.00575073	0.264866	0.0133821	0.00109636	0.000237638	0.0461203	0.0320803	0.00121558	0.000414203	0.00102884	0.00276784	19.0257	24.7829	1461.66	78.7647	2.54682	0.696292	166.063	103.848	3.21997	1.13895	3.57108	8.31766	0.00530783	0.00575073	0.264866	0.0133821	0.00109636	0.000237638	0.0461203	0.0320803	0.00121558	0.000414203	0.00102884	0.00276784
Q8BYI9	9	5	50.77	0.421363	0.277175	1.66151	0.167021	Oligodendrocytes	Neurons	151928	Tenascin-R OS=Mus musculus OX=10090 GN=Tnr PE=1 SV=2	0.85174	0.532889	0.630929	0.57324	1.21938	0.392551	1.10231	1.58707	0.843653	0.372074	0.047812	1.46962	3053.02	2296.5	3481.77	3373.98	2832.6	1150.2	3969.03	5137.53	2234.77	1023.1	165.954	4416.36	0.85174	0.532889	0.630929	0.57324	1.21938	0.392551	1.10231	1.58707	0.843653	0.372074	0.047812	1.46962
P62874;P62880	2	1	10.4104	0.422176	0.277175	571.209	0.166712	Neurons	Oligodendrocytes	38175.4	Guanine nucleotide-binding protein G(I)/G(S)/G(T) subunit beta-1 OS=Mus musculus OX=10090 GN=Gnb1 PE=1 SV=3	0	3.47884	0	0.00712929	0	0	0	0.0061028	0	0	0.109452	0	0	14992.2	0	41.9616	0	0	0	19.7554	0	0	379.904	0	0	3.47884	0	0.00712929	0	0	0	0.0061028	0	0	0.109452	0
E9Q7E2	2	1	11.8017	0.423466	0.277175	1.7593	0.166223	Neurons	Microglia	197642	AT-rich interactive domain-containing protein 2 OS=Mus musculus OX=10090 GN=Arid2 PE=1 SV=1	0.0495459	0.865635	0.731919	0.406001	0.145866	0.202766	0.330185	0.55713	0.23257	0.250717	0.295663	0.388052	177.595	3730.47	4039.08	2389.65	338.845	594.116	1188.88	1803.49	616.061	689.405	1026.24	1166.13	0.0495459	0.865635	0.731919	0.406001	0.145866	0.202766	0.330185	0.55713	0.23257	0.250717	0.295663	0.388052
P17225	2	1	10.9592	0.423945	0.277175	2.39433	0.166042	Neurons	Microglia	56706.3	Polypyrimidine tract-binding protein 1 OS=Mus musculus OX=10090 GN=Ptbp1 PE=1 SV=2	0	0.74848	0.791204	1.41094	0.0150505	0.164069	0.442684	0.819188	0	0	0.381861	0.850479	0	3225.59	4366.24	8304.52	34.9622	480.731	1593.95	2651.8	0	0	1325.43	2555.78	0	0.74848	0.791204	1.41094	0.0150505	0.164069	0.442684	0.819188	0	0	0.381861	0.850479
Q9D666	14	12	91.4636	0.42496	0.277175	1.72561	0.165659	Microglia	Neurons	102832	SUN domain-containing protein 1 OS=Mus musculus OX=10090 GN=Sun1 PE=1 SV=2	1.8523	1.08508	1.95884	1.49826	1.9472	3.32085	0.99261	0.99547	1.95902	5.48046	1.42723	2.16769	6639.49	4676.19	10809.8	8818.44	4523.31	9730.28	3574.04	3222.44	5189.3	15069.8	4953.88	6514.13	1.8523	1.08508	1.95884	1.49826	1.9472	3.32085	0.99261	0.99547	1.95902	5.48046	1.42723	2.16769
P11609	1	1	5.6016	0.425705	0.277175	4.42895	0.165378	Oligodendrocytes	Neurons	38839.3	Antigen-presenting glycoprotein CD1d1 OS=Mus musculus OX=10090 GN=Cd1d1 PE=1 SV=3	0.207604	0.0490384	34.3467	2.18639	3.06245	57.1477	98.7367	3.99293	53.3251	0.0164697	31.8566	0.565357	744.147	211.332	189541	12868.7	7114.02	167446	355516	12925.5	141254	45.2872	110573	1698.96	0.207604	0.0490384	34.3467	2.18639	3.06245	57.1477	98.7367	3.99293	53.3251	0.0164697	31.8566	0.565357
P19253	4	3	26.017	0.42628	0.277175	2.69143	0.165163	Neurons	Microglia	23578.3	60S ribosomal protein L13a OS=Mus musculus OX=10090 GN=Rpl13a PE=1 SV=4	0.224429	2.71955	2.77771	6.84587	1.41615	0.674921	1.8597	2.15922	0.546709	0.716078	1.89723	1.50945	804.454	11720	15328.8	40293.5	3289.68	1977.56	6696.14	6989.62	1448.19	1969.03	6585.24	4536.06	0.224429	2.71955	2.77771	6.84587	1.41615	0.674921	1.8597	2.15922	0.546709	0.716078	1.89723	1.50945
CATA_HUMAN	2	2	12.2463	0.426724	0.277175	3.57473	0.164996	Microglia	Neurons	59853.2		1.19416	0.158415	0.295525	0.448639	1.10364	0.38049	0.551889	0.759057	5.64114	0.410283	0.872744	0.571115	4280.41	682.693	1630.85	2640.6	2563.73	1114.86	1987.16	2457.15	14942.9	1128.17	3029.27	1716.26	1.19416	0.158415	0.295525	0.448639	1.10364	0.38049	0.551889	0.759057	5.64114	0.410283	0.872744	0.571115
Q8BTS4	7	3	38.0425	0.427031	0.277175	1.67999	0.164881	Neurons	Oligodendrocytes	55846	Nuclear pore complex protein Nup54 OS=Mus musculus OX=10090 GN=Nup54 PE=1 SV=1	1.73314	1.85262	3.69769	0.542665	1.23016	1.03898	1.13131	1.25798	1.44517	2.05789	1.31299	2.17368	6212.37	7983.91	20405.6	3194.02	2857.65	3044.27	4073.45	4072.21	3828.15	5658.65	4557.37	6532.13	1.73314	1.85262	3.69769	0.542665	1.23016	1.03898	1.13131	1.25798	1.44517	2.05789	1.31299	2.17368
Q9D0W5	3	2	29.2841	0.429486	0.277839	4.04714	0.163966	Neurons	Oligodendrocytes	18350.9	Peptidyl-prolyl cis-trans isomerase-like 1 OS=Mus musculus OX=10090 GN=Ppil1 PE=1 SV=1	0.330643	1.59636	2.51346	9.33744	0.524438	0.169674	1.18022	1.53002	4.76834	0.153981	0.986289	1.23722	1185.18	6879.55	13870.5	54958.4	1218.26	497.154	4249.56	4952.83	12631	423.407	3423.39	3717.98	0.330643	1.59636	2.51346	9.33744	0.524438	0.169674	1.18022	1.53002	4.76834	0.153981	0.986289	1.23722
Q8R326	16	10	116.622	0.429503	0.277839	1.85028	0.16396	Microglia	Neurons	58872.7	Paraspeckle component 1 OS=Mus musculus OX=10090 GN=Pspc1 PE=1 SV=1	106.037	56.2924	18.0205	6.42935	49.2828	136.537	34.8822	18.7796	51.0821	181.503	74.5188	38.491	380086	242593	99445.9	37841.9	114483	400060	125599	60791.5	135312	499085	258653	115669	106.037	56.2924	18.0205	6.42935	49.2828	136.537	34.8822	18.7796	51.0821	181.503	74.5188	38.491
Q61820	4	1	27.0241	0.431672	0.278772	1.58323	0.163158	Oligodendrocytes	Neurons	24623.3	GTP-binding nuclear protein Ran_ testis-specific isoform OS=Mus musculus OX=10090 GN=Rasl2-9 PE=2 SV=1	0.377535	1.20601	0.943769	0.604797	1.01711	2.07334	0.850536	1.01785	1.24981	0.285746	0.925645	1.29095	1353.26	5197.31	5208.17	3559.72	2362.72	6075.02	3062.48	3294.88	3310.66	785.725	3212.89	3879.43	0.377535	1.20601	0.943769	0.604797	1.01711	2.07334	0.850536	1.01785	1.24981	0.285746	0.925645	1.29095
A2BH40	16	11	100.612	0.432721	0.278979	1.49691	0.162772	Microglia	Neurons	243005	AT-rich interactive domain-containing protein 1A OS=Mus musculus OX=10090 GN=Arid1a PE=1 SV=1	182.148	254.897	140.523	53.2896	157.474	242.645	197.762	202.121	112.123	284.36	366.288	181.564	652899	1.09849e+06	775474	313653	365809	710963	712072	654288	297005	781915	1.27138e+06	545617	182.148	254.897	140.523	53.2896	157.474	242.645	197.762	202.121	112.123	284.36	366.288	181.564
Q9DBG6	13	10	95.6201	0.433668	0.279121	1.63113	0.162424	Neurons	Microglia	69177.1	Dolichyl-diphosphooligosaccharide--protein glycosyltransferase subunit 2 OS=Mus musculus OX=10090 GN=Rpn2 PE=1 SV=1	2.90784	3.51701	9.90923	5.49397	2.99177	3.15479	5.25317	5.98381	2.92172	1.02766	4.78268	4.65014	10423	15156.6	54683.9	32336.5	6949.83	9243.71	18914.8	19370.2	7739.42	2825.79	16600.6	13974.1	2.90784	3.51701	9.90923	5.49397	2.99177	3.15479	5.25317	5.98381	2.92172	1.02766	4.78268	4.65014
Q99PV8	12	10	73.3572	0.434606	0.279218	1.27242	0.162081	Oligodendrocytes	Neurons	96105.6	B-cell lymphoma/leukemia 11B OS=Mus musculus OX=10090 GN=Bcl11b PE=1 SV=1	3.21643	8.45483	4.88222	4.40298	8.62533	7.21839	6.12493	4.69686	5.87596	4.62173	7.41995	6.35313	11529.1	36436.3	26942.4	25915.1	20036.5	21150.3	22053.7	15204.2	15565	12708.5	25754.5	19091.8	3.21643	8.45483	4.88222	4.40298	8.62533	7.21839	6.12493	4.69686	5.87596	4.62173	7.41995	6.35313
Q6PIE5	17	3	110.178	0.435421	0.279218	2.14383	0.161783	Oligodendrocytes	Neurons	113529	Sodium/potassium-transporting ATPase subunit alpha-2 OS=Mus musculus OX=10090 GN=Atp1a2 PE=1 SV=1	60.6939	33.6964	14.7727	9.89477	73.1251	138.769	25.673	17.6719	50.1952	124.12	33.654	23.072	217555	145216	81522.8	58238.7	169868	406602	92439.5	57205.7	132963	341296	116812	69333.8	60.6939	33.6964	14.7727	9.89477	73.1251	138.769	25.673	17.6719	50.1952	124.12	33.654	23.072
P46096	12	9	80.3142	0.436002	0.279218	1.46376	0.161572	Microglia	Oligodendrocytes	47760.2	Synaptotagmin-1 OS=Mus musculus OX=10090 GN=Syt1 PE=1 SV=1	2.17484	4.86515	5.86951	2.76994	1.34797	2.56438	4.10404	4.38922	2.71047	5.34105	4.28104	5.82629	7795.62	20966.5	32390.8	16303.3	3131.32	7513.8	14777.2	14208.4	7179.83	14686.5	14859.4	17508.6	2.17484	4.86515	5.86951	2.76994	1.34797	2.56438	4.10404	4.38922	2.71047	5.34105	4.28104	5.82629
Q91VM5	26	11	221.692	0.436774	0.279246	1.46001	0.161291	Microglia	Neurons	42161.7	RNA binding motif protein_ X-linked-like-1 OS=Mus musculus OX=10090 GN=Rbmxl1 PE=2 SV=1	61.2289	132.27	81.9749	95.6976	102.368	131.195	127.667	114.999	73.4536	84.1544	222.394	161.91	219472	570019	452377	563258	237800	384410	459684	372263	194573	231402	771924	486557	61.2289	132.27	81.9749	95.6976	102.368	131.195	127.667	114.999	73.4536	84.1544	222.394	161.91
B2RY56	12	11	80.2021	0.439103	0.279275	1.36378	0.160449	Microglia	Neurons	99894.2	RNA-binding protein 25 OS=Mus musculus OX=10090 GN=Rbm25 PE=1 SV=2	6.04723	12.9749	13.1053	9.27645	9.4549	10.2352	10.5243	12.5825	7.64713	17.6584	18.8618	12.2983	21676	55915.5	72321.2	54599.4	21963.6	29989.6	37894.5	40731	20256.7	48556	65469	36957.6	6.04723	12.9749	13.1053	9.27645	9.4549	10.2352	10.5243	12.5825	7.64713	17.6584	18.8618	12.2983
Q8BYC6	5	1	34.1235	0.43941	0.279275	3.60512	0.160338	Microglia	Neurons	105792	Serine/threonine-protein kinase TAO3 OS=Mus musculus OX=10090 GN=Taok3 PE=1 SV=2	0.26642	0	0.00247171	0.128923	0.00219884	0.0133419	0.0651663	0.516102	0.0185813	0.0112539	0.659543	0.74479	954.97	0	13.6401	758.816	5.10786	39.0926	234.641	1670.68	49.2205	30.9453	2289.26	2238.17	0.26642	0	0.00247171	0.128923	0.00219884	0.0133419	0.0651663	0.516102	0.0185813	0.0112539	0.659543	0.74479
E9PVD1	1	1	5.627	0.439542	0.279275	2.94762	0.160291	Neurons	Oligodendrocytes	80628.6	Coiled-coil domain-containing protein 62 OS=Mus musculus OX=10090 GN=Ccdc62 PE=3 SV=1	0.658395	0.639818	3.94512	5.5062	0.95056	0	1.17593	1.52036	2.96478	0.576048	1.05456	1.58952	2359.99	2757.31	21771.1	32408.4	2208.14	0	4234.11	4921.56	7853.48	1583.98	3660.34	4776.66	0.658395	0.639818	3.94512	5.5062	0.95056	0	1.17593	1.52036	2.96478	0.576048	1.05456	1.58952
Q9JHR7	2	2	10.5233	0.439952	0.279275	21.9262	0.160143	Microglia	Oligodendrocytes	118514	Insulin-degrading enzyme OS=Mus musculus OX=10090 GN=Ide PE=1 SV=1	0.0303245	0.0391088	0.0709717	0.0803595	0.00895276	0.0305154	0.0244715	0.0171163	1.71707	0.0270776	0.0169571	0.0161426	108.697	168.54	391.656	472.981	20.7971	89.4118	88.1132	55.4074	4548.38	74.4563	58.8576	48.5103	0.0303245	0.0391088	0.0709717	0.0803595	0.00895276	0.0305154	0.0244715	0.0171163	1.71707	0.0270776	0.0169571	0.0161426
P63011;P62823	6	3	40.2269	0.441009	0.279275	5.49492	0.159764	Neurons	Oligodendrocytes	25198	Ras-related protein Rab-3A OS=Mus musculus OX=10090 GN=Rab3a PE=1 SV=1	84.1107	4.377	5.34661	3.91515	4.2646	6.54846	3.77981	3.1962	3.21104	8.27105	3.26043	5.47045	301491	18862.8	29505.2	23043.8	9906.6	19187.4	13609.8	10346.4	8505.79	22743.2	11316.9	16439.3	84.1107	4.377	5.34661	3.91515	4.2646	6.54846	3.77981	3.1962	3.21104	8.27105	3.26043	5.47045
Q91VL8	3	2	14.3253	0.442687	0.279275	3.30269	0.159164	Oligodendrocytes	Microglia	43638.2	Telomeric repeat-binding factor 2-interacting protein 1 OS=Mus musculus OX=10090 GN=Terf2ip PE=1 SV=1	0.0796656	0.817826	1.58566	0.0617246	0.313121	0.370997	0.634122	2.05604	0.435895	0.0109023	0.149464	0.425418	285.557	3524.44	8750.46	363.299	727.375	1087.04	2283.25	6655.64	1154.65	29.9784	518.785	1278.43	0.0796656	0.817826	1.58566	0.0617246	0.313121	0.370997	0.634122	2.05604	0.435895	0.0109023	0.149464	0.425418
Q3UYI5	1	1	12.11	0.443951	0.279275	2.37421	0.158715	Oligodendrocytes	Neurons	78458.4	Ral guanine nucleotide dissociation stimulator-like 3 OS=Mus musculus OX=10090 GN=Rgl3 PE=1 SV=2	35.3257	5.39441	3.6262	6.22445	22.5878	74.496	12.2499	10.7319	30.3537	71.7505	7.06803	4.53809	126623	23247.3	20011.1	36635.9	52471.2	218278	44107.5	34740.4	80404.6	197295	24533	13637.4	35.3257	5.39441	3.6262	6.22445	22.5878	74.496	12.2499	10.7319	30.3537	71.7505	7.06803	4.53809
Q7TNC4	3	3	16.3909	0.444154	0.279275	1.74926	0.158643	Microglia	Oligodendrocytes	46982.2	Putative RNA-binding protein Luc7-like 2 OS=Mus musculus OX=10090 GN=Luc7l2 PE=1 SV=1	0.441653	1.23716	0.854593	0.881969	0.13362	0.496082	1.06402	0.521141	0.287149	0.912981	1.77261	0.901639	1583.09	5331.56	4716.05	5191.1	310.398	1453.55	3831.16	1686.99	760.636	2510.46	6152.67	2709.52	0.441653	1.23716	0.854593	0.881969	0.13362	0.496082	1.06402	0.521141	0.287149	0.912981	1.77261	0.901639
O54734	12	12	66.1371	0.444391	0.279275	1.46884	0.158559	Microglia	Neurons	49256.1	Dolichyl-diphosphooligosaccharide--protein glycosyltransferase 48 kDa subunit OS=Mus musculus OX=10090 GN=Ddost PE=1 SV=2	4.47989	4.6265	5.18779	5.00606	5.32071	7.73083	5.46577	7.01492	3.35555	12.5398	6.83526	5.61826	16057.9	19938	28628.7	29464.7	12359.9	22651.8	19680.3	22708	8888.6	34481.2	23725	16883.5	4.47989	4.6265	5.18779	5.00606	5.32071	7.73083	5.46577	7.01492	3.35555	12.5398	6.83526	5.61826
P09041;P09411	1	1	6.2979	0.445343	0.279275	162.069	0.158221	Microglia	Oligodendrocytes	45252.3	Phosphoglycerate kinase 2 OS=Mus musculus OX=10090 GN=Pgk2 PE=1 SV=4	0	0.0157328	0.132143	0.0786062	0	0	0.0145509	0	2.3427	0	0.0155597	0	0	67.8009	729.231	462.661	0	0	52.3928	0	6205.62	0	54.0075	0	0	0.0157328	0.132143	0.0786062	0	0	0.0145509	0	2.3427	0	0.0155597	0
Q9QZH3	4	2	30.4569	0.44582	0.279275	1.26123	0.158053	Oligodendrocytes	Neurons	33734.1	Peptidyl-prolyl cis-trans isomerase E OS=Mus musculus OX=10090 GN=Ppie PE=1 SV=2	5.35586	4.67017	4.46254	5.84505	8.80179	4.38999	5.41141	7.04213	4.95167	3.78596	5.50463	6.90971	19197.8	20126.2	24626.4	34402.8	20446.4	12862.9	19484.6	22796.1	13116.6	10410.4	19106.4	20764.4	5.35586	4.67017	4.46254	5.84505	8.80179	4.38999	5.41141	7.04213	4.95167	3.78596	5.50463	6.90971
P62267	1	1	14.662	0.446163	0.279275	2.10297	0.157932	Neurons	Oligodendrocytes	15978.7	40S ribosomal protein S23 OS=Mus musculus OX=10090 GN=Rps23 PE=1 SV=3	1.63937	1.6947	4.05834	0.0670895	0.583308	0.412162	1.62737	0.924286	2.93528	1.03077	1.69955	1.28466	5876.26	7303.35	22395.9	394.876	1355.02	1207.66	5859.6	2992.01	7775.33	2834.35	5899.1	3860.54	1.63937	1.6947	4.05834	0.0670895	0.583308	0.412162	1.62737	0.924286	2.93528	1.03077	1.69955	1.28466
P08730	22	9	131.806	0.446284	0.279275	2.02242	0.157889	Neurons	Oligodendrocytes	48096.3	Keratin_ type I cytoskeletal 13 OS=Mus musculus OX=10090 GN=Krt13 PE=1 SV=2	5.81986	2.06233	2.12364	2.64202	2.44825	1.1035	1.1923	1.50977	7.90284	0.757611	1.57013	0.900747	20861	8887.64	11719.3	15550.4	5687.24	3233.31	4293.04	4887.3	20934	2083.23	5449.87	2706.84	5.81986	2.06233	2.12364	2.64202	2.44825	1.1035	1.1923	1.50977	7.90284	0.757611	1.57013	0.900747
Q61103	8	6	45.57	0.449119	0.28016	1.43419	0.156894	Neurons	Oligodendrocytes	45370.2	Zinc finger protein ubi-d4 OS=Mus musculus OX=10090 GN=Dpf2 PE=1 SV=1	3.00227	4.76546	4.85747	3.61133	2.83915	1.18375	4.11731	3.18081	3.7148	1.57531	2.88026	5.86033	10761.5	20536.9	26805.8	21255.6	6595.29	3468.47	14825	10296.6	9840.22	4331.68	9997.31	17610.9	3.00227	4.76546	4.85747	3.61133	2.83915	1.18375	4.11731	3.18081	3.7148	1.57531	2.88026	5.86033
Q9WUL7	2	1	10.0606	0.449159	0.28016	9.09621	0.15688	Microglia	Neurons	20657.6	ADP-ribosylation factor-like protein 3 OS=Mus musculus OX=10090 GN=Arl3 PE=1 SV=1	0.278511	0.0412897	0.14738	0.0864673	0.00830243	0.161237	0.390465	0.0285333	4.67416	0.0244109	0.0319631	0.305572	998.309	177.939	813.316	508.93	19.2864	472.433	1405.93	92.3653	12381.5	67.1234	110.943	918.275	0.278511	0.0412897	0.14738	0.0864673	0.00830243	0.161237	0.390465	0.0285333	4.67416	0.0244109	0.0319631	0.305572
Q03249	2	1	9.1233	0.452687	0.28148	4.60029	0.155654	Microglia	Oligodendrocytes	43631.4	Galactose-1-phosphate uridylyltransferase OS=Mus musculus OX=10090 GN=Galt PE=1 SV=3	11.8121	0.915363	2.57884	2.45634	2.29745	2.17337	1.47591	2.03702	27.3628	1.82462	5.74939	1.79076	42339.9	3944.78	14231.3	14457.6	5336.94	6368.1	5314.23	6594.06	72481.8	5017.23	19956	5381.41	11.8121	0.915363	2.57884	2.45634	2.29745	2.17337	1.47591	2.03702	27.3628	1.82462	5.74939	1.79076
Q91Z31	3	2	15.3953	0.453358	0.28148	663.819	0.155422	Neurons	Microglia	57602.9	Polypyrimidine tract-binding protein 2 OS=Mus musculus OX=10090 GN=Ptbp2 PE=1 SV=2	0	0.0204027	3.01826	0	0	0	0.155261	0.179312	0.00457753	8.02806e-09	0	0	0	87.926	16656.2	0	0	0	559.042	580.451	12.1255	2.2075e-05	0	0	0	0.0204027	3.01826	0	0	0	0.155261	0.179312	0.00457753	8.02806e-09	0	0
Q91YN5	2	2	9.0013	0.454087	0.28148	2.99278	0.155171	Neurons	Microglia	59065.1	UDP-N-acetylhexosamine pyrophosphorylase OS=Mus musculus OX=10090 GN=Uap1 PE=1 SV=1	7.43209	4.23597	0.253673	2.63234	0.489426	4.25066	0.675872	2.33886	1.54934	0.445305	0.69389	2.17453	26640	18255	1399.89	15493.4	1136.93	12454.7	2433.58	7571.13	4104.08	1224.47	2408.48	6534.69	7.43209	4.23597	0.253673	2.63234	0.489426	4.25066	0.675872	2.33886	1.54934	0.445305	0.69389	2.17453
Q5SSI6	3	1	14.2251	0.45421	0.28148	26.2261	0.155128	Microglia	Neurons	61674.5	U3 small nucleolar RNA-associated protein 18 homolog OS=Mus musculus OX=10090 GN=Utp18 PE=1 SV=1	0.0440574	0	0.00296459	0.0110837	0.0972607	0	0.00958993	0.000863977	1.52389	0	0	0	157.922	0	16.36	65.2366	225.935	0	34.53	2.79679	4036.66	0	0	0	0.0440574	0	0.00296459	0.0110837	0.0972607	0	0.00958993	0.000863977	1.52389	0	0	0
Q8K4B0	12	9	81.0987	0.455087	0.281569	1.32778	0.154827	Microglia	Oligodendrocytes	81482.6	Metastasis-associated protein MTA1 OS=Mus musculus OX=10090 GN=Mta1 PE=1 SV=1	6.37898	13.2807	9.66372	7.69781	8.59536	9.48228	7.19942	6.73812	7.6802	15.2672	11.3744	8.18729	22865.2	57233.5	53329.1	45307.9	19966.9	27783.6	25922.6	21812	20344.3	41980.8	39480.2	24603.6	6.37898	13.2807	9.66372	7.69781	8.59536	9.48228	7.19942	6.73812	7.6802	15.2672	11.3744	8.18729
Q9D2Q8	1	1	7.877	0.463093	0.285709	39.9456	0.15211	Microglia	Neurons	11770.2	Protein S100-A14 OS=Mus musculus OX=10090 GN=S100a14 PE=1 SV=1	0.00608978	0.0400028	0.1232	0.140239	0.372577	0	0.0769292	0.084363	12.2396	0	0	0.12479	21.8285	172.393	679.878	825.418	865.492	0	276.995	273.092	32421.8	0	0	375.007	0.00608978	0.0400028	0.1232	0.140239	0.372577	0	0.0769292	0.084363	12.2396	0	0	0.12479
Q3TYS2	2	1	6.449	0.463268	0.285709	2.4101	0.152052	Microglia	Neurons	20978.1	Cytochrome b-245 chaperone 1 OS=Mus musculus OX=10090 GN=Cybc1 PE=1 SV=2	0.357928	0.816787	0.590692	2.82947	0.691858	1.22834	1.9392	2.32024	0.202484	1.83336	4.17364	4.86462	1282.98	3519.96	3259.72	16653.7	1607.17	3599.1	6982.39	7510.88	536.363	5041.25	14486.6	14618.7	0.357928	0.816787	0.590692	2.82947	0.691858	1.22834	1.9392	2.32024	0.202484	1.83336	4.17364	4.86462
Q9ERE2	25	5	208.204	0.464573	0.285728	98.3833	0.151615	Neurons	Oligodendrocytes	54687.8	Keratin_ type II cuticular Hb1 OS=Mus musculus OX=10090 GN=Krt81 PE=2 SV=2	46.1379	0.404277	0.0305774	0.20356	0.109181	0.268056	0.0362006	0.0620125	5.78541	8.33598	0.0860502	0.0419401	165379	1742.24	168.741	1198.12	253.626	785.419	130.346	200.741	15325.1	22921.8	298.678	126.034	46.1379	0.404277	0.0305774	0.20356	0.109181	0.268056	0.0362006	0.0620125	5.78541	8.33598	0.0860502	0.0419401
P09066	2	1	9.6291	0.46479	0.285728	2.02265	0.151543	Oligodendrocytes	Neurons	34045.5	Homeobox protein engrailed-2 OS=Mus musculus OX=10090 GN=En2 PE=2 SV=2	15.0199	21.5799	1.99698	0.403455	24.3732	43.9281	4.61865	5.96403	16.1803	45.1058	14.3689	2.86508	53838.2	92999	11020.3	2374.66	56618.6	128712	16630.1	19306.2	42860.4	124029	49874.2	8609.85	15.0199	21.5799	1.99698	0.403455	24.3732	43.9281	4.61865	5.96403	16.1803	45.1058	14.3689	2.86508
P97379	11	8	82.3533	0.470098	0.288287	1.9206	0.149786	Neurons	Oligodendrocytes	54145.2	Ras GTPase-activating protein-binding protein 2 OS=Mus musculus OX=10090 GN=G3bp2 PE=1 SV=2	0.652586	5.02892	5.2454	3.00424	1.68222	0.95794	2.41122	2.20215	1.07431	2.18243	3.12674	1.29395	2339.16	21672.3	28946.6	17682.4	3907.78	2806.82	8681.95	7128.59	2845.76	6001.12	10852.8	3888.45	0.652586	5.02892	5.2454	3.00424	1.68222	0.95794	2.41122	2.20215	1.07431	2.18243	3.12674	1.29395
P62264	10	8	60.8767	0.470455	0.288287	2.05575	0.149668	Neurons	Microglia	16443.8	40S ribosomal protein S14 OS=Mus musculus OX=10090 GN=Rps14 PE=1 SV=3	5.1835	67.6304	29.1311	4.01219	10.3275	50.5147	6.85109	3.34636	45.5662	0.613436	2.49709	2.8652	18580	291455	160759	23615	23990.6	148011	24668.4	10832.5	120701	1686.79	8667.35	8610.2	5.1835	67.6304	29.1311	4.01219	10.3275	50.5147	6.85109	3.34636	45.5662	0.613436	2.49709	2.8652
Q8R1N0	4	1	21.1939	0.473399	0.289628	12.4317	0.148707	Neurons	Oligodendrocytes	40829.2	Zinc finger protein 830 OS=Mus musculus OX=10090 GN=Znf830 PE=1 SV=1	0.403039	0.00871056	0	0.0190082	0.0171163	0	0.0175338	0	0.0747993	0.0113546	0.00377195	0.0289679	1444.67	37.5384	0	111.878	39.7608	0	63.1329	0	198.138	31.2223	13.0924	87.0516	0.403039	0.00871056	0	0.0190082	0.0171163	0	0.0175338	0	0.0747993	0.0113546	0.00377195	0.0289679
Q99JX7	12	10	70.3079	0.476436	0.290439	4.35212	0.147723	Neurons	Oligodendrocytes	70869.9	Nuclear RNA export factor 1 OS=Mus musculus OX=10090 GN=Nxf1 PE=1 SV=3	30.6037	1.74771	1.96546	3.22084	2.2883	3.81365	1.27176	1.25147	5.83578	3.47564	0.630829	0.921887	109698	7531.8	10846.4	18957.2	5315.67	11174.2	4579.15	4051.13	15458.5	9557.08	2189.59	2770.36	30.6037	1.74771	1.96546	3.22084	2.2883	3.81365	1.27176	1.25147	5.83578	3.47564	0.630829	0.921887
P51881	9	3	57.5974	0.476868	0.290439	1.81385	0.147583	Neurons	Oligodendrocytes	33159.5	ADP/ATP translocase 2 OS=Mus musculus OX=10090 GN=Slc25a5 PE=1 SV=3	5.28915	2.52824	2.77066	0.631228	1.51208	0.907017	1.66797	2.09828	2.40359	1.50455	3.88228	2.01419	18958.7	10895.5	15289.8	3715.29	3512.55	2657.61	6005.76	6792.35	6366.91	4137.12	13475.3	6052.85	5.28915	2.52824	2.77066	0.631228	1.51208	0.907017	1.66797	2.09828	2.40359	1.50455	3.88228	2.01419
Q8BVZ5	5	5	32.489	0.476995	0.290439	1.74034	0.147542	Oligodendrocytes	Neurons	30390.2	Interleukin-33 OS=Mus musculus OX=10090 GN=Il33 PE=1 SV=1	101.44	38.6975	23.6078	21.5361	63.7934	167.405	48.7767	42.4781	60.3239	150.755	46.3591	25.893	363608	166768	130279	126757	148191	490507	175628	137506	159793	414538	160911	77811	101.44	38.6975	23.6078	21.5361	63.7934	167.405	48.7767	42.4781	60.3239	150.755	46.3591	25.893
Q9ERF3	3	2	15.2675	0.481171	0.292342	2.41448	0.146206	Neurons	Microglia	33944	WD repeat-containing protein 61 OS=Mus musculus OX=10090 GN=Wdr61 PE=1 SV=1	0.0202045	0.204237	1.56394	1.11323	0.334821	0.232211	0.578732	0.0983439	0.0252873	0.0791802	0.24862	0.848666	72.422	880.163	8630.58	6552.25	777.783	680.391	2083.81	318.35	66.984	217.725	862.956	2550.33	0.0202045	0.204237	1.56394	1.11323	0.334821	0.232211	0.578732	0.0983439	0.0252873	0.0791802	0.24862	0.848666
Q8R2U0	3	3	26.2529	0.481988	0.292342	2.17526	0.145946	Microglia	Oligodendrocytes	40345.1	Nucleoporin SEH1 OS=Mus musculus OX=10090 GN=Seh1l PE=2 SV=1	5.54208	3.13307	3.90965	1.40438	3.31543	4.12553	1.81158	1.2382	4.96155	13.3437	2.25795	2.25692	19865.3	13502.1	21575.3	8265.9	7701.68	12088	6522.85	4008.19	13142.8	36691.5	7837.3	6782.29	5.54208	3.13307	3.90965	1.40438	3.31543	4.12553	1.81158	1.2382	4.96155	13.3437	2.25795	2.25692
K1H5_HUMAN	21	5	203.092	0.482408	0.292342	7.05357	0.145813	Neurons	Oligodendrocytes	48851.2		28.7339	1.20106	1.32211	3.79249	1.67502	1.39304	1.32896	0.572032	17.6427	0.831778	0.867684	0.725197	102995	5176.01	7296.01	22321.9	3891.04	4081.7	4785.1	1851.73	46734	2287.17	3011.71	2179.29	28.7339	1.20106	1.32211	3.79249	1.67502	1.39304	1.32896	0.572032	17.6427	0.831778	0.867684	0.725197
Q922U2	23	7	199.833	0.483703	0.292665	1.76239	0.145403	Microglia	Oligodendrocytes	61994.9	Keratin_ type II cytoskeletal 5 OS=Mus musculus OX=10090 GN=Krt5 PE=1 SV=1	37.3628	17.599	20.044	20.2458	17.7563	14.2473	14.4247	14.9496	62.4661	11.0565	18.9683	15.6808	133925	75843.2	110613	119163	41247.6	41745.4	51938.2	48393.4	165468	30402.5	65838.5	47122.3	37.3628	17.599	20.044	20.2458	17.7563	14.2473	14.4247	14.9496	62.4661	11.0565	18.9683	15.6808
B2RSH2	8	1	55.883	0.485063	0.29279	3.30393	0.144974	Neurons	Microglia	40931.4	Guanine nucleotide-binding protein G(i) subunit alpha-1 OS=Mus musculus OX=10090 GN=Gnai1 PE=1 SV=1	0.0461492	6.66267	3.6382	1.10822	2.00181	0.408996	1.71174	1.41772	0.563204	0.187551	1.01544	1.70097	165.419	28712.9	20077.3	6522.77	4650.18	1198.38	6163.39	4589.31	1491.88	515.717	3524.56	5111.58	0.0461492	6.66267	3.6382	1.10822	2.00181	0.408996	1.71174	1.41772	0.563204	0.187551	1.01544	1.70097
Q8VH51	13	7	97.8166	0.485436	0.29279	1.6429	0.144857	Neurons	Oligodendrocytes	59691.9	RNA-binding protein 39 OS=Mus musculus OX=10090 GN=Rbm39 PE=1 SV=2	5.6765	8.08605	9.24063	2.68806	4.14797	2.66597	4.25049	4.57327	9.51736	1.95045	3.79018	3.93063	20347.1	34847	50994.2	15821.4	9635.67	7811.45	15304.5	14804.2	25210.8	5363.22	13155.6	11812	5.6765	8.08605	9.24063	2.68806	4.14797	2.66597	4.25049	4.57327	9.51736	1.95045	3.79018	3.93063
K1H8_HUMAN	11	2	87.9923	0.488469	0.294157	11.7508	0.143907	Neurons	Oligodendrocytes	52086.8		24.3251	0.13126	0.241519	2.3409	0.373291	1.5558	0.247658	0.124278	3.04153	0.770372	0.345923	0.248102	87192.3	565.669	1332.82	13778.1	867.148	4558.58	891.729	402.302	8056.78	2118.32	1200.69	745.573	24.3251	0.13126	0.241519	2.3409	0.373291	1.5558	0.247658	0.124278	3.04153	0.770372	0.345923	0.248102
Q9R0G7	13	10	75.1652	0.495009	0.297628	1.77787	0.141887	Neurons	Oligodendrocytes	138098	Zinc finger E-box-binding homeobox 2 OS=Mus musculus OX=10090 GN=Zeb2 PE=1 SV=2	7.45295	2.51074	5.91451	6.74002	3.48904	4.16147	2.81467	2.25694	3.61578	11.1767	0.988813	3.12862	26714.8	10820.1	32639.1	39670.5	8104.98	12193.4	10134.6	7305.97	9577.92	30733.1	3432.15	9401.82	7.45295	2.51074	5.91451	6.74002	3.48904	4.16147	2.81467	2.25694	3.61578	11.1767	0.988813	3.12862
Q8CG50;Q923S9	6	3	43.9222	0.497727	0.298604	1.50995	0.141059	Microglia	Neurons	23491.4	Ras-related protein Rab-43 OS=Mus musculus OX=10090 GN=Rab43 PE=1 SV=1	2.38683	6.54037	2.34261	3.11586	3.985	7.01258	4.04493	2.05419	5.69539	8.57855	4.79387	2.65388	8555.49	28185.9	12927.6	18339.4	9257.1	20547.3	14564.4	6649.62	15086.7	23588.8	16639.4	7975.17	2.38683	6.54037	2.34261	3.11586	3.985	7.01258	4.04493	2.05419	5.69539	8.57855	4.79387	2.65388
P58252	8	5	48.2096	0.498189	0.298604	8.14841	0.140918	Microglia	Oligodendrocytes	96283.7	Elongation factor 2 OS=Mus musculus OX=10090 GN=Eef2 PE=1 SV=2	1.12422	0.375737	0.310594	0.215987	0.106461	0.255061	0.132475	0.24947	5.41358	0.221514	0.189383	0.2336	4029.71	1619.25	1714.01	1271.26	247.308	747.344	476.996	807.561	14340.1	609.104	657.345	701.992	1.12422	0.375737	0.310594	0.215987	0.106461	0.255061	0.132475	0.24947	5.41358	0.221514	0.189383	0.2336
P32067	8	7	55.4086	0.501442	0.300085	2.03973	0.139936	Microglia	Oligodendrocytes	47927.6	Lupus La protein homolog OS=Mus musculus OX=10090 GN=Ssb PE=1 SV=1	4.5337	2.34753	3.79823	5.13273	2.96498	0.524737	2.66886	3.77297	12.1649	1.09103	3.11518	3.88652	16250.8	10116.7	20960.5	30210.2	6887.6	1537.51	9609.62	12213.5	32224	3000.05	10812.7	11679.4	4.5337	2.34753	3.79823	5.13273	2.96498	0.524737	2.66886	3.77297	12.1649	1.09103	3.11518	3.88652
O88939	2	2	9.0761	0.503618	0.300743	105.329	0.139284	Microglia	Oligodendrocytes	61079.3	Zinc finger and BTB domain-containing protein 7A OS=Mus musculus OX=10090 GN=Zbtb7a PE=1 SV=2	0.00276536	0.115424	0.177537	0.0941215	0.00558332	0	0.00448686	0.00228836	1.30171	0	0	0	9.91231	497.423	979.737	553.981	12.97	0	16.1556	7.40766	3448.13	0	0	0	0.00276536	0.115424	0.177537	0.0941215	0.00558332	0	0.00448686	0.00228836	1.30171	0	0	0
P10107	5	4	27.5699	0.504868	0.300743	7.59287	0.138911	Microglia	Neurons	39019.5	Annexin A1 OS=Mus musculus OX=10090 GN=Anxa1 PE=1 SV=2	0.242831	0.144752	0.270655	0.437193	2.84271	0.306833	0.381723	2.11785	7.82536	0.159994	0.137396	0.19473	870.416	623.814	1493.6	2573.23	6603.57	899.038	1374.45	6855.7	20728.8	439.94	476.899	585.183	0.242831	0.144752	0.270655	0.437193	2.84271	0.306833	0.381723	2.11785	7.82536	0.159994	0.137396	0.19473
Q921T2	3	1	15.5897	0.504894	0.300743	2.10409	0.138903	Microglia	Oligodendrocytes	67066.4	Torsin-1A-interacting protein 1 OS=Mus musculus OX=10090 GN=Tor1aip1 PE=1 SV=3	1.61115	0.34862	0.538759	1.52994	0.557499	0.171606	1.69624	1.44102	0.997762	0.427501	2.26802	4.44191	5775.11	1502.39	2973.13	9004.92	1295.06	502.817	6107.56	4664.75	2642.99	1175.52	7872.24	13348.4	1.61115	0.34862	0.538759	1.52994	0.557499	0.171606	1.69624	1.44102	0.997762	0.427501	2.26802	4.44191
Q99M85	1	1	5.7443	0.507872	0.302048	2.28395	0.13802	Neurons	Oligodendrocytes	36546.7	Transcriptional repressor scratch 1 OS=Mus musculus OX=10090 GN=Scrt1 PE=1 SV=1	0.0109233	0.447424	0.347818	0.0835523	0.128424	0.0233564	0.205782	0.0319906	0	0	0.0989223	0.338175	39.1539	1928.19	1919.43	491.773	298.326	68.4355	740.951	103.557	0	0	343.357	1016.25	0.0109233	0.447424	0.347818	0.0835523	0.128424	0.0233564	0.205782	0.0319906	0	0	0.0989223	0.338175
P05214	39	14	257.209	0.510687	0.303252	1.91494	0.137191	Microglia	Neurons	50644	Tubulin alpha-3 chain OS=Mus musculus OX=10090 GN=Tuba3a PE=1 SV=1	5.12466	60.236	74.841	8.11875	16.786	42.7826	78.2881	82.7466	38.0467	11.5825	162.066	72.3294	18369.1	259589	413008	47785.4	38993.7	125356	281888	267860	100783	31848.9	562526	217357	5.12466	60.236	74.841	8.11875	16.786	42.7826	78.2881	82.7466	38.0467	11.5825	162.066	72.3294
O70624	5	2	31.0228	0.514843	0.305247	2.83328	0.13598	Oligodendrocytes	Neurons	55656.2	Myocilin OS=Mus musculus OX=10090 GN=Myoc PE=1 SV=1	0.141961	0	0.389389	0	0.0666813	0.203959	0.196288	1.03854	0.451216	0.0279766	0.0359224	0.18073	508.853	0	2148.84	0	154.9	597.611	706.766	3361.85	1195.24	76.9283	124.686	543.113	0.141961	0	0.389389	0	0.0666813	0.203959	0.196288	1.03854	0.451216	0.0279766	0.0359224	0.18073
K22E_HUMAN	59	35	508.543	0.518092	0.3067	1.66939	0.135042	Microglia	Neurons	66150.5		244.525	54.226	64.0699	108.474	198.8	122.932	108.667	133.927	444.759	87.7285	131.349	122.936	876487	233688	353568	638455	461810	360197	391270	433536	1.17813e+06	241230	455908	369436	244.525	54.226	64.0699	108.474	198.8	122.932	108.667	133.927	444.759	87.7285	131.349	122.936
P13675	1	1	5.0464	0.519574	0.30685	1.59792	0.134617	Microglia	Neurons	26853	Y-linked testis-specific protein 1 OS=Mus musculus OX=10090 GN=Ssty1 PE=1 SV=1	11.9139	6.957	4.4793	0.411119	5.2763	17.9288	7.08879	2.95753	6.71086	18.337	7.88885	5.03197	42704.9	29981.4	24718.9	2419.77	12256.8	52532.5	25524.3	9573.84	17776.5	50421.8	27382	15121.6	11.9139	6.957	4.4793	0.411119	5.2763	17.9288	7.08879	2.95753	6.71086	18.337	7.88885	5.03197
P22727	1	1	4.7846	0.519945	0.30685	3.00687	0.134511	Microglia	Neurons	41081.3	Protein Wnt-6 OS=Mus musculus OX=10090 GN=Wnt6 PE=1 SV=2	0.446863	0.74655	1.40486	1.00842	1.06823	0.100618	3.83837	1.74751	0.0203686	1.80604	5.24678	3.77168	1601.76	3217.28	7752.7	5935.35	2481.48	294.816	13820.6	5656.87	53.9549	4966.13	18211.4	11334.3	0.446863	0.74655	1.40486	1.00842	1.06823	0.100618	3.83837	1.74751	0.0203686	1.80604	5.24678	3.77168
P02535	29	16	203.523	0.522007	0.307171	8.11871	0.133922	Microglia	Oligodendrocytes	57941	Keratin_ type I cytoskeletal 10 OS=Mus musculus OX=10090 GN=Krt10 PE=1 SV=3	8.46402	4.53759	3.93921	2.57228	3.76995	6.44943	3.33364	4.03057	131.035	3.85813	4.19724	3.6654	30338.9	19554.9	21738.4	15139.9	8757.53	18897.2	12003.3	13047.4	347103	10608.8	14568.5	11014.9	8.46402	4.53759	3.93921	2.57228	3.76995	6.44943	3.33364	4.03057	131.035	3.85813	4.19724	3.6654
Q9JIH2	5	3	37.0971	0.522092	0.307171	2.17921	0.133898	Neurons	Oligodendrocytes	49941.5	Nuclear pore complex protein Nup50 OS=Mus musculus OX=10090 GN=Nup50 PE=1 SV=3	0.4957	0.251197	2.76643	1.56667	0.627941	0.0446159	0.696302	0.962263	1.53246	0.356289	0.332134	0.468776	1776.81	1082.54	15266.5	9221.09	1458.7	130.727	2507.14	3114.95	4059.37	979.701	1152.83	1408.72	0.4957	0.251197	2.76643	1.56667	0.627941	0.0446159	0.696302	0.962263	1.53246	0.356289	0.332134	0.468776
P70310	2	2	9.9078	0.523629	0.307604	1.87325	0.133462	Oligodendrocytes	Microglia	46832.4	Neurotensin receptor type 2 OS=Mus musculus OX=10090 GN=Ntsr2 PE=2 SV=2	0.364866	1.16183	0.970944	3.00684	4.52159	3.32061	0.0693772	2.02471	5.01289	0.064589	0.22683	0	1307.84	5006.95	5358.13	17697.7	10503.6	9729.58	249.803	6554.21	13278.8	177.603	787.323	0	0.364866	1.16183	0.970944	3.00684	4.52159	3.32061	0.0693772	2.02471	5.01289	0.064589	0.22683	0
P08752;Q9DC51	13	5	81.9546	0.524779	0.307808	1.57498	0.133137	Microglia	Oligodendrocytes	41059.3	Guanine nucleotide-binding protein G(i) subunit alpha-2 OS=Mus musculus OX=10090 GN=Gnai2 PE=1 SV=5	7.4534	2.35659	2.2917	0.553789	1.95941	4.58276	2.21469	2.01208	4.0021	7.25789	3.37294	2.32793	26716.4	10155.8	12646.7	3259.49	4551.68	13427.7	7974.33	6513.33	10601.3	19957.3	11707.4	6995.67	7.4534	2.35659	2.2917	0.553789	1.95941	4.58276	2.21469	2.01208	4.0021	7.25789	3.37294	2.32793
CATD_HUMAN	6	4	40.2909	0.526028	0.30807	13.0591	0.132785	Microglia	Oligodendrocytes	45065.5		0.661394	0.365454	0.0835412	0.632451	0.956064	0.227691	0.245809	0.223313	20.7525	0.221828	0.396673	0.214061	2370.74	1574.93	461.021	3722.48	2220.92	667.149	885.072	722.888	54971.6	609.968	1376.84	643.274	0.661394	0.365454	0.0835412	0.632451	0.956064	0.227691	0.245809	0.223313	20.7525	0.221828	0.396673	0.214061
Q6P9Z1	9	4	55.2164	0.52749	0.308455	1.75101	0.132375	Oligodendrocytes	Neurons	55214.1	SWI/SNF-related matrix-associated actin-dependent regulator of chromatin subfamily D member 3 OS=Mus musculus OX=10090 GN=Smarcd3 PE=1 SV=2	3.03823	3.91533	8.51225	2.97975	5.95011	2.93119	7.88468	15.5323	3.88953	3.4396	12.205	5.09498	10890.4	16873.2	46974.7	17538.2	13822	8588.57	28390	50279.7	10303.1	9457.99	42363.4	15310.9	3.03823	3.91533	8.51225	2.97975	5.95011	2.93119	7.88468	15.5323	3.88953	3.4396	12.205	5.09498
P62843	2	1	13.7491	0.530187	0.309233	9.64445	0.131621	Neurons	Oligodendrocytes	17040.2	40S ribosomal protein S15 OS=Mus musculus OX=10090 GN=Rps15 PE=1 SV=2	0	0.00396163	0.712012	11.2462	0.00993716	0.240617	0.671224	0.318535	0.155199	0	0.59047	0.644413	0	17.0728	3929.23	66192.8	23.0839	705.022	2416.84	1031.13	411.109	0	2049.51	1936.53	0	0.00396163	0.712012	11.2462	0.00993716	0.240617	0.671224	0.318535	0.155199	0	0.59047	0.644413
Q9R190	18	9	116.359	0.530776	0.309233	2.45233	0.131458	Microglia	Oligodendrocytes	75771.5	Metastasis-associated protein MTA2 OS=Mus musculus OX=10090 GN=Mta2 PE=1 SV=1	30.6565	5.86968	6.48616	15.0191	17.2264	8.56357	7.14935	6.24123	64.4092	9.06297	11.0196	11.5917	109887	25295.5	35793.7	88399.5	40016.6	25091.8	25742.3	20203.5	170615	24920.8	38248.9	34834.2	30.6565	5.86968	6.48616	15.0191	17.2264	8.56357	7.14935	6.24123	64.4092	9.06297	11.0196	11.5917
P20029	18	13	112.534	0.532098	0.309233	1.84849	0.131091	Microglia	Neurons	72536.2	Endoplasmic reticulum chaperone BiP OS=Mus musculus OX=10090 GN=Hspa5 PE=1 SV=3	6.63337	9.21549	8.03733	15.7995	10.4747	29.9551	17.1217	3.94714	6.85165	25.8547	26.5236	14.1287	23777	39714.4	44353.8	92992.7	24332.6	87770.3	61649.2	12777.3	18149.5	71093.7	92062.8	42458.1	6.63337	9.21549	8.03733	15.7995	10.4747	29.9551	17.1217	3.94714	6.85165	25.8547	26.5236	14.1287
K1H4_HUMAN	18	4	170.498	0.532496	0.309233	10.2724	0.130981	Neurons	Oligodendrocytes	46000.6		23.2537	1.19225	0.974894	0.522232	0.430478	1.05767	0.445837	0.591538	9.87682	0.138425	0.579771	0.330839	83351.9	5138.01	5379.93	3073.76	999.993	3099.03	1605.3	1914.87	26162.9	380.633	2012.37	994.207	23.2537	1.19225	0.974894	0.522232	0.430478	1.05767	0.445837	0.591538	9.87682	0.138425	0.579771	0.330839
Q9DCX2	3	2	22.8941	0.534562	0.309233	22.3627	0.130411	Neurons	Oligodendrocytes	18806.5	ATP synthase subunit d_ mitochondrial OS=Mus musculus OX=10090 GN=Atp5pd PE=1 SV=3	2.72866	1.33011	2.17059	203.462	2.56323	2.67437	2.30823	1.831	3.90952	2.88167	2.23194	1.99434	9780.76	5732.13	11978.4	1.19754e+06	5954.33	7836.07	8311.12	5927.13	10356	7923.84	7747.01	5993.19	2.72866	1.33011	2.17059	203.462	2.56323	2.67437	2.30823	1.831	3.90952	2.88167	2.23194	1.99434
A2AQ07	15	7	118.063	0.53647	0.309233	1.3349	0.129887	Neurons	Oligodendrocytes	51125.4	Tubulin beta-1 chain OS=Mus musculus OX=10090 GN=Tubb1 PE=1 SV=1	7.215	6.78471	11.6306	7.07685	7.09102	3.4197	6.28313	7.70779	13.4727	2.01924	4.66739	6.13527	25861.8	29238.9	64183.1	41653	16472.3	10019.9	22623.4	24950.9	35688.1	5552.37	16200.4	18437.1	7.215	6.78471	11.6306	7.07685	7.09102	3.4197	6.28313	7.70779	13.4727	2.01924	4.66739	6.13527
Q02257	12	8	91.9084	0.537404	0.309233	1.61312	0.129632	Oligodendrocytes	Microglia	82542.3	Junction plakoglobin OS=Mus musculus OX=10090 GN=Jup PE=1 SV=3	3.75405	1.159	10.052	1.30295	1.7074	3.78728	10.6098	0.490508	9.4286	0.0654353	0.539045	0.254411	13456.2	4994.72	55471.9	7668.9	3966.27	11097	38202	1587.83	24975.6	179.93	1871.01	764.532	3.75405	1.159	10.052	1.30295	1.7074	3.78728	10.6098	0.490508	9.4286	0.0654353	0.539045	0.254411
K2M3_SHEEP	31	10	321.599	0.537874	0.309233	26.7163	0.129503	Neurons	Oligodendrocytes	56452.9		88.8003	0.827105	0.522089	0.753807	1.26888	1.48753	0.351804	0.294334	58.4558	6.9674	0.86165	0.263683	318301	3564.43	2881.14	4436.76	2947.58	4358.54	1266.72	952.791	154845	19158.5	2990.77	792.396	88.8003	0.827105	0.522089	0.753807	1.26888	1.48753	0.351804	0.294334	58.4558	6.9674	0.86165	0.263683
Q3UMU9	5	2	35.4282	0.53841	0.309233	4.73347	0.129357	Neurons	Oligodendrocytes	74461.8	Hepatoma-derived growth factor-related protein 2 OS=Mus musculus OX=10090 GN=Hdgfl2 PE=1 SV=1	38.7597	2.15135	4.8545	1.74675	4.37078	2.95834	2.02741	0.681002	13.2271	2.83054	0.909895	0.886157	138932	9271.27	26789.4	10281	10153.3	8668.1	7299.99	2204.48	35037.5	7783.23	3158.22	2662.99	38.7597	2.15135	4.8545	1.74675	4.37078	2.95834	2.02741	0.681002	13.2271	2.83054	0.909895	0.886157
Q9Z2D6	32	28	258.238	0.538413	0.309233	1.59048	0.129357	Microglia	Neurons	52478.6	Methyl-CpG-binding protein 2 OS=Mus musculus OX=10090 GN=Mecp2 PE=1 SV=1	134.566	66.7869	64.2096	28.9613	121.111	109.161	60.4074	55.8796	108.096	228.729	52.996	78.6126	482345	287820	354339	170461	281340	319849	217506	180888	286337	628943	183948	236239	134.566	66.7869	64.2096	28.9613	121.111	109.161	60.4074	55.8796	108.096	228.729	52.996	78.6126
Q6GSS7;Q64523	8	1	108.811	0.538454	0.309233	3.25771	0.129345	Neurons	Microglia	14095.5	Histone H2A type 2-A OS=Mus musculus OX=10090 GN=Hist2h2aa1 PE=1 SV=3	0.276814	0.192938	4.43327	3.56553	0.251268	1.20343	2.69687	1.38599	0.459915	0.214027	0.688486	1.23711	992.227	831.47	24464.9	20986	583.691	3526.13	9710.49	4486.58	1218.28	588.517	2389.72	3717.65	0.276814	0.192938	4.43327	3.56553	0.251268	1.20343	2.69687	1.38599	0.459915	0.214027	0.688486	1.23711
P20152	10	5	67.1379	0.539219	0.309233	1.91617	0.129137	Oligodendrocytes	Microglia	53744.8	Vimentin OS=Mus musculus OX=10090 GN=Vim PE=1 SV=3	3.9141	1.94577	1.69543	0.804863	0.604205	7.00928	2.15452	1.85867	0.32977	0.138051	1.11795	4.4819	14029.9	8385.33	9356.2	4737.27	1403.56	20537.6	7757.67	6016.72	873.536	379.603	3880.36	13468.6	3.9141	1.94577	1.69543	0.804863	0.604205	7.00928	2.15452	1.85867	0.32977	0.138051	1.11795	4.4819
Q3THE2;Q9CQ19	2	1	18.2432	0.539773	0.309233	2.56718	0.128987	Neurons	Microglia	19836.2	Myosin regulatory light chain 12B OS=Mus musculus OX=10090 GN=Myl12b PE=1 SV=2	0	0.638602	1.02532	0.0552472	0.218302	0.0856862	0.534187	0.0880784	0.19729	0	0.233299	0.239082	0	2752.07	5658.18	325.174	507.112	251.066	1923.42	285.119	522.605	0	809.777	718.466	0	0.638602	1.02532	0.0552472	0.218302	0.0856862	0.534187	0.0880784	0.19729	0	0.233299	0.239082
Q8R016	3	2	16.0762	0.540107	0.309233	11.6644	0.128896	Microglia	Oligodendrocytes	53138.5	Bleomycin hydrolase OS=Mus musculus OX=10090 GN=Blmh PE=1 SV=1	1.1875	0.0470183	0.134151	0.0814688	0.227941	0.0871918	0.0885622	0.0432005	4.85693	0.18502	0.114561	0.0562487	4256.54	202.626	740.308	479.51	529.504	255.477	318.881	139.845	12865.6	508.756	397.638	169.033	1.1875	0.0470183	0.134151	0.0814688	0.227941	0.0871918	0.0885622	0.0432005	4.85693	0.18502	0.114561	0.0562487
Q921F4	9	8	64.9758	0.541877	0.309618	2.52233	0.128417	Microglia	Neurons	64980.4	Heterogeneous nuclear ribonucleoprotein L-like OS=Mus musculus OX=10090 GN=Hnrnpll PE=1 SV=3	1.1366	6.02421	3.90373	1.5685	1.13369	3.07449	6.28801	2.9236	0.862319	4.097	16.7697	10.1356	4074.09	25961.5	21542.6	9231.86	2633.54	9008.45	22640.9	9463.99	2284.22	11265.7	58207.4	30458.5	1.1366	6.02421	3.90373	1.5685	1.13369	3.07449	6.28801	2.9236	0.862319	4.097	16.7697	10.1356
Q8BHI4	3	2	17.7437	0.542491	0.309618	209.136	0.128251	Neurons	Oligodendrocytes	70862.7	Kelch repeat and BTB domain-containing protein 3 OS=Mus musculus OX=10090 GN=Kbtbd3 PE=2 SV=1	25.1365	0.00665659	0.0193124	0.0389596	0.111101	0.00555748	0.00321376	0.000629831	8.26033	1.19275	0.0304395	0.0141445	90100.6	28.6867	106.575	229.309	258.087	16.2837	11.5716	2.03883	21881	3279.74	105.655	42.5057	25.1365	0.00665659	0.0193124	0.0389596	0.111101	0.00555748	0.00321376	0.000629831	8.26033	1.19275	0.0304395	0.0141445
Q9JIX8	32	20	210.91	0.543199	0.309618	1.75608	0.128061	Microglia	Oligodendrocytes	151118	Apoptotic chromatin condensation inducer in the nucleus OS=Mus musculus OX=10090 GN=Acin1 PE=1 SV=3	16.4034	12.5365	17.9284	13.1644	26.4486	13.9247	11.2359	6.70735	60.7973	13.8763	12.0583	15.6764	58797.2	54026.5	98937.4	77483.3	61439.6	40800.2	40456.5	21712.4	161047	38156.1	41854.1	47109.2	16.4034	12.5365	17.9284	13.1644	26.4486	13.9247	11.2359	6.70735	60.7973	13.8763	12.0583	15.6764
Q68FE8	2	2	15.7993	0.547416	0.311558	2.10946	0.126932	Microglia	Oligodendrocytes	109889	Zinc finger protein 280D OS=Mus musculus OX=10090 GN=Znf280d PE=1 SV=1	4.29678	2.20096	1.55565	7.02092	1.41649	3.91639	1.00503	1.86031	1.07976	11.1607	2.93023	2.12311	15401.6	9485.09	8584.84	41323.8	3290.48	11475.3	3618.75	6022.04	2860.21	30689	10170.8	6380.16	4.29678	2.20096	1.55565	7.02092	1.41649	3.91639	1.00503	1.86031	1.07976	11.1607	2.93023	2.12311
P19001	10	3	86.7527	0.548536	0.311733	2.21893	0.126635	Microglia	Oligodendrocytes	44541.9	Keratin_ type I cytoskeletal 19 OS=Mus musculus OX=10090 GN=Krt19 PE=1 SV=1	53.9246	5.46844	5.88855	9.99384	19.089	10.5261	9.36461	11.3241	70.276	10.9893	14.8971	15.4585	193290	23566.4	32495.8	58821.8	44343.4	30842.2	33718.7	36657.4	186156	30217.8	51707.5	46454.2	53.9246	5.46844	5.88855	9.99384	19.089	10.5261	9.36461	11.3241	70.276	10.9893	14.8971	15.4585
K1H1_HUMAN	30	4	292.023	0.550297	0.312271	27.0489	0.126168	Neurons	Oligodendrocytes	48657.8		30.9108	0.3957	0.32525	0.565047	0.440596	0.167702	0.290492	0.291529	8.6766	0.162313	0.286969	0.213487	110798	1705.28	1794.88	3325.76	1023.5	491.376	1045.96	943.709	22983.6	446.319	996.062	641.551	30.9108	0.3957	0.32525	0.565047	0.440596	0.167702	0.290492	0.291529	8.6766	0.162313	0.286969	0.213487
Q8VE37	13	7	90.4124	0.556873	0.315536	1.46566	0.124445	Microglia	Neurons	45387.3	Regulator of chromosome condensation OS=Mus musculus OX=10090 GN=Rcc1 PE=1 SV=1	14.3005	18.3683	17.0491	8.64366	11.2694	21.6862	16.5339	14.3133	9.58174	19.666	36.7119	19.5789	51259.6	79158.6	94085.3	50874.9	26178.7	63541.8	59532.9	46333.5	25381.3	54076.3	127426	58836.7	14.3005	18.3683	17.0491	8.64366	11.2694	21.6862	16.5339	14.3133	9.58174	19.666	36.7119	19.5789
Q76MZ3	1	1	13.1986	0.560688	0.317184	16.5919	0.123459	Neurons	Oligodendrocytes	66121.1	Serine/threonine-protein phosphatase 2A 65 kDa regulatory subunit A alpha isoform OS=Mus musculus OX=10090 GN=Ppp2r1a PE=1 SV=3	0	0.0036948	1.73856	0	0.000354826	0.0113565	0.082799	0.0104957	0.155478	0	0.304106	0.212463	0	15.9228	9594.2	0	0.824256	33.2752	298.13	33.9756	411.849	0	1055.54	638.473	0	0.0036948	1.73856	0	0.000354826	0.0113565	0.082799	0.0104957	0.155478	0	0.304106	0.212463
Q8BLR2;P59108;Q0VE82;Q1RLL3;Q8BT60;Q9Z140	3	2	15.8024	0.561436	0.317184	2.64824	0.123266	Neurons	Microglia	63263.7	Copine-4 OS=Mus musculus OX=10090 GN=Cpne4 PE=1 SV=1	0.0811292	0.268053	0.673661	0.124415	0.00858209	0	0.206322	0.448947	0.00501255	0.00673481	0	0.421468	290.804	1155.18	3717.58	732.282	19.9361	0	742.892	1453.29	13.2779	18.519	0	1266.55	0.0811292	0.268053	0.673661	0.124415	0.00858209	0	0.206322	0.448947	0.00501255	0.00673481	0	0.421468
Q9R0I7	11	7	66.9498	0.564167	0.317814	1.87973	0.122567	Microglia	Neurons	155244	YLP motif-containing protein 1 OS=Mus musculus OX=10090 GN=Ylpm1 PE=2 SV=2	29.3614	12.4392	7.40517	1.24012	20.586	44.2134	7.17022	6.32112	11.5078	61.4897	11.7707	10.0562	105245	53606.8	40865.2	7299.08	47820.9	129548	25817.5	20462.1	30483.2	169081	40855.8	30219.9	29.3614	12.4392	7.40517	1.24012	20.586	44.2134	7.17022	6.32112	11.5078	61.4897	11.7707	10.0562
Q6ZWV3	2	2	12.7971	0.564207	0.317814	2.67128	0.122557	Neurons	Microglia	25060.2	60S ribosomal protein L10 OS=Mus musculus OX=10090 GN=Rpl10 PE=1 SV=3	0.128012	3.65367	5.7431	0.0955082	2.18606	2.14122	1.88701	1.11108	0.197018	1.02162	0.594065	1.78867	458.851	15745.6	31693.2	562.143	5078.17	6273.9	6794.46	3596.68	521.885	2809.19	2061.98	5375.14	0.128012	3.65367	5.7431	0.0955082	2.18606	2.14122	1.88701	1.11108	0.197018	1.02162	0.594065	1.78867
P47962	1	1	5.9603	0.566012	0.31818	2.59269	0.122098	Oligodendrocytes	Neurons	34628.8	60S ribosomal protein L5 OS=Mus musculus OX=10090 GN=Rpl5 PE=1 SV=3	0	0.0230397	0.0199497	0.585402	0.0963559	0.702501	0.688264	0.142101	0.0134374	0.0999821	0.104711	0.79518	0	99.2901	110.092	3445.57	223.833	2058.37	2478.2	459.996	35.5948	274.924	363.449	2389.6	0	0.0230397	0.0199497	0.585402	0.0963559	0.702501	0.688264	0.142101	0.0134374	0.0999821	0.104711	0.79518
P97760	5	3	25.4749	0.568065	0.31818	3.53704	0.121578	Microglia	Neurons	31785.4	DNA-directed RNA polymerase II subunit RPB3 OS=Mus musculus OX=10090 GN=Polr2c PE=1 SV=2	2.60035	1.58632	2.54679	1.35278	5.68598	9.38705	1.45668	0.494255	2.48766	20.9685	1.51971	3.62544	9320.82	6836.27	14054.4	7962.21	13208.5	27504.6	5245.01	1599.96	6589.62	57657.9	5274.87	10894.8	2.60035	1.58632	2.54679	1.35278	5.68598	9.38705	1.45668	0.494255	2.48766	20.9685	1.51971	3.62544
P97351	10	8	71.6142	0.568298	0.31818	2.60095	0.121519	Microglia	Neurons	30113	40S ribosomal protein S3a OS=Mus musculus OX=10090 GN=Rps3a PE=1 SV=3	8.57165	4.18265	3.16791	2.58906	4.48505	6.17183	4.91935	4.99941	34.5063	2.46605	6.1252	5.0493	30724.7	18025.2	17482.1	15238.7	10418.7	18083.8	17712.9	16183.6	91404.5	6780.98	21260.4	15173.7	8.57165	4.18265	3.16791	2.58906	4.48505	6.17183	4.91935	4.99941	34.5063	2.46605	6.1252	5.0493
P50149	7	2	48.4573	0.568978	0.31818	2.31005	0.121347	Microglia	Neurons	40688.1	Guanine nucleotide-binding protein G(t) subunit alpha-2 OS=Mus musculus OX=10090 GN=Gnat2 PE=2 SV=2	5.97247	3.24561	0.668552	0.147789	4.20039	8.17075	1.39503	1.12701	3.72423	15.7153	2.37314	1.36737	21408	13987	3689.39	869.86	9757.45	23940.8	5023.01	3648.25	9865.19	43212.8	8237.11	4109.08	5.97247	3.24561	0.668552	0.147789	4.20039	8.17075	1.39503	1.12701	3.72423	15.7153	2.37314	1.36737
P00688	5	2	24.2093	0.569005	0.31818	2.31139	0.12134	Oligodendrocytes	Neurons	58002.7	Pancreatic alpha-amylase OS=Mus musculus OX=10090 GN=Amy2 PE=1 SV=2	1.18941	17.8582	29.2288	16.111	6.5533	33.3388	35.8858	73.0466	16.448	2.8689	77.5774	36.4825	4263.38	76960.4	161299	94826	15223.2	97684.6	129212	236460	43569.5	7888.73	269269	109634	1.18941	17.8582	29.2288	16.111	6.5533	33.3388	35.8858	73.0466	16.448	2.8689	77.5774	36.4825
Q6GQT9	10	10	58.6414	0.570503	0.318554	3.50511	0.120963	Microglia	Oligodendrocytes	134447	Nodal modulator 1 OS=Mus musculus OX=10090 GN=Nomo1 PE=1 SV=1	1.726	1.02353	1.66323	0.907328	0.521993	0.499233	0.77046	1.02776	8.0782	0.864165	0.442348	0.497759	6186.76	4410.92	9178.49	5340.36	1212.58	1462.78	2774.16	3326.97	21398.5	2376.23	1535.38	1495.82	1.726	1.02353	1.66323	0.907328	0.521993	0.499233	0.77046	1.02776	8.0782	0.864165	0.442348	0.497759
Q8CJ67	2	1	11.3135	0.571493	0.318643	9.70826	0.120715	Neurons	Oligodendrocytes	62763.6	Double-stranded RNA-binding protein Staufen homolog 2 OS=Mus musculus OX=10090 GN=Stau2 PE=1 SV=1	0	0	0.00530507	0.889938	0.0760073	0	0.00401222	0.0121951	0.104758	0.196959	0	0	0	0	29.2759	5238.01	176.564	0	14.4466	39.4769	277.495	541.585	0	0	0	0	0.00530507	0.889938	0.0760073	0	0.00401222	0.0121951	0.104758	0.196959	0	0
P52480;P53657	3	2	19.9284	0.572659	0.318829	6.81879	0.120423	Microglia	Oligodendrocytes	58415.3	Pyruvate kinase PKM OS=Mus musculus OX=10090 GN=Pkm PE=1 SV=4	1.42726	0.103432	0.16791	1.26125	0.376052	0.121466	0.258734	0.256836	6.17571	0.0655586	0.374138	0.292631	5115.96	445.743	926.606	7423.49	873.564	355.903	931.61	831.406	16359	180.269	1298.62	879.386	1.42726	0.103432	0.16791	1.26125	0.376052	0.121466	0.258734	0.256836	6.17571	0.0655586	0.374138	0.292631
Q01320	19	9	104.221	0.576287	0.320018	1.88479	0.119521	Microglia	Oligodendrocytes	173589	DNA topoisomerase 2-alpha OS=Mus musculus OX=10090 GN=Top2a PE=1 SV=2	15.764	6.8354	6.75844	0.676581	9.20729	10.5301	6.52626	3.57995	6.96796	36.3805	5.7985	7.10206	56505.4	29457.3	37296.3	3982.22	21388.4	30853.9	23498.8	11588.7	18457.6	100037	20126.5	21342.4	15.764	6.8354	6.75844	0.676581	9.20729	10.5301	6.52626	3.57995	6.96796	36.3805	5.7985	7.10206
Q80SW1;Q68FL4	5	3	30.5287	0.576463	0.320018	2.21549	0.119478	Neurons	Oligodendrocytes	60035.1	S-adenosylhomocysteine hydrolase-like protein 1 OS=Mus musculus OX=10090 GN=Ahcyl1 PE=1 SV=1	1.0945	1.03793	1.18942	6.30744	0.193033	0.716073	2.5367	0.900551	0.0590181	0.899748	0.95089	3.38396	3923.17	4472.97	6563.82	37124.4	448.413	2098.14	9133.75	2915.18	156.334	2474.07	3300.52	10169.1	1.0945	1.03793	1.18942	6.30744	0.193033	0.716073	2.5367	0.900551	0.0590181	0.899748	0.95089	3.38396
P06537	3	1	17.2999	0.579787	0.321018	3.42875	0.118658	Microglia	Oligodendrocytes	87193.4	Glucocorticoid receptor OS=Mus musculus OX=10090 GN=Nr3c1 PE=1 SV=1	0.177098	0.0344438	0.0392866	0.830996	0.0353467	0.0554037	0.125064	0.159344	0.903658	0.101339	0.135451	0.145878	634.8	148.436	216.802	4891.08	82.1098	162.336	450.311	515.815	2393.72	278.655	470.148	438.377	0.177098	0.0344438	0.0392866	0.830996	0.0353467	0.0554037	0.125064	0.159344	0.903658	0.101339	0.135451	0.145878
Q8VCR8	4	2	19.7013	0.580028	0.321018	1.34974	0.118599	Microglia	Neurons	66674.3	Myosin light chain kinase 2_ skeletal/cardiac muscle OS=Mus musculus OX=10090 GN=Mylk2 PE=1 SV=2	3.99405	23.1731	12.5726	3.12921	8.06069	17.457	14.5292	8.7389	5.9716	25.7162	13.2452	12.9289	14316.5	99865	69381.6	18417.9	18724.9	51149.9	52314.4	28288.7	15818.3	70712.8	45973.8	38852.7	3.99405	23.1731	12.5726	3.12921	8.06069	17.457	14.5292	8.7389	5.9716	25.7162	13.2452	12.9289
O55128	8	6	55.4731	0.581567	0.321018	1.23931	0.118222	Oligodendrocytes	Microglia	17652.2	Histone deacetylase complex subunit SAP18 OS=Mus musculus OX=10090 GN=Sap18 PE=1 SV=1	15.1221	23.4489	32.1859	21.1652	20.2	18.4658	25.3946	34.8602	10.7727	11.3268	27.8068	29.9129	54204.5	101053	177617	124574	46924.3	54105.9	91437	112846	28536.1	31145.8	96516.7	89891.3	15.1221	23.4489	32.1859	21.1652	20.2	18.4658	25.3946	34.8602	10.7727	11.3268	27.8068	29.9129
K2M1_SHEEP	17	10	147.984	0.581612	0.321018	19.9401	0.118211	Neurons	Oligodendrocytes	12911.2		156.04	3.81749	2.92102	0.433733	6.11652	1.14817	0.393358	0.52707	58.4931	3.32853	0.386913	0.463876	559317	16451.5	16119.6	2552.87	14208.6	3364.21	1416.34	1706.18	154944	9152.58	1342.96	1393.99	156.04	3.81749	2.92102	0.433733	6.11652	1.14817	0.393358	0.52707	58.4931	3.32853	0.386913	0.463876
P62717	5	2	27.7622	0.583069	0.321106	2.08084	0.117856	Neurons	Microglia	21017.5	60S ribosomal protein L18a OS=Mus musculus OX=10090 GN=Rpl18a PE=1 SV=1	0.15484	1.85966	1.60617	4.54292	1.47857	1.19328	1.48945	0.764543	0.449148	1.25644	1.03593	1.18171	555.018	8014.27	8863.61	26738.8	3434.7	3496.38	5362.99	2474.91	1189.76	3454.87	3595.67	3551.17	0.15484	1.85966	1.60617	4.54292	1.47857	1.19328	1.48945	0.764543	0.449148	1.25644	1.03593	1.18171
Q9EPQ8	12	9	80.9827	0.583445	0.321106	1.55425	0.117764	Microglia	Neurons	217280	Transcription factor 20 OS=Mus musculus OX=10090 GN=Tcf20 PE=1 SV=3	17.111	73.7538	48.4963	42.9129	47.1476	70.3865	75.0756	43.5777	28.161	37.1531	120.617	97.3689	61333.7	317844	267626	252577	109523	206236	270321	141066	74596.3	102161	418658	292603	17.111	73.7538	48.4963	42.9129	47.1476	70.3865	75.0756	43.5777	28.161	37.1531	120.617	97.3689
Q9CQI7	2	1	21.1649	0.586935	0.322519	1.49013	0.116919	Neurons	Microglia	25323.3	U2 small nuclear ribonucleoprotein B'' OS=Mus musculus OX=10090 GN=Snrpb2 PE=1 SV=1	1.72831	2.23075	3.87152	3.9844	1.06505	0.938005	3.57208	4.90147	0.890179	0.940205	4.03167	2.06678	6195.04	9613.47	21364.9	23451.4	2474.1	2748.41	12861.8	15866.6	2358.01	2585.32	13993.8	6210.89	1.72831	2.23075	3.87152	3.9844	1.06505	0.938005	3.57208	4.90147	0.890179	0.940205	4.03167	2.06678
P63044	1	1	4.9246	0.587694	0.322519	2.46739	0.116736	Microglia	Neurons	12747.8	Vesicle-associated membrane protein 2 OS=Mus musculus OX=10090 GN=Vamp2 PE=1 SV=2	0.138699	0.0153913	0.211441	0.0274986	0.0272844	0	0.363522	0.114763	0.260602	0	0.0680421	0.641115	497.159	66.3291	1166.83	161.851	63.3813	0	1308.92	371.501	690.314	0	236.173	1926.62	0.138699	0.0153913	0.211441	0.0274986	0.0272844	0	0.363522	0.114763	0.260602	0	0.0680421	0.641115
Q8R4E6	8	4	49.8853	0.590343	0.32351	3.15465	0.1161	Neurons	Microglia	40166.1	Purine-rich element-binding protein gamma OS=Mus musculus OX=10090 GN=Purg PE=1 SV=1	12.9792	1.26066	0.556747	5.07637	6.70761	1.88215	0.355556	0.153373	2.42745	2.50064	0.289668	1.08182	46523.4	5432.84	3072.4	29878.5	15581.7	5514.81	1280.23	496.483	6430.14	6876.09	1005.43	3250.99	12.9792	1.26066	0.556747	5.07637	6.70761	1.88215	0.355556	0.153373	2.42745	2.50064	0.289668	1.08182
Q7TMM9	36	2	359.543	0.592835	0.323994	1.30423	0.115505	Microglia	Neurons	50306.3	Tubulin beta-2A chain OS=Mus musculus OX=10090 GN=Tubb2a PE=1 SV=1	40.4654	34.2204	44.2716	18.6135	36.2403	65.4298	30.3499	38.8066	26.4885	67.881	48.5234	36.5308	145046	147474	244312	109556	84185.6	191713	109279	125621	70166.1	186655	168424	109779	40.4654	34.2204	44.2716	18.6135	36.2403	65.4298	30.3499	38.8066	26.4885	67.881	48.5234	36.5308
P35492	3	1	17.7291	0.592916	0.323994	5.02366	0.115486	Microglia	Neurons	72942.3	Histidine ammonia-lyase OS=Mus musculus OX=10090 GN=Hal PE=1 SV=1	0.426772	0.195573	0.620915	0.489802	1.13849	0.180849	0.346843	0.273724	7.78936	0.106175	0.447636	0.363146	1529.74	842.827	3426.51	2882.88	2644.7	529.899	1248.86	886.073	20633.4	291.954	1553.74	1091.29	0.426772	0.195573	0.620915	0.489802	1.13849	0.180849	0.346843	0.273724	7.78936	0.106175	0.447636	0.363146
Q504M8	4	1	23.9955	0.593862	0.32405	4.22687	0.115261	Neurons	Microglia	28789.8	Ras-related protein Rab-26 OS=Mus musculus OX=10090 GN=Rab26 PE=1 SV=1	0.00669214	4.74757	0.129741	0.71052	2.6232	0.19773	0.595888	0.783236	0.0559793	0.26957	0.507016	0.490997	23.9876	20459.8	715.973	4181.99	6093.66	579.36	2145.58	2535.42	148.285	741.248	1759.84	1475.5	0.00669214	4.74757	0.129741	0.71052	2.6232	0.19773	0.595888	0.783236	0.0559793	0.26957	0.507016	0.490997
Q9CWF2	33	1	358.66	0.594957	0.324184	1.30423	0.115001	Microglia	Neurons	50409.4	Tubulin beta-2B chain OS=Mus musculus OX=10090 GN=Tubb2b PE=1 SV=1	5.91122	4.99895	6.46723	2.71908	5.29401	9.55804	4.43354	5.66889	3.86947	9.91612	7.08834	5.33646	21188.5	21543.1	35689.3	16004	12297.9	28005.6	15963.6	18350.8	10249.9	27266.7	24603.5	16036.6	5.91122	4.99895	6.46723	2.71908	5.29401	9.55804	4.43354	5.66889	3.86947	9.91612	7.08834	5.33646
P01326	2	2	10.7939	0.59588	0.324184	1.69696	0.114783	Oligodendrocytes	Neurons	12706.5	Insulin-2 OS=Mus musculus OX=10090 GN=Ins2 PE=1 SV=1	91.4945	8.09686	19.5391	0.567029	116.292	69.8073	8.70481	8.31786	72.3834	28.8577	15.2913	13.5557	327958	34893.6	107826	3337.43	270145	204540	31343	26925.8	191738	79351.1	53075.8	40736.2	91.4945	8.09686	19.5391	0.567029	116.292	69.8073	8.70481	8.31786	72.3834	28.8577	15.2913	13.5557
Q9DBE9	3	2	17.2865	0.596644	0.324184	3.68286	0.114603	Microglia	Oligodendrocytes	95931.7	pre-rRNA 2'-O-ribose RNA methyltransferase FTSJ3 OS=Mus musculus OX=10090 GN=Ftsj3 PE=1 SV=1	0.361397	0.842266	1.52937	0.128876	0.2474	0.183165	0.417011	0.16193	3.1503	0.0685346	0.355027	0.144012	1295.41	3629.76	8439.82	758.541	574.707	536.685	1501.51	524.183	8344.9	188.452	1232.29	432.77	0.361397	0.842266	1.52937	0.128876	0.2474	0.183165	0.417011	0.16193	3.1503	0.0685346	0.355027	0.144012
B1AZI6	15	11	91.9845	0.601801	0.326327	1.64644	0.113395	Microglia	Neurons	184656	THO complex subunit 2 OS=Mus musculus OX=10090 GN=Thoc2 PE=1 SV=1	13.3902	7.90093	10.228	2.53157	17.9478	11.7468	7.41239	5.54095	11.8643	29.8379	6.88548	7.47466	47996.5	34049.2	56442.9	14900.3	41692.5	34418.7	26689.4	17936.6	31427.7	82046.5	23899.3	22462.1	13.3902	7.90093	10.228	2.53157	17.9478	11.7468	7.41239	5.54095	11.8643	29.8379	6.88548	7.47466
P58043	3	1	25.7603	0.60229	0.326327	1.42713	0.113281	Microglia	Neurons	54833	Sestrin-2 OS=Mus musculus OX=10090 GN=Sesn2 PE=1 SV=1	0.0875311	0.143761	0.159395	2.80498	1.95775	0.107953	0.645349	1.45627	1.4857	0.819017	0.862325	1.3936	313.751	619.54	879.617	16509.6	4547.81	316.307	2323.68	4714.09	3935.51	2252.08	2993.11	4187.9	0.0875311	0.143761	0.159395	2.80498	1.95775	0.107953	0.645349	1.45627	1.4857	0.819017	0.862325	1.3936
Q91YE7	9	5	55.6881	0.60583	0.327303	4.82938	0.112461	Microglia	Oligodendrocytes	92824.4	RNA-binding protein 5 OS=Mus musculus OX=10090 GN=Rbm5 PE=1 SV=1	0.873316	10.7298	2.37407	0.76602	0.515873	1.38848	0.833663	0.955472	0.368722	1.09282	15.6663	0.709379	3130.36	46240.3	13101.3	4508.65	1198.36	4068.32	3001.73	3092.96	976.716	3004.98	54377.5	2131.76	0.873316	10.7298	2.37407	0.76602	0.515873	1.38848	0.833663	0.955472	0.368722	1.09282	15.6663	0.709379
KRHB6_HUMAN	33	3	350.088	0.606528	0.327303	5.65483	0.1123	Microglia	Oligodendrocytes	55154.5		5.95408	2.6907	2.65029	1.84698	3.03076	0.153184	2.27751	2.63371	40.7076	1.83159	1.14566	2.09193	21342.1	11595.6	14625.6	10871	7040.41	448.839	8200.51	8525.59	107831	5036.39	3976.56	6286.46	5.95408	2.6907	2.65029	1.84698	3.03076	0.153184	2.27751	2.63371	40.7076	1.83159	1.14566	2.09193
Q8BFZ3	25	11	159.325	0.60665	0.327303	1.43414	0.112272	Neurons	Oligodendrocytes	42346.5	Beta-actin-like protein 2 OS=Mus musculus OX=10090 GN=Actbl2 PE=1 SV=1	26.402	42.712	33.085	13.4588	16.3062	16.3439	26.984	21.0121	34.4792	12.0892	24.7569	29.175	94636.5	184068	182579	79215.8	37879.1	47888.6	97160.1	68018.3	91332.6	33242	85930.7	87673.9	26.402	42.712	33.085	13.4588	16.3062	16.3439	26.984	21.0121	34.4792	12.0892	24.7569	29.175
Q80YA9	4	3	21.3519	0.609759	0.328326	1.81583	0.111559	Neurons	Oligodendrocytes	118537	Connector enhancer of kinase suppressor of ras 2 OS=Mus musculus OX=10090 GN=Cnksr2 PE=1 SV=1	1.95295	0.305856	1.23638	3.28505	0.236907	0.143126	2.2428	1.11112	0.45875	0.588614	0.765565	2.58764	7000.25	1318.1	6822.92	19335.2	550.331	419.367	8075.54	3596.82	1215.19	1618.53	2657.26	7776.12	1.95295	0.305856	1.23638	3.28505	0.236907	0.143126	2.2428	1.11112	0.45875	0.588614	0.765565	2.58764
Q9D0E1	52	45	397.121	0.610258	0.328326	1.2972	0.111445	Neurons	Oligodendrocytes	77991.2	Heterogeneous nuclear ribonucleoprotein M OS=Mus musculus OX=10090 GN=Hnrnpm PE=1 SV=3	36.3847	50.6908	35.968	29.971	30.0103	25.7584	36.8342	25.3547	13.7845	43.7654	35.5832	45.2013	130419	218453	198488	176404	69713.4	75473.6	132627	82075.8	36514	120343	123508	135835	36.3847	50.6908	35.968	29.971	30.0103	25.7584	36.8342	25.3547	13.7845	43.7654	35.5832	45.2013
G3X8R9	2	1	11.553	0.612025	0.328816	13.2083	0.111042	Microglia	Neurons	23851.1	Transmembrane domain-containing protein TMIGD3 OS=Mus musculus OX=10090 GN=Tmigd3 PE=2 SV=1	1.08197	0.213769	0.050362	0.0922348	0.947065	1.62426	0.319427	0.262268	18.264	0.58877	0.0223564	0.122822	3878.26	921.245	277.922	542.876	2200.02	4759.17	1150.14	848.991	48379.8	1618.96	77.5984	369.092	1.08197	0.213769	0.050362	0.0922348	0.947065	1.62426	0.319427	0.262268	18.264	0.58877	0.0223564	0.122822
Q9Z103	8	5	43.2545	0.619183	0.33184	1.89607	0.109429	Neurons	Oligodendrocytes	125848	Activity-dependent neuroprotector homeobox protein OS=Mus musculus OX=10090 GN=Adnp PE=1 SV=2	3.16911	0.885907	1.40064	0.930549	1.43492	0.819611	0.684104	0.429498	4.28482	0.833953	0.287879	0.603671	11359.5	3817.84	7729.43	5477.03	3333.29	2401.51	2463.22	1390.33	11350.2	2293.15	999.22	1814.09	3.16911	0.885907	1.40064	0.930549	1.43492	0.819611	0.684104	0.429498	4.28482	0.833953	0.287879	0.603671
P62852	6	6	65.2308	0.619385	0.33184	1.4438	0.109384	Oligodendrocytes	Neurons	13799.2	40S ribosomal protein S25 OS=Mus musculus OX=10090 GN=Rps25 PE=1 SV=1	8.7404	9.19738	6.90182	25.6958	12.8824	8.0372	20.5124	31.5308	9.44158	9.48048	23.9577	15.84	31329.6	39636.3	38087.6	151240	29925.6	23549.5	73858	102069	25010	26068.8	83156.6	47600.8	8.7404	9.19738	6.90182	25.6958	12.8824	8.0372	20.5124	31.5308	9.44158	9.48048	23.9577	15.84
P70288	14	7	107.183	0.620618	0.331852	2.0561	0.109108	Microglia	Neurons	55872.5	Histone deacetylase 2 OS=Mus musculus OX=10090 GN=Hdac2 PE=1 SV=1	29.9671	33.2191	24.6821	14.0046	28.4761	71.1143	43.5907	22.6085	7.42092	81.5849	62.4574	57.9974	107416	143158	136208	82428.4	66149.6	208369	156955	73186.1	19657.4	224337	216788	174288	29.9671	33.2191	24.6821	14.0046	28.4761	71.1143	43.5907	22.6085	7.42092	81.5849	62.4574	57.9974
Q99NE5	1	1	4.6116	0.621138	0.331852	2.1881	0.108993	Microglia	Oligodendrocytes	164416	Regulating synaptic membrane exocytosis protein 1 OS=Mus musculus OX=10090 GN=Rims1 PE=1 SV=2	5.52227	5.51736	5.7144	0	7.74593	5.27345	1.77236	0.97668	2.75221	14.4253	15.4992	1.82606	19794.3	23777.2	31534.8	0	17993.7	15451.5	6381.64	3161.62	7290.38	39665.8	53797.5	5487.51	5.52227	5.51736	5.7144	0	7.74593	5.27345	1.77236	0.97668	2.75221	14.4253	15.4992	1.82606
P07724	10	5	63.0376	0.624067	0.332942	1.31234	0.108343	Neurons	Microglia	70745.6	Albumin OS=Mus musculus OX=10090 GN=Alb PE=1 SV=3	5.48945	12.7687	10.6885	7.60336	4.41645	4.77439	7.6293	13.9395	4.72258	2.59243	12.2932	8.24269	19676.7	55026.9	58984.3	44751.9	10259.3	13989.3	27470.4	45123.6	12509.8	7128.49	42669.5	24770.1	5.48945	12.7687	10.6885	7.60336	4.41645	4.77439	7.6293	13.9395	4.72258	2.59243	12.2932	8.24269
Q9JIK5	9	7	53.094	0.624913	0.332942	1.30021	0.108156	Microglia	Oligodendrocytes	94178.6	Nucleolar RNA helicase 2 OS=Mus musculus OX=10090 GN=Ddx21 PE=1 SV=3	2.62438	2.47187	2.03407	7.67672	2.51271	3.00588	2.724	3.79802	5.06152	3.26539	3.44561	3.8828	9406.96	10652.6	11225	45183.7	5836.99	8807.39	9808.16	12294.6	13407.6	8978.97	11959.6	11668.2	2.62438	2.47187	2.03407	7.67672	2.51271	3.00588	2.724	3.79802	5.06152	3.26539	3.44561	3.8828
D3YXK2	24	14	184.217	0.630671	0.33522	1.41796	0.106894	Oligodendrocytes	Neurons	105617	Scaffold attachment factor B1 OS=Mus musculus OX=10090 GN=Safb PE=1 SV=2	7.12467	16.3571	18.2344	12.8454	10.187	14.1657	29.9276	23.0857	8.37259	13.0751	26.096	28.437	25538.1	70491.4	100626	75605.8	23664.3	41506.3	107759	74730.8	22178.4	35953.2	90578.8	85456.2	7.12467	16.3571	18.2344	12.8454	10.187	14.1657	29.9276	23.0857	8.37259	13.0751	26.096	28.437
P50446	39	4	280.086	0.630936	0.33522	2.53679	0.106836	Microglia	Oligodendrocytes	59677.4	Keratin_ type II cytoskeletal 6A OS=Mus musculus OX=10090 GN=Krt6a PE=1 SV=3	27.9217	5.74863	7.49751	8.75043	14.2152	8.18685	7.41883	7.6191	66.7577	5.89519	12.4957	9.82895	100084	24773.8	41374.9	51503.3	33021.7	23988	26712.6	24663.8	176836	16210.2	43372.2	29537	27.9217	5.74863	7.49751	8.75043	14.2152	8.18685	7.41883	7.6191	66.7577	5.89519	12.4957	9.82895
K1H7_HUMAN	10	2	72.0795	0.633574	0.33572	11.2089	0.106264	Neurons	Oligodendrocytes	51115.9		8.04872	0.0390274	0.0700232	0.0683204	0.125891	0.561087	0.0263375	0.0205718	0.260991	0.612354	0.784782	0.045904	28850.2	168.19	386.422	402.121	292.444	1644.02	94.8323	66.5931	691.345	1683.81	2723.96	137.946	8.04872	0.0390274	0.0700232	0.0683204	0.125891	0.561087	0.0263375	0.0205718	0.260991	0.612354	0.784782	0.045904
Q4FK66	1	1	6.6929	0.633628	0.33572	1.38599	0.106252	Oligodendrocytes	Microglia	37664.7	Pre-mRNA-splicing factor 38A OS=Mus musculus OX=10090 GN=Prpf38a PE=1 SV=1	2.25616	1.5942	1.63979	11.8411	2.79593	2.8021	8.48231	7.95364	0.363302	1.18444	5.45439	8.89554	8087.09	6870.23	9049.17	69694.3	6494.91	8210.33	30541.8	25746.8	962.358	3256.89	18932.1	26732	2.25616	1.5942	1.63979	11.8411	2.79593	2.8021	8.48231	7.95364	0.363302	1.18444	5.45439	8.89554
Q7SIG6	5	1	28.2294	0.640978	0.339146	4.04495	0.104675	Microglia	Neurons	108060	Arf-GAP with SH3 domain_ ANK repeat and PH domain-containing protein 2 OS=Mus musculus OX=10090 GN=Asap2 PE=1 SV=3	0.913481	0.104441	0.128173	0.298673	1.10743	0.131678	0.250703	0.2075	5.1189	0.0476658	0.461003	0.216436	3274.33	450.09	707.319	1757.93	2572.54	385.824	902.694	671.699	13559.6	131.068	1600.13	650.414	0.913481	0.104441	0.128173	0.298673	1.10743	0.131678	0.250703	0.2075	5.1189	0.0476658	0.461003	0.216436
P84104	6	4	54.6634	0.64272	0.339599	2.24841	0.104305	Neurons	Microglia	19557.7	Serine/arginine-rich splicing factor 3 OS=Mus musculus OX=10090 GN=Srsf3 PE=1 SV=1	48.4853	56.2261	55.6953	3.38443	19.6383	20.5355	37.5948	38.2986	14.451	7.0056	25.9241	25.4669	173793	242308	307353	19920.1	45619.3	60170.1	135366	123977	38279.5	19263.5	89981.8	76530.7	48.4853	56.2261	55.6953	3.38443	19.6383	20.5355	37.5948	38.2986	14.451	7.0056	25.9241	25.4669
P56959	15	13	121.823	0.645023	0.340225	3.31602	0.103818	Oligodendrocytes	Neurons	52901.3	RNA-binding protein FUS OS=Mus musculus OX=10090 GN=Fus PE=1 SV=1	36.2545	5.80783	2.47232	0.419669	21.0214	120.295	5.91806	1.83491	27.9821	72.3078	2.61691	2.56419	129953	25029	13643.5	2470.09	48832.4	352472	21308.9	5939.8	74122.5	198827	9083.23	7705.64	36.2545	5.80783	2.47232	0.419669	21.0214	120.295	5.91806	1.83491	27.9821	72.3078	2.61691	2.56419
K1HA_HUMAN	32	5	321.92	0.645679	0.340225	3.53131	0.10368	Neurons	Oligodendrocytes	47190		5.33778	0.280336	0.160143	0.367039	0.702523	0.46599	0.284425	0.287294	3.10551	1.6773	0.242428	0.295284	19133	1208.12	883.749	2160.32	1631.95	1365.38	1024.12	930.003	8226.27	4612.13	841.461	887.358	5.33778	0.280336	0.160143	0.367039	0.702523	0.46599	0.284425	0.287294	3.10551	1.6773	0.242428	0.295284
P70399	17	11	101.445	0.651967	0.343067	1.81795	0.102365	Microglia	Neurons	214902	TP53-binding protein 1 OS=Mus musculus OX=10090 GN=Tp53bp1 PE=1 SV=3	27.1932	11.6407	6.67261	5.14888	18.4989	33.9149	9.10016	4.61514	17.6096	54.5051	8.50997	11.4645	97472.9	50165.7	36822.7	30305.3	42972.7	99372.7	32766.5	14939.7	46646.6	149875	29537.9	34452	27.1932	11.6407	6.67261	5.14888	18.4989	33.9149	9.10016	4.61514	17.6096	54.5051	8.50997	11.4645
K2C1_HUMAN	76	52	560.648	0.65544	0.344422	1.57126	0.101647	Microglia	Oligodendrocytes	66057.6		543.572	91.2243	125.787	320.281	356.104	236.265	184.467	225.275	882.6	208.874	269.12	213.985	1.94841e+06	393133	694152	1.88511e+06	827223	692270	664203	729239	2.33794e+06	574349	934108	643048	543.572	91.2243	125.787	320.281	356.104	236.265	184.467	225.275	882.6	208.874	269.12	213.985
Q8C1B7	5	4	20.8588	0.664077	0.347357	1.67157	0.0998838	Oligodendrocytes	Neurons	50036.9	Septin-11 OS=Mus musculus OX=10090 GN=Septin11 PE=1 SV=4	4.29169	2.33616	4.22527	7.19594	6.1854	3.36277	5.67373	14.9484	2.32888	2.73667	10.3011	12.6016	15383.3	10067.7	23317.1	42353.9	14368.6	9853.12	20429.1	48389.7	6169.01	7525.13	35754.9	37869	4.29169	2.33616	4.22527	7.19594	6.1854	3.36277	5.67373	14.9484	2.32888	2.73667	10.3011	12.6016
P60202	7	7	56.5265	0.664226	0.347357	1.39565	0.0998537	Microglia	Neurons	30875.6	Myelin proteolipid protein OS=Mus musculus OX=10090 GN=Plp1 PE=1 SV=2	24.2323	28.6494	21.6589	20.5355	11.6463	23.772	38.0681	35.3929	41.4235	18.4766	22.9057	49.887	86859.5	123465	119524	120868	27054.2	69653.3	137070	114570	109728	50805.8	79505.1	149916	24.2323	28.6494	21.6589	20.5355	11.6463	23.772	38.0681	35.3929	41.4235	18.4766	22.9057	49.887
Q02248	3	1	30.771	0.664404	0.347357	2.60859	0.0998177	Oligodendrocytes	Neurons	86098.1	Catenin beta-1 OS=Mus musculus OX=10090 GN=Ctnnb1 PE=1 SV=1	2.17158	1.20573	0.229654	0.0750199	1.09086	1.63807	0.231464	6.64438	3.3502	1.61337	0.439051	0.00964597	7783.93	5196.12	1267.34	441.553	2534.04	4799.63	833.421	21508.6	8874.43	4436.35	1523.94	28.9871	2.17158	1.20573	0.229654	0.0750199	1.09086	1.63807	0.231464	6.64438	3.3502	1.61337	0.439051	0.00964597
Q8VDQ8	8	6	42.4574	0.664647	0.347357	1.55296	0.0997686	Microglia	Oligodendrocytes	43883.6	NAD-dependent protein deacetylase sirtuin-2 OS=Mus musculus OX=10090 GN=Sirt2 PE=1 SV=2	1.34734	2.61743	5.68556	2.99694	3.23827	1.68597	2.00513	2.20993	6.28825	1.57316	2.09803	4.23352	4829.47	11279.9	31375.7	17639.4	7522.44	4939.99	7219.77	7153.77	16657.1	4325.78	7282.22	12722.2	1.34734	2.61743	5.68556	2.99694	3.23827	1.68597	2.00513	2.20993	6.28825	1.57316	2.09803	4.23352
P67871	5	3	40.6123	0.668394	0.34884	1.54911	0.0990151	Oligodendrocytes	Microglia	25284.7	Casein kinase II subunit beta OS=Mus musculus OX=10090 GN=Csnk2b PE=1 SV=1	2.92419	1.56092	5.68315	0.715223	1.87749	1.62615	4.97865	3.60775	2.20485	0.496171	2.50949	2.59398	10481.6	6726.84	31362.4	4209.67	4361.37	4764.71	17926.4	11678.7	5840.46	1364.34	8710.37	7795.18	2.92419	1.56092	5.68315	0.715223	1.87749	1.62615	4.97865	3.60775	2.20485	0.496171	2.50949	2.59398
P60122	13	10	95.6631	0.673771	0.350685	2.29242	0.0979443	Microglia	Neurons	50556.2	RuvB-like 1 OS=Mus musculus OX=10090 GN=Ruvbl1 PE=1 SV=1	2.99872	6.52781	11.1867	6.51494	5.09732	4.19239	12.1794	14.0648	8.77315	2.06288	31.2129	20.3694	10748.8	28131.7	61733.4	38345.7	11841	12283.9	43853.8	45529.3	23239.4	5672.38	108339	61212.3	2.99872	6.52781	11.1867	6.51494	5.09732	4.19239	12.1794	14.0648	8.77315	2.06288	31.2129	20.3694
O55143	30	17	216.509	0.674401	0.350685	1.23002	0.0978197	Neurons	Microglia	116512	Sarcoplasmic/endoplasmic reticulum calcium ATPase 2 OS=Mus musculus OX=10090 GN=Atp2a2 PE=1 SV=2	10.7405	6.54712	12.9055	13.5039	4.41107	4.60303	6.02483	23.117	5.96515	3.54643	15.2669	10.7469	38498.8	28215	71218.7	79481.5	10246.8	13487.2	21693.3	74832.3	15801.2	9751.76	52991.2	32295.6	10.7405	6.54712	12.9055	13.5039	4.41107	4.60303	6.02483	23.117	5.96515	3.54643	15.2669	10.7469
P11103	3	3	15.3398	0.674671	0.350685	1.43834	0.0977663	Microglia	Oligodendrocytes	113898	Poly [ADP-ribose] polymerase 1 OS=Mus musculus OX=10090 GN=Parp1 PE=1 SV=3	0.345563	3.08607	3.89804	5.75034	2.06658	3.7059	3.27799	3.37118	1.47471	5.91922	5.60248	4.8701	1238.65	13299.5	21511.2	33845.4	4800.64	10858.5	11802.9	10912.9	3906.39	16276.3	19446.1	14635.1	0.345563	3.08607	3.89804	5.75034	2.06658	3.7059	3.27799	3.37118	1.47471	5.91922	5.60248	4.8701
Q9DBR3	4	1	30.6747	0.677281	0.351565	10.1902	0.0972521	Microglia	Neurons	76504.7	Armadillo repeat-containing protein 8 OS=Mus musculus OX=10090 GN=Armc8 PE=1 SV=2	0.0333626	0	0.148976	0.162051	0	0.0131749	0.0614727	1.45905	0	0.0110773	3.45905	0.0392653	119.587	0	822.121	953.799	0	38.6033	221.342	4723.1	0	30.4597	12006.3	117.996	0.0333626	0	0.148976	0.162051	0	0.0131749	0.0614727	1.45905	0	0.0110773	3.45905	0.0392653
P62827	7	2	46.0391	0.679391	0.352184	1.32344	0.0968384	Neurons	Microglia	24594.2	GTP-binding nuclear protein Ran OS=Mus musculus OX=10090 GN=Ran PE=1 SV=3	1.66862	9.84857	6.91131	6.15073	7.17767	4.99132	5.35245	6.87701	5.68885	2.24693	4.17439	6.46209	5981.1	42442.6	38139.9	36202	16673.6	14624.9	19272.3	22261.6	15069.3	6178.47	14489.2	19419.2	1.66862	9.84857	6.91131	6.15073	7.17767	4.99132	5.35245	6.87701	5.68885	2.24693	4.17439	6.46209
G5E829	9	3	65.5333	0.681366	0.352731	1.65704	0.0964528	Oligodendrocytes	Neurons	135717	Plasma membrane calcium-transporting ATPase 1 OS=Mus musculus OX=10090 GN=Atp2b1 PE=1 SV=1	5.02298	3.62132	5.51655	5.04356	2.9442	17.5838	5.68461	5.60984	3.76573	7.07401	12.5496	4.7777	18004.6	15606.2	30443	29685.4	6839.34	51521.7	20468.3	18159.6	9975.13	19451.7	43559.2	14357.5	5.02298	3.62132	5.51655	5.04356	2.9442	17.5838	5.68461	5.60984	3.76573	7.07401	12.5496	4.7777
Q04750	21	15	141.972	0.682358	0.352768	3.49672	0.0962598	Microglia	Oligodendrocytes	91332.1	DNA topoisomerase 1 OS=Mus musculus OX=10090 GN=Top1 PE=1 SV=2	5.0581	13.7779	17.3335	8.73	6.90918	4.05569	6.87378	10.1957	78.489	2.97637	7.86688	8.69618	18130.5	59376.3	95654.8	51383.1	16049.9	11883.4	24750.1	33004.6	207911	8184.24	27305.8	26132.9	5.0581	13.7779	17.3335	8.73	6.90918	4.05569	6.87378	10.1957	78.489	2.97637	7.86688	8.69618
Q3TWW8	11	8	83.1401	0.683483	0.352875	1.23689	0.0960413	Oligodendrocytes	Neurons	39139.4	Serine/arginine-rich splicing factor 6 OS=Mus musculus OX=10090 GN=Srsf6 PE=1 SV=1	6.48369	6.18947	2.96683	4.07716	5.20182	3.63655	8.68213	6.86748	6.1148	3.06012	4.76766	6.25592	23240.5	26673.7	16372.4	23997.4	12083.7	10655.3	31261.3	22230.8	16197.6	8414.53	16548.4	18799.7	6.48369	6.18947	2.96683	4.07716	5.20182	3.63655	8.68213	6.86748	6.1148	3.06012	4.76766	6.25592
THIO_HUMAN	3	2	21.7044	0.686858	0.353802	2.02023	0.0953892	Microglia	Oligodendrocytes	11891.5		17.2981	9.30319	10.3751	14.5152	15.196	7.11765	8.41413	9.82858	54.0032	6.08026	12.0134	9.83604	62004.2	40092.3	57254.6	85433.9	35300	20855.1	30296.3	31816.2	143050	16719.1	41698.4	29558.3	17.2981	9.30319	10.3751	14.5152	15.196	7.11765	8.41413	9.82858	54.0032	6.08026	12.0134	9.83604
E9Q1P8	2	1	16.1888	0.687123	0.353802	4.73484	0.0953382	Microglia	Oligodendrocytes	60033.1	Interferon regulatory factor 2-binding protein 2 OS=Mus musculus OX=10090 GN=Irf2bp2 PE=1 SV=1	0.19788	0	0.00777828	0.271594	0.120357	0	0.00312986	0.0480305	0.806863	0	0.00407721	0.00116765	709.292	0	42.9243	1598.55	279.588	0	11.2695	155.48	2137.32	0	14.1519	3.50891	0.19788	0	0.00777828	0.271594	0.120357	0	0.00312986	0.0480305	0.806863	0	0.00407721	0.00116765
P50516	7	5	40.1636	0.690565	0.355097	1.35005	0.0946784	Neurons	Microglia	68668.4	V-type proton ATPase catalytic subunit A OS=Mus musculus OX=10090 GN=Atp6v1a PE=1 SV=2	1.14595	3.86964	2.59088	3.18467	4.57914	2.24004	1.61269	1.58187	3.56309	1.82352	0.952423	1.6541	4107.59	16676.3	14297.7	18744.3	10637.3	6563.46	5806.73	5120.68	9438.36	5014.19	3305.84	4970.75	1.14595	3.86964	2.59088	3.18467	4.57914	2.24004	1.61269	1.58187	3.56309	1.82352	0.952423	1.6541
Q9WV02	30	15	233.596	0.692441	0.355585	1.296	0.0943207	Microglia	Neurons	42300.9	RNA-binding motif protein_ X chromosome OS=Mus musculus OX=10090 GN=Rbmx PE=1 SV=1	58.1918	152.978	91.1421	98.3856	123.141	121.537	135.951	81.8758	70.689	85.0862	192.611	170.916	208586	659261	502966	579079	286055	356111	489510	265041	187250	233965	668549	513619	58.1918	152.978	91.1421	98.3856	123.141	121.537	135.951	81.8758	70.689	85.0862	192.611	170.916
P62245	7	7	76.2902	0.694113	0.355967	1.93674	0.094003	Microglia	Neurons	14953.6	40S ribosomal protein S15a OS=Mus musculus OX=10090 GN=Rps15a PE=1 SV=2	22.7249	21.355	13.2848	8.82327	19.9411	44.9024	11.5179	11.9759	18.2745	81.987	13.9867	13.9408	81456.2	92030	73312	51932.1	46323	131567	41471.8	38767.2	48407.7	225443	48547.6	41893.6	22.7249	21.355	13.2848	8.82327	19.9411	44.9024	11.5179	11.9759	18.2745	81.987	13.9867	13.9408
Q61466	4	1	25.9314	0.699564	0.358284	1.61621	0.0929754	Oligodendrocytes	Microglia	58529.8	SWI/SNF-related matrix-associated actin-dependent regulator of chromatin subfamily D member 1 OS=Mus musculus OX=10090 GN=Smarcd1 PE=1 SV=3	0.0695013	0.104551	1.10882	0.179084	0.703347	0.0236562	0.568081	0.970031	0.852062	0.118911	0.168162	0.262367	249.124	450.565	6118.99	1054.05	1633.86	69.314	2045.46	3140.09	2257.05	326.975	583.685	788.438	0.0695013	0.104551	1.10882	0.179084	0.703347	0.0236562	0.568081	0.970031	0.852062	0.118911	0.168162	0.262367
P07744	11	3	110.263	0.704643	0.360404	1.28649	0.0920284	Microglia	Neurons	56625.6	Keratin_ type II cytoskeletal 4 OS=Mus musculus OX=10090 GN=Krt4 PE=1 SV=2	0.515517	0.953632	1.46501	1.22248	1.11443	0.586552	1.16215	1.99914	1.5887	0.770356	1.18145	1.80697	1847.85	4109.7	8084.64	7195.3	2588.81	1718.63	4184.5	6471.43	4208.35	2118.28	4100.8	5430.13	0.515517	0.953632	1.46501	1.22248	1.11443	0.586552	1.16215	1.99914	1.5887	0.770356	1.18145	1.80697
P14094	10	6	59.8037	0.706377	0.360531	1.29053	0.0917073	Microglia	Oligodendrocytes	35593.8	Sodium/potassium-transporting ATPase subunit beta-1 OS=Mus musculus OX=10090 GN=Atp1b1 PE=1 SV=1	23.7713	2.12917	4.50481	1.59855	11.1934	8.20582	3.48199	3.00532	9.29731	14.5345	5.39025	4.18537	85207	9175.7	24859.7	9408.74	26002.2	24043.5	12537.4	9728.56	24627.9	39966.2	18709.4	12577.5	23.7713	2.12917	4.50481	1.59855	11.1934	8.20582	3.48199	3.00532	9.29731	14.5345	5.39025	4.18537
Q8C7E9	6	1	32.2521	0.706772	0.360531	1.62364	0.0916343	Microglia	Neurons	66090.7	Cleavage stimulation factor subunit 2 tau variant OS=Mus musculus OX=10090 GN=Cstf2t PE=1 SV=2	0.0262909	0.122907	0.0349717	0.0178678	0.0421706	0.0803994	0.153206	0.0253043	0.136024	0.0346918	0.130885	0.0264357	94.2386	529.669	192.991	105.167	97.9617	235.575	551.641	81.9128	360.317	95.3934	454.299	79.4421	0.0262909	0.122907	0.0349717	0.0178678	0.0421706	0.0803994	0.153206	0.0253043	0.136024	0.0346918	0.130885	0.0264357
P84091	12	10	58.4873	0.711437	0.362029	2.90586	0.090777	Oligodendrocytes	Neurons	49996.9	AP-2 complex subunit mu OS=Mus musculus OX=10090 GN=Ap2m1 PE=1 SV=1	4.12656	3.00874	3.88682	2.11565	2.58031	3.43716	2.40152	29.7575	2.43698	8.59764	2.9195	3.45196	14791.5	12966.2	21449.3	12452.3	5994.03	10071.1	8647.04	96328.1	6455.38	23641.3	10133.5	10373.5	4.12656	3.00874	3.88682	2.11565	2.58031	3.43716	2.40152	29.7575	2.43698	8.59764	2.9195	3.45196
Q99MR6	12	9	61.0969	0.711596	0.362029	1.29259	0.0907479	Oligodendrocytes	Microglia	100909	Serrate RNA effector molecule homolog OS=Mus musculus OX=10090 GN=Srrt PE=1 SV=1	12.2821	19.2285	13.087	8.23891	9.94449	28.5747	13.7179	12.9427	12.6327	9.23855	15.3155	13.239	44024.4	82865.7	72220.5	48492.6	23100.9	83725.5	49393.4	41897	33463.1	25403.6	53159.6	39784.7	12.2821	19.2285	13.087	8.23891	9.94449	28.5747	13.7179	12.9427	12.6327	9.23855	15.3155	13.239
O08810	39	28	354.144	0.712743	0.362132	1.62744	0.0905385	Microglia	Oligodendrocytes	110330	116 kDa U5 small nuclear ribonucleoprotein component OS=Mus musculus OX=10090 GN=Eftud2 PE=1 SV=1	26.1171	26.2826	24.5017	25.9902	15.1282	36.0101	12.8441	13.726	11.2882	92.3589	9.54451	13.274	93615.6	113266	135212	152973	35142.5	105512	46247.2	44432.5	29901.7	253963	33128.8	39889.8	26.1171	26.2826	24.5017	25.9902	15.1282	36.0101	12.8441	13.726	11.2882	92.3589	9.54451	13.274
Q6PFR5	9	6	65.4123	0.714447	0.362518	2.52025	0.0902281	Neurons	Microglia	32373.3	Transformer-2 protein homolog alpha OS=Mus musculus OX=10090 GN=Tra2a PE=1 SV=1	0.325468	5.37856	15.0683	3.15021	3.00844	0.721563	3.93815	2.68328	3.25961	0.901591	3.03451	2.29638	1166.62	23179	83153.9	18541.5	6988.56	2114.22	14179.9	8686.06	8634.46	2479.14	10532.7	6900.85	0.325468	5.37856	15.0683	3.15021	3.00844	0.721563	3.93815	2.68328	3.25961	0.901591	3.03451	2.29638
P08551	35	21	248.005	0.719651	0.364676	1.14778	0.0892872	Microglia	Oligodendrocytes	61565.6	Neurofilament light polypeptide OS=Mus musculus OX=10090 GN=Nefl PE=1 SV=5	65.6497	19.0137	12.9761	21.1662	32.7436	34.7863	23.0483	18.6826	31.5508	35.804	27.5195	30.5329	235318	81940	71608.3	124580	76062.8	101926	82989	60477.7	83575.6	98451.5	95519.5	91754.4	65.6497	19.0137	12.9761	21.1662	32.7436	34.7863	23.0483	18.6826	31.5508	35.804	27.5195	30.5329
Q80VQ1	4	3	25.5797	0.722194	0.365482	3.38226	0.0888311	Oligodendrocytes	Neurons	60153.6	Leucine-rich repeat-containing protein 1 OS=Mus musculus OX=10090 GN=Lrrc1 PE=1 SV=2	4.32648	1.94404	2.60006	0.0754523	15.6059	13.383	0.937402	0.33149	11.6603	9.52513	0.266715	2.73397	15508.1	8377.9	14348.4	444.098	36252.2	39212.9	3375.26	1073.07	30887.3	26191.6	925.763	8215.85	4.32648	1.94404	2.60006	0.0754523	15.6059	13.383	0.937402	0.33149	11.6603	9.52513	0.266715	2.73397
Q9EPU4	6	5	42.3829	0.726275	0.367063	1.40028	0.088104	Neurons	Oligodendrocytes	162130	Cleavage and polyadenylation specificity factor subunit 1 OS=Mus musculus OX=10090 GN=Cpsf1 PE=1 SV=1	1.55101	3.01015	5.75912	2.63621	1.63261	2.73876	3.06238	1.81905	1.19915	3.65262	3.97593	2.64886	5559.51	12972.3	31781.6	15516.2	3792.53	8024.72	11026.5	5888.45	3176.47	10043.7	13800.4	7960.09	1.55101	3.01015	5.75912	2.63621	1.63261	2.73876	3.06238	1.81905	1.19915	3.65262	3.97593	2.64886
KRHB1_HUMAN	31	3	326.497	0.727745	0.367322	2.10623	0.0878435	Microglia	Oligodendrocytes	56910.3		3.73711	0.785755	1.12787	0.397888	0.960797	1.22064	0.628432	0.488847	1.35981	4.57143	0.453103	0.563507	13395.5	3386.23	6224.13	2341.89	2231.92	3576.56	2262.77	1582.45	3602.04	12570.2	1572.71	1693.4	3.73711	0.785755	1.12787	0.397888	0.960797	1.22064	0.628432	0.488847	1.35981	4.57143	0.453103	0.563507
P17427	25	17	186.377	0.728871	0.367407	1.14193	0.0876445	Microglia	Neurons	104929	AP-2 complex subunit alpha-2 OS=Mus musculus OX=10090 GN=Ap2a2 PE=1 SV=2	8.70602	10.7605	9.73249	12.1328	9.11838	11.6754	11.7202	12.5347	7.99235	15.0129	10.3079	13.8846	31206.3	46372.4	53708.6	71411.1	21181.9	34209.6	42200.5	40576.3	21171.1	41281.6	35778.6	41724.8	8.70602	10.7605	9.73249	12.1328	9.11838	11.6754	11.7202	12.5347	7.99235	15.0129	10.3079	13.8846
A1A535	4	2	19.8035	0.730796	0.367894	1.3351	0.0873054	Oligodendrocytes	Neurons	95243.6	Ventricular zone-expressed PH domain-containing protein 1 OS=Mus musculus OX=10090 GN=Veph1 PE=2 SV=2	20.1438	9.8241	5.0608	23.6189	19.1079	37.6974	8.28098	13.2144	15.192	20.714	18.7616	11.3965	72204.7	42337.2	27927.9	139016	44387.3	110456	29816.9	42776.4	40242.5	56958.1	65121	34247.7	20.1438	9.8241	5.0608	23.6189	19.1079	37.6974	8.28098	13.2144	15.192	20.714	18.7616	11.3965
P16381	18	1	165.427	0.732154	0.368002	1.64044	0.0870669	Microglia	Neurons	73539.9	Putative ATP-dependent RNA helicase Pl10 OS=Mus musculus OX=10090 GN=D1Pas1 PE=1 SV=1	10.298	1.09403	7.04147	0.581574	7.13717	12.3772	7.09556	1.10087	27.9233	0.835614	0.823847	1.61015	36912.6	4714.76	38858.2	3423.03	16579.5	36266	25548.6	3563.64	73966.8	2297.72	2859.55	4838.68	10.298	1.09403	7.04147	0.581574	7.13717	12.3772	7.09556	1.10087	27.9233	0.835614	0.823847	1.61015
P62242	12	10	95.6853	0.73293	0.368002	1.13503	0.0869309	Neurons	Microglia	24490.3	40S ribosomal protein S8 OS=Mus musculus OX=10090 GN=Rps8 PE=1 SV=2	32.5198	38.853	37.2576	43.2992	28.3728	23.6547	32.4564	56.0856	33.5885	16.9462	49.9557	33.365	116566	167438	205605	254851	65909.6	69309.7	116864	181555	88973.2	46597.6	173395	100265	32.5198	38.853	37.2576	43.2992	28.3728	23.6547	32.4564	56.0856	33.5885	16.9462	49.9557	33.365
P14733	91	59	711.016	0.736021	0.369071	1.2934	0.0863914	Microglia	Neurons	67013.8	Lamin-B1 OS=Mus musculus OX=10090 GN=Lmnb1 PE=1 SV=3	136.389	56.4929	49.1391	46.0522	93.9119	103.025	66.396	80.6961	42.2763	197.558	59.5506	73.209	488880	243457	271173	271055	218156	301869	239069	261222	111987	543233	206699	220000	136.389	56.4929	49.1391	46.0522	93.9119	103.025	66.396	80.6961	42.2763	197.558	59.5506	73.209
P19783	3	2	23.8887	0.740534	0.370849	1.24248	0.0856097	Neurons	Oligodendrocytes	19587.5	Cytochrome c oxidase subunit 4 isoform 1_ mitochondrial OS=Mus musculus OX=10090 GN=Cox4i1 PE=1 SV=2	5.50379	3.03291	5.82262	2.57373	3.92896	1.92532	4.22295	3.55116	2.76681	3.02811	3.41446	5.37558	19728.1	13070.4	32132	15148.5	9126.91	5641.3	15205.4	11495.5	7329.07	8326.5	11851.5	16154.2	5.50379	3.03291	5.82262	2.57373	3.92896	1.92532	4.22295	3.55116	2.76681	3.02811	3.41446	5.37558
Q6A026	10	5	52.1003	0.743705	0.371952	1.59702	0.0850647	Neurons	Oligodendrocytes	151868	Sister chromatid cohesion protein PDS5 homolog A OS=Mus musculus OX=10090 GN=Pds5a PE=1 SV=3	4.04931	2.6108	5.34717	0.957391	1.56205	3.69977	1.10311	1.75308	8.2461	1.40641	1.0845	1.59886	14514.6	11251.3	29508.2	5635.02	3628.62	10840.5	3971.93	5674.91	21843.3	3867.25	3764.27	4804.72	4.04931	2.6108	5.34717	0.957391	1.56205	3.69977	1.10311	1.75308	8.2461	1.40641	1.0845	1.59886
Q8CGZ0	16	10	106.348	0.746005	0.372616	1.41531	0.0846714	Microglia	Oligodendrocytes	106568	Calcium homeostasis endoplasmic reticulum protein OS=Mus musculus OX=10090 GN=Cherp PE=1 SV=1	8.38219	9.82676	20.5552	5.1096	6.38147	9.35151	6.96773	18.4426	5.65205	14.1495	27.3978	11.0313	30045.6	42348.7	113433	30074.1	14824.1	27400.5	25088.4	59700.7	14971.9	38907.3	95097	33150.1	8.38219	9.82676	20.5552	5.1096	6.38147	9.35151	6.96773	18.4426	5.65205	14.1495	27.3978	11.0313
Q0P678	6	3	55.1174	0.747549	0.372902	1.27762	0.0844084	Microglia	Neurons	105922	Zinc finger CCCH domain-containing protein 18 OS=Mus musculus OX=10090 GN=Zc3h18 PE=1 SV=1	21.475	11.6003	10.5767	23.5458	14.6469	38.8318	13.531	17.2663	10.1816	29.8929	24.0117	21.7673	76976.1	49991.8	58367.4	138586	34024.5	113779	48720.5	55892.9	26970.4	82197.6	83344	65413.1	21.475	11.6003	10.5767	23.5458	14.6469	38.8318	13.531	17.2663	10.1816	29.8929	24.0117	21.7673
Q62312	2	1	9.8343	0.750213	0.373541	2.68868	0.0839566	Microglia	Oligodendrocytes	68604.6	TGF-beta receptor type-2 OS=Mus musculus OX=10090 GN=Tgfbr2 PE=1 SV=1	0	0.00866769	0.0649627	0.578472	0.137985	0	0.20423	0.164975	1.22006	0.107691	0	0.0359179	0	37.3536	358.495	3404.77	320.537	0	735.362	534.042	3231.85	296.122	0	107.937	0	0.00866769	0.0649627	0.578472	0.137985	0	0.20423	0.164975	1.22006	0.107691	0	0.0359179
P19246	13	5	103.544	0.750777	0.373541	1.5833	0.0838612	Neurons	Oligodendrocytes	117280	Neurofilament heavy polypeptide OS=Mus musculus OX=10090 GN=Nefh PE=1 SV=3	4.52656	4.79138	4.95401	56.4157	4.51132	5.88825	11.8609	22.3852	7.56345	15.0485	18.7664	15.5468	16225.2	20648.5	27338.6	332052	10479.7	17252.9	42706.9	72463.4	20035	41379.3	65137.6	46719.8	4.52656	4.79138	4.95401	56.4157	4.51132	5.88825	11.8609	22.3852	7.56345	15.0485	18.7664	15.5468
Q61937	10	7	120.47	0.752917	0.37412	4.03042	0.0835003	Neurons	Microglia	32731.2	Nucleophosmin OS=Mus musculus OX=10090 GN=Npm1 PE=1 SV=1	0.914615	95.2645	63.4435	84.7523	23.4057	24.4458	25.9897	26.623	11.4481	13.5688	14.6331	20.9826	3278.39	410545	350111	498836	54371.1	71627.5	93579.8	86181.5	30325.3	37310.6	50791.1	63054.7	0.914615	95.2645	63.4435	84.7523	23.4057	24.4458	25.9897	26.623	11.4481	13.5688	14.6331	20.9826
Q8CGY8	5	4	28.3706	0.755099	0.374719	1.28391	0.0831341	Neurons	Oligodendrocytes	118207	UDP-N-acetylglucosamine--peptide N-acetylglucosaminyltransferase 110 kDa subunit OS=Mus musculus OX=10090 GN=Ogt PE=1 SV=2	0.560468	1.46862	0.868083	1.0687	1.48498	0.688361	0.582288	0.33328	2.13528	0.115688	0.689122	0.25703	2008.97	6329.07	4790.5	6290.16	3449.57	2016.94	2096.61	1078.86	5656.18	318.111	2391.93	772.402	0.560468	1.46862	0.868083	1.0687	1.48498	0.688361	0.582288	0.33328	2.13528	0.115688	0.689122	0.25703
Q8CHH9	4	3	22.7118	0.756686	0.375021	1.67846	0.0828686	Microglia	Neurons	50154.6	Septin-8 OS=Mus musculus OX=10090 GN=Septin8 PE=1 SV=4	9.65454	11.5267	8.92391	1.89461	6.4624	15.1742	11.7896	11.1491	1.40965	17.51	25.6801	9.11045	34606.2	49674.6	49246.4	11151.3	15012.1	44461.4	42450.2	36090.9	3734.05	48148	89134.9	27377.8	9.65454	11.5267	8.92391	1.89461	6.4624	15.1742	11.7896	11.1491	1.40965	17.51	25.6801	9.11045
Q9CY58	3	3	18.2371	0.761279	0.376592	1.85714	0.0821048	Neurons	Microglia	44828.2	Plasminogen activator inhibitor 1 RNA-binding protein OS=Mus musculus OX=10090 GN=Serbp1 PE=1 SV=2	0.387311	1.26053	5.16388	1.60163	0.225177	1.02178	3.86108	2.54774	0.11596	0.936661	2.00745	1.47021	1388.3	5432.29	28496.8	9426.89	523.082	2993.86	13902.4	8247.31	307.169	2575.57	6967.8	4418.12	0.387311	1.26053	5.16388	1.60163	0.225177	1.02178	3.86108	2.54774	0.11596	0.936661	2.00745	1.47021
Q501J6	40	26	311.151	0.761818	0.376592	1.51394	0.0820157	Oligodendrocytes	Microglia	73026.9	Probable ATP-dependent RNA helicase DDX17 OS=Mus musculus OX=10090 GN=Ddx17 PE=1 SV=1	14.0914	23.1349	25.3553	26.7576	15.183	8.85663	34.8311	70.5464	17.448	3.89913	41.2009	22.9357	50510	99700.6	139923	157490	35269.8	25950.4	125414	228366	46218.4	10721.6	143008	68924.2	14.0914	23.1349	25.3553	26.7576	15.183	8.85663	34.8311	70.5464	17.448	3.89913	41.2009	22.9357
Q02105	1	1	5.0514	0.766903	0.378618	1.65505	0.0811789	Neurons	Microglia	26390.8	Complement C1q subcomponent subunit C OS=Mus musculus OX=10090 GN=C1qc PE=1 SV=2	10.9706	0.0861902	4.11996	5.38288	2.5597	7.44261	4.19831	5.26522	1.96522	4.46046	2.50841	3.48821	39323.5	371.439	22735.9	31682.6	5946.13	21807.3	15116.7	17044.1	5205.73	12265.1	8706.62	10482.4	10.9706	0.0861902	4.11996	5.38288	2.5597	7.44261	4.19831	5.26522	1.96522	4.46046	2.50841	3.48821
P62900	4	3	25.3453	0.772894	0.381085	1.22465	0.0802036	Neurons	Microglia	14462.9	60S ribosomal protein L31 OS=Mus musculus OX=10090 GN=Rpl31 PE=1 SV=1	14.2104	20.4198	19.3434	6.12861	9.45678	10.3533	15.1842	14.7477	8.62791	3.99487	21.1232	15.3312	50936.6	87999.5	106746	36071.8	21968	30335.9	54672.8	47740	22854.7	10984.8	73318.2	46071.9	14.2104	20.4198	19.3434	6.12861	9.45678	10.3533	15.1842	14.7477	8.62791	3.99487	21.1232	15.3312
P20357	15	10	82.435	0.783676	0.385905	1.43761	0.0784763	Microglia	Neurons	199531	Microtubule-associated protein 2 OS=Mus musculus OX=10090 GN=Map2 PE=1 SV=2	5.29701	7.72514	9.71876	11.9953	9.12053	5.52604	9.4806	13.8141	6.09344	5.78315	16.1839	21.8764	18986.9	33291.7	53632.7	70602	21186.8	16191.6	34136.3	44717.8	16141	15902.1	56174.1	65741	5.29701	7.72514	9.71876	11.9953	9.12053	5.52604	9.4806	13.8141	6.09344	5.78315	16.1839	21.8764
Q8BIQ5	19	11	117.733	0.790148	0.387486	1.77782	0.0774563	Microglia	Neurons	61455.5	Cleavage stimulation factor subunit 2 OS=Mus musculus OX=10090 GN=Cstf2 PE=1 SV=2	7.44828	5.44317	3.41644	3.12407	6.35089	12.0678	4.60777	2.52247	4.55173	21.6589	3.0049	5.33097	26698	23457.5	18853.5	18387.7	14753	35359.3	16591	8165.51	12057.2	59556.2	10429.9	16020.1	7.44828	5.44317	3.41644	3.12407	6.35089	12.0678	4.60777	2.52247	4.55173	21.6589	3.0049	5.33097
Q99KP6	15	14	149.669	0.791294	0.387486	1.21935	0.077277	Oligodendrocytes	Microglia	55695.2	Pre-mRNA-processing factor 19 OS=Mus musculus OX=10090 GN=Prpf19 PE=1 SV=1	51.4064	57.9773	37.2936	31.7653	78.9734	47.1834	26.5301	32.0245	49.986	43.1896	31.1769	27.1312	184264	249854	205804	186965	183454	138250	95525.6	103667	132409	118760	108214	81532.2	51.4064	57.9773	37.2936	31.7653	78.9734	47.1834	26.5301	32.0245	49.986	43.1896	31.1769	27.1312
Q6NV83	18	14	135.132	0.79252	0.387486	1.31561	0.0770857	Microglia	Oligodendrocytes	118717	U2 snRNP-associated SURP motif-containing protein OS=Mus musculus OX=10090 GN=U2surp PE=1 SV=3	0.562592	9.19719	7.94938	4.27482	4.77395	5.50933	5.37011	5.01555	13.9009	3.21658	3.65767	6.41715	2016.59	39635.5	43868.5	25160.8	11089.8	16142.7	19335.9	16235.9	36822.3	8844.76	12695.7	19284.2	0.562592	9.19719	7.94938	4.27482	4.77395	5.50933	5.37011	5.01555	13.9009	3.21658	3.65767	6.41715
P27659	2	1	11.7147	0.792528	0.387486	1.98719	0.0770844	Neurons	Microglia	46395.1	60S ribosomal protein L3 OS=Mus musculus OX=10090 GN=Rpl3 PE=1 SV=3	0.0854506	0.233045	0.0445315	1.10924	0.14172	0.036777	0.28962	0.625057	0.391591	0.0345816	0.00511043	0.309592	306.293	1004.32	245.746	6528.75	329.213	107.759	1042.82	2023.38	1037.3	95.0902	17.7382	930.357	0.0854506	0.233045	0.0445315	1.10924	0.14172	0.036777	0.28962	0.625057	0.391591	0.0345816	0.00511043	0.309592
Q99M74	13	5	97.4271	0.7931	0.387486	5.7382	0.0769954	Neurons	Oligodendrocytes	58737.2	Keratin_ type II cuticular Hb2 OS=Mus musculus OX=10090 GN=Krt82 PE=1 SV=2	256.07	7.28274	1.87962	2.33333	2.39059	1.7517	0.614594	41.8719	116.143	19.7234	1.63388	0.434025	917869	31385.1	10372.7	13733.5	5553.3	5132.58	2212.94	135544	307655	54234.1	5671.16	1304.29	256.07	7.28274	1.87962	2.33333	2.39059	1.7517	0.614594	41.8719	116.143	19.7234	1.63388	0.434025
Q61033	23	10	162.671	0.794693	0.387486	1.29452	0.0767476	Oligodendrocytes	Neurons	75852.7	Lamina-associated polypeptide 2_ isoforms alpha/zeta OS=Mus musculus OX=10090 GN=Tmpo PE=1 SV=4	28.4918	122.658	87.8067	20.3106	47.5	208.697	37.3007	42.1293	270.347	27.4307	17.5605	16.3372	102128	528599	484559	119544	110342	611493	134307	136377	716128	75427.3	60952	49094.9	28.4918	122.658	87.8067	20.3106	47.5	208.697	37.3007	42.1293	270.347	27.4307	17.5605	16.3372
P62702	9	5	60.3808	0.795561	0.387486	1.34524	0.0766128	Oligodendrocytes	Microglia	29825.9	40S ribosomal protein S4_ X isoform OS=Mus musculus OX=10090 GN=Rps4x PE=1 SV=2	5.30971	5.49314	4.33423	0.39181	6.35878	3.52743	5.11702	2.32714	2.43776	2.4805	3.34091	4.62352	19032.4	23672.8	23918.3	2306.12	14771.4	10335.6	18424.6	7533.2	6457.44	6820.71	11596.2	13894.2	5.30971	5.49314	4.33423	0.39181	6.35878	3.52743	5.11702	2.32714	2.43776	2.4805	3.34091	4.62352
P11499	6	3	42.2589	0.795829	0.387486	1.41041	0.0765714	Microglia	Oligodendrocytes	83623.5	Heat shock protein HSP 90-beta OS=Mus musculus OX=10090 GN=Hsp90ab1 PE=1 SV=3	1.10635	2.17942	0.650027	0.624176	1.19279	1.50384	1.136	0.533025	2.20526	2.59584	0.409173	0.947086	3965.65	9392.26	3587.16	3673.78	2770.83	4406.34	4090.33	1725.46	5841.55	7137.88	1420.23	2846.09	1.10635	2.17942	0.650027	0.624176	1.19279	1.50384	1.136	0.533025	2.20526	2.59584	0.409173	0.947086
Q61550	7	5	44.1056	0.797044	0.387486	1.21649	0.0763833	Oligodendrocytes	Neurons	72368.3	Double-strand-break repair protein rad21 homolog OS=Mus musculus OX=10090 GN=Rad21 PE=1 SV=3	3.54189	5.48234	10.5471	5.54251	5.51997	4.02606	9.90299	11.1017	2.26809	3.14621	10.9837	9.86463	12695.8	23626.3	58203.8	32622.2	12822.8	11796.6	35657.2	35937.5	6007.98	8651.24	38124.1	29644.2	3.54189	5.48234	10.5471	5.54251	5.51997	4.02606	9.90299	11.1017	2.26809	3.14621	10.9837	9.86463
Q9R0U0	7	7	68.4019	0.797697	0.387486	1.3365	0.0762824	Oligodendrocytes	Microglia	31357.6	Serine/arginine-rich splicing factor 10 OS=Mus musculus OX=10090 GN=Srsf10 PE=1 SV=2	20.3381	8.16697	15.2885	10.2231	15.7938	31.0422	8.88519	2.98179	11.5993	22.6962	5.48099	4.14647	72901	35195.7	84369.5	60171.2	36688.8	90955.5	31992.5	9652.37	30725.7	62408.6	19024.4	12460.6	20.3381	8.16697	15.2885	10.2231	15.7938	31.0422	8.88519	2.98179	11.5993	22.6962	5.48099	4.14647
Q7TSZ8	4	3	21.5555	0.797997	0.387486	2.15045	0.0762361	Neurons	Oligodendrocytes	57335.2	Nucleus accumbens-associated protein 1 OS=Mus musculus OX=10090 GN=Nacc1 PE=1 SV=1	0.093588	3.13107	3.3964	10.6791	3.91616	0.0525803	2.67747	1.39869	7.36243	0.904562	0.74102	2.99143	335.462	13493.4	18743	62855.3	9097.19	154.063	9640.62	4527.72	19502.5	2487.31	2572.06	8989.55	0.093588	3.13107	3.3964	10.6791	3.91616	0.0525803	2.67747	1.39869	7.36243	0.904562	0.74102	2.99143
Q8VD72	5	3	19.9819	0.800632	0.388274	2.30912	0.0758303	Microglia	Neurons	58953.1	Tetratricopeptide repeat protein 8 OS=Mus musculus OX=10090 GN=Ttc8 PE=1 SV=1	4.07732	0.682282	1.10556	0.29031	2.27483	3.78812	0.641996	0.144392	0.449495	11.1145	1.15169	1.49804	14615	2940.31	6101.01	1708.71	5284.4	11099.4	2311.6	467.412	1190.68	30562	3997.5	4501.75	4.07732	0.682282	1.10556	0.29031	2.27483	3.78812	0.641996	0.144392	0.449495	11.1145	1.15169	1.49804
P49312	8	5	89.2136	0.802117	0.388502	1.43121	0.0756027	Neurons	Oligodendrocytes	34310.3	Heterogeneous nuclear ribonucleoprotein A1 OS=Mus musculus OX=10090 GN=Hnrnpa1 PE=1 SV=2	2.75197	8.71177	6.25904	1.08012	1.13935	3.25768	5.14656	3.59415	3.03749	4.8802	3.05132	5.40177	9864.31	37543.6	34540.4	6357.4	2646.7	9545.18	18531	11634.7	8046.08	13419.3	10591.1	16232.9	2.75197	8.71177	6.25904	1.08012	1.13935	3.25768	5.14656	3.59415	3.03749	4.8802	3.05132	5.40177
Q91XV3	1	1	15.2384	0.804977	0.389396	1.62134	0.0751658	Oligodendrocytes	Neurons	22086.6	Brain acid soluble protein 1 OS=Mus musculus OX=10090 GN=Basp1 PE=1 SV=3	0	0.0516223	5.8786	8.81777	4.54766	0	10.2754	9.08841	5.32413	0.204853	1.09058	15.5925	0	222.467	32440.9	51899.7	10564.1	0	36998.2	29420.1	14103.2	563.292	3785.38	46857	0	0.0516223	5.8786	8.81777	4.54766	0	10.2754	9.08841	5.32413	0.204853	1.09058	15.5925
P57776	7	5	38.5252	0.806342	0.389565	1.88758	0.0749581	Microglia	Oligodendrocytes	31407.1	Elongation factor 1-delta OS=Mus musculus OX=10090 GN=Eef1d PE=1 SV=3	2.39024	0.62686	0.767397	1.75343	1.46368	0.813635	0.775461	0.765595	5.08019	0.638072	0.679176	0.810038	8567.69	2701.47	4234.86	10320.4	3400.11	2384	2792.16	2478.31	13457	1754.53	2357.4	2434.25	2.39024	0.62686	0.767397	1.75343	1.46368	0.813635	0.775461	0.765595	5.08019	0.638072	0.679176	0.810038
Q9DBU6	4	1	22.1867	0.810585	0.391123	1.76892	0.0743159	Neurons	Oligodendrocytes	38637.1	Serine/Arginine-related protein 53 OS=Mus musculus OX=10090 GN=Rsrc1 PE=1 SV=1	0.0244833	0.0393159	0.0819487	0.429203	0.0243409	0.00832526	0.122808	0.169556	0.133785	0	0.0923418	0.238796	87.7593	169.433	452.232	2526.21	56.5436	24.3935	442.188	548.872	354.385	0	320.516	717.607	0.0244833	0.0393159	0.0819487	0.429203	0.0243409	0.00832526	0.122808	0.169556	0.133785	0	0.0923418	0.238796
P21803	4	4	21.1578	0.813342	0.39196	1.24171	0.0739014	Neurons	Oligodendrocytes	93067.7	Fibroblast growth factor receptor 2 OS=Mus musculus OX=10090 GN=Fgfr2 PE=1 SV=4	2.54491	2.20005	4.95457	3.00699	2.12739	1.15834	3.42722	3.52013	1.87328	0.989858	5.26385	3.85918	9122.11	9481.17	27341.7	17698.5	4941.88	3394.02	12340.2	11395	4962.17	2721.85	18270.7	11597.2	2.54491	2.20005	4.95457	3.00699	2.12739	1.15834	3.42722	3.52013	1.87328	0.989858	5.26385	3.85918
P22366	1	1	5.8401	0.816155	0.392529	3.71052	0.0734805	Neurons	Oligodendrocytes	34266.3	Myeloid differentiation primary response protein MyD88 OS=Mus musculus OX=10090 GN=Myd88 PE=1 SV=3	0.191481	5.4565	0	0.0610733	0.527149	0.482658	0.392731	0.136073	0.472093	0.405032	0.52856	0.34908	686.354	23514.9	0	359.466	1224.56	1414.22	1414.09	440.483	1250.54	1113.73	1834.62	1049.02	0.191481	5.4565	0	0.0610733	0.527149	0.482658	0.392731	0.136073	0.472093	0.405032	0.52856	0.34908
O08599	20	14	112.975	0.816569	0.392529	1.13944	0.0734187	Microglia	Neurons	67968	Syntaxin-binding protein 1 OS=Mus musculus OX=10090 GN=Stxbp1 PE=1 SV=2	1.19805	6.42705	6.71938	4.96047	5.31179	1.56965	7.49695	4.9451	4.71957	3.62668	6.12508	7.52553	4294.36	27697.5	37080.8	29196.4	12339.2	4599.16	26993.9	16007.8	12501.8	9972.42	21260	22615	1.19805	6.42705	6.71938	4.96047	5.31179	1.56965	7.49695	4.9451	4.71957	3.62668	6.12508	7.52553
Q8VEK3	24	19	219.723	0.822712	0.394986	1.18101	0.072508	Microglia	Oligodendrocytes	88716.2	Heterogeneous nuclear ribonucleoprotein U OS=Mus musculus OX=10090 GN=Hnrnpu PE=1 SV=1	33.2742	55.5795	56.8044	59.4015	25.9657	38.9422	65.8523	47.8311	28.1602	41.2556	90.9958	50.5055	119270	239521	313474	349626	60317.9	114103	237111	154834	74594.3	113442	315844	151774	33.2742	55.5795	56.8044	59.4015	25.9657	38.9422	65.8523	47.8311	28.1602	41.2556	90.9958	50.5055
P28663	11	6	88.996	0.825762	0.395735	1.16915	0.0720595	Neurons	Oligodendrocytes	33899.2	Beta-soluble NSF attachment protein OS=Mus musculus OX=10090 GN=Napb PE=1 SV=2	33.1857	20.0669	15.786	8.24461	16.0318	24.8045	12.6779	12.588	7.15638	44.2419	8.20601	11.5662	118952	86478.9	87114.7	48526.2	37241.7	72678.6	45648.8	40748.6	18956.7	121654	28482.9	34757.5	33.1857	20.0669	15.786	8.24461	16.0318	24.8045	12.6779	12.588	7.15638	44.2419	8.20601	11.5662
Q68FD5	26	19	145.257	0.826333	0.395735	1.33531	0.0719758	Neurons	Microglia	193325	Clathrin heavy chain 1 OS=Mus musculus OX=10090 GN=Cltc PE=1 SV=3	4.61299	7.88514	3.63276	1.47285	2.05626	1.66234	4.82977	4.79727	2.91624	1.73897	3.91337	4.61466	16535.1	33981.2	20047.3	8668.93	4776.65	4870.74	17390.3	15529.3	7724.88	4781.71	13583.2	13867.5	4.61299	7.88514	3.63276	1.47285	2.05626	1.66234	4.82977	4.79727	2.91624	1.73897	3.91337	4.61466
Q9WTU0	2	1	10.7783	0.83161	0.397205	1.30078	0.0712066	Microglia	Oligodendrocytes	121841	Lysine-specific demethylase PHF2 OS=Mus musculus OX=10090 GN=Phf2 PE=1 SV=2	37.9103	80.9545	30.5877	6.90131	25.3552	51.4927	37.6959	37.3359	15.1453	53.5656	100.693	28.159	135888	348875	168798	40619.8	58899.7	150877	135730	120860	40118.7	147291	349502	84620.6	37.9103	80.9545	30.5877	6.90131	25.3552	51.4927	37.6959	37.3359	15.1453	53.5656	100.693	28.159
Q80XI4	8	4	43.4148	0.83181	0.397205	1.9444	0.0711777	Microglia	Oligodendrocytes	47718.2	Phosphatidylinositol 5-phosphate 4-kinase type-2 beta OS=Mus musculus OX=10090 GN=Pip4k2b PE=1 SV=1	14.8998	8.65629	3.41772	2.40958	12.3294	11.9628	2.11	1.48685	11.6234	37.1893	2.56566	2.84921	53407.7	37304.5	18860.6	14182.3	28640.9	35051.8	7597.38	4813.11	30789.4	102261	8905.35	8562.15	14.8998	8.65629	3.41772	2.40958	12.3294	11.9628	2.11	1.48685	11.6234	37.1893	2.56566	2.84921
K1H2_HUMAN	12	4	117.621	0.832622	0.397205	4.07149	0.0710599	Neurons	Oligodendrocytes	51801.8		54.515	3.18643	1.21961	0.990374	8.68913	4.67065	0.775341	0.579729	27.6123	0.290562	1.22589	0.64506	195406	13732	6730.39	5829.15	20184.7	13685.3	2791.73	1876.64	73142.8	798.968	4255.02	1938.47	54.515	3.18643	1.21961	0.990374	8.68913	4.67065	0.775341	0.579729	27.6123	0.290562	1.22589	0.64506
Q8VCD3	1	1	5.6493	0.833888	0.397205	1.45423	0.0708769	Microglia	Oligodendrocytes	56596.8	Protein ERGIC-53-like OS=Mus musculus OX=10090 GN=Lman1l PE=2 SV=2	1.9505	1.57109	0.448073	0.355741	0.78348	2.49576	0.803407	0.200417	0.743155	3.787	0.695451	1.00295	6991.49	6770.67	2472.68	2093.82	1820.01	7312.73	2892.79	648.77	1968.56	10413.3	2413.9	3013.97	1.9505	1.57109	0.448073	0.355741	0.78348	2.49576	0.803407	0.200417	0.743155	3.787	0.695451	1.00295
P14115	6	6	50.9923	0.835023	0.397205	3.19739	0.070713	Microglia	Oligodendrocytes	16719.5	60S ribosomal protein L27a OS=Mus musculus OX=10090 GN=Rpl27a PE=1 SV=5	12.5126	15.7873	19.3387	27.2656	34.0927	4.29652	16.2989	18.9071	201.69	7.99135	10.6604	14.9703	44850.8	68035.8	106720	160480	79196.8	12589.1	58686.5	61204.2	534262	21974.1	37001.9	44987.4	12.5126	15.7873	19.3387	27.2656	34.0927	4.29652	16.2989	18.9071	201.69	7.99135	10.6604	14.9703
Q60960	7	2	40.4264	0.83595	0.397205	3.91923	0.0705795	Microglia	Neurons	60924	Importin subunit alpha-5 OS=Mus musculus OX=10090 GN=Kpna1 PE=1 SV=2	1.5555	2.51534	1.07148	1.75164	1.74524	6.58477	1.28309	0.885012	1.58841	23.4687	0.642288	1.31968	5575.61	10839.9	5912.95	10309.8	4054.17	19293.8	4619.97	2864.88	4207.56	64532.6	2229.37	3965.79	1.5555	2.51534	1.07148	1.75164	1.74524	6.58477	1.28309	0.885012	1.58841	23.4687	0.642288	1.31968
Q3UZ39	2	1	11.4018	0.836652	0.397205	1.37562	0.0704785	Neurons	Oligodendrocytes	79933.5	Leucine-rich repeat flightless-interacting protein 1 OS=Mus musculus OX=10090 GN=Lrrfip1 PE=1 SV=2	3.05628	1.85516	0.783898	0.779106	1.33914	0.869028	1.60244	0.89596	1.6183	0.165987	0.989158	2.37986	10955.1	7994.85	4325.93	4585.67	3110.81	2546.3	5769.82	2900.32	4286.75	456.419	3433.34	7151.71	3.05628	1.85516	0.783898	0.779106	1.33914	0.869028	1.60244	0.89596	1.6183	0.165987	0.989158	2.37986
P62082	7	6	61.8137	0.842105	0.39928	1.89691	0.0696985	Neurons	Microglia	22126.9	40S ribosomal protein S7 OS=Mus musculus OX=10090 GN=Rps7 PE=2 SV=1	0.0556671	8.36238	8.31758	0.936281	2.83859	2.0676	3.8642	3.31839	4.08939	0.21891	2.30364	2.70423	199.536	36037.9	45900.4	5510.77	6594	6058.19	13913.7	10742	10832.5	601.945	7995.89	8126.47	0.0556671	8.36238	8.31758	0.936281	2.83859	2.0676	3.8642	3.31839	4.08939	0.21891	2.30364	2.70423
Q91VC3	26	19	214.273	0.843103	0.39928	1.79227	0.0695565	Oligodendrocytes	Microglia	47125.2	Eukaryotic initiation factor 4A-III OS=Mus musculus OX=10090 GN=Eif4a3 PE=1 SV=3	350.49	91.9471	19.2662	20.8626	104.123	375.183	26.4259	15.4737	10.2841	218.25	22.2625	40.0098	1.25631e+06	396248	106320	122793	241877	1.09931e+06	95150.4	50090.1	27241.8	600131	77272.7	120234	350.49	91.9471	19.2662	20.8626	104.123	375.183	26.4259	15.4737	10.2841	218.25	22.2625	40.0098
P62317	8	7	46.2797	0.84505	0.399306	1.13001	0.0692803	Neurons	Oligodendrocytes	13641	Small nuclear ribonucleoprotein Sm D2 OS=Mus musculus OX=10090 GN=Snrpd2 PE=1 SV=1	5.28869	6.03407	10.8304	10.3881	5.46224	5.03581	10.6112	7.68801	2.22307	12.6732	4.18383	11.646	18957.1	26004	59767.2	61142.4	12688.7	14755.2	38207.1	24886.9	5888.73	34847.9	14522	34997.5	5.28869	6.03407	10.8304	10.3881	5.46224	5.03581	10.6112	7.68801	2.22307	12.6732	4.18383	11.646
Q9JMG7	5	3	53.9888	0.84524	0.399306	1.41033	0.0692534	Neurons	Microglia	22487.6	Hepatoma-derived growth factor-related protein 3 OS=Mus musculus OX=10090 GN=Hdgfl3 PE=1 SV=2	0.430682	2.45838	14.0797	14.7054	4.52787	2.9792	14.0705	9.38632	3.314	3.31654	3.67873	12.1495	1543.76	10594.4	77698.7	86553.3	10518.2	8729.23	50663.1	30384.5	8778.52	9119.62	12768.8	36510.4	0.430682	2.45838	14.0797	14.7054	4.52787	2.9792	14.0705	9.38632	3.314	3.31654	3.67873	12.1495
Q99020	8	3	52.8743	0.847552	0.399905	1.29825	0.0689268	Microglia	Neurons	30945.4	Heterogeneous nuclear ribonucleoprotein A/B OS=Mus musculus OX=10090 GN=Hnrnpab PE=1 SV=1	6.25086	4.23199	1.63567	0.964057	3.51563	6.52472	1.88339	2.22643	1.75815	8.55773	4.49418	2.17439	22405.9	18237.8	9026.39	5674.26	8166.76	19117.8	6781.41	7207.21	4657.21	23531.5	15599.2	6534.25	6.25086	4.23199	1.63567	0.964057	3.51563	6.52472	1.88339	2.22643	1.75815	8.55773	4.49418	2.17439
Q8BG05	34	29	281.685	0.848908	0.399923	1.50376	0.0687359	Neurons	Microglia	39880.2	Heterogeneous nuclear ribonucleoprotein A3 OS=Mus musculus OX=10090 GN=Hnrnpa3 PE=1 SV=1	36.3962	84.751	102.739	7.38088	52.8805	34.1496	46.2007	39.1693	14.6704	84.2543	22.1694	32.6983	130460	365236	566964	43442.4	122841	100060	166353	126795	38860.8	231677	76949.5	98261.6	36.3962	84.751	102.739	7.38088	52.8805	34.1496	46.2007	39.1693	14.6704	84.2543	22.1694	32.6983
P17183	13	6	67.8969	0.849676	0.399923	1.09371	0.068628	Oligodendrocytes	Neurons	47638.9	Gamma-enolase OS=Mus musculus OX=10090 GN=Eno2 PE=1 SV=2	3.9527	4.55489	0.934253	1.19274	3.55253	4.53071	1.50674	2.04114	1.38719	7.17469	0.735738	1.59776	14168.3	19629.4	5155.66	7020.25	8252.47	13275.3	5425.23	6607.39	3674.55	19728.5	2553.73	4801.42	3.9527	4.55489	0.934253	1.19274	3.55253	4.53071	1.50674	2.04114	1.38719	7.17469	0.735738	1.59776
P62631;P10126	7	6	43.0366	0.852368	0.400058	1.27277	0.0682508	Neurons	Oligodendrocytes	50796.4	Elongation factor 1-alpha 2 OS=Mus musculus OX=10090 GN=Eef1a2 PE=1 SV=1	4.54127	3.84931	16.0126	9.6976	5.15427	2.23136	7.58704	11.8199	8.93906	3.40277	6.85044	11.1743	16278	16588.7	88364.9	57078.2	11973.3	6538.01	27318.3	38262.3	23678.9	9356.72	23777.7	33579.8	4.54127	3.84931	16.0126	9.6976	5.15427	2.23136	7.58704	11.8199	8.93906	3.40277	6.85044	11.1743
Q9R059	2	1	9.8005	0.852482	0.400058	4.78845	0.0682348	Microglia	Oligodendrocytes	33790.6	Four and a half LIM domains protein 3 OS=Mus musculus OX=10090 GN=Fhl3 PE=1 SV=2	4.37991	0.445403	0.0182107	0.000248675	0.296272	1.72655	0.00637897	0.0383209	0.29553	9.47218	0.088017	0.044512	15699.6	1919.47	100.495	1.46366	688.236	5058.89	22.9684	124.049	782.835	26046	305.505	133.763	4.37991	0.445403	0.0182107	0.000248675	0.296272	1.72655	0.00637897	0.0383209	0.29553	9.47218	0.088017	0.044512
P68433	8	1	103.79	0.853089	0.400058	1.88327	0.0681501	Oligodendrocytes	Microglia	15518.2	Histone H3.1 OS=Mus musculus OX=10090 GN=H3c1 PE=1 SV=2	0.461579	0.878334	3.9276	5.46993	0.632021	0.676285	6.56147	5.81994	1.29835	0.0360678	3.017	2.9177	1654.51	3785.2	21674.4	32195	1468.17	1981.55	23625.6	18839.8	3439.22	99.1769	10472	8768	0.461579	0.878334	3.9276	5.46993	0.632021	0.676285	6.56147	5.81994	1.29835	0.0360678	3.017	2.9177
Q6NZN0	5	5	28.2857	0.858935	0.402307	1.51331	0.0673382	Microglia	Neurons	114542	RNA-binding protein 26 OS=Mus musculus OX=10090 GN=Rbm26 PE=1 SV=2	0.233947	2.09751	2.57956	3.56228	0.941087	0.598531	2.40082	5.23547	3.67028	0.331997	6.33106	2.48937	838.57	9039.27	14235.2	20966.9	2186.13	1753.73	8644.51	16947.8	9722.28	912.904	21974.9	7480.81	0.233947	2.09751	2.57956	3.56228	0.941087	0.598531	2.40082	5.23547	3.67028	0.331997	6.33106	2.48937
Q9DB20	3	3	18.5401	0.863857	0.404119	1.18643	0.0666612	Neurons	Oligodendrocytes	23420.6	ATP synthase subunit O_ mitochondrial OS=Mus musculus OX=10090 GN=Atp5po PE=1 SV=1	1.2291	1.78313	3.51064	2.20961	2.07205	0.476991	2.11202	2.69926	4.1036	0.282501	1.35129	2.18308	4405.65	7684.45	19373.4	13005.3	4813.33	1397.61	7604.63	8737.79	10870.1	776.804	4690.3	6560.37	1.2291	1.78313	3.51064	2.20961	2.07205	0.476991	2.11202	2.69926	4.1036	0.282501	1.35129	2.18308
Q91VR5	29	23	242.068	0.871089	0.407006	1.67142	0.0656768	Neurons	Oligodendrocytes	83526.8	ATP-dependent RNA helicase DDX1 OS=Mus musculus OX=10090 GN=Ddx1 PE=1 SV=1	17.5526	6.6141	4.39661	0.995941	3.16613	8.02612	4.12255	2.37031	6.28544	13.7156	3.11375	3.09123	62916.4	28503.6	24262.6	5861.92	7354.86	23517	14843.8	7672.94	16649.7	37714.4	10807.8	9289.45	17.5526	6.6141	4.39661	0.995941	3.16613	8.02612	4.12255	2.37031	6.28544	13.7156	3.11375	3.09123
P42567	4	2	19.6805	0.873892	0.407819	1.80772	0.0652987	Microglia	Oligodendrocytes	98984.4	Epidermal growth factor receptor substrate 15 OS=Mus musculus OX=10090 GN=Eps15 PE=1 SV=1	4.7957	8.04308	6.06371	3.33968	1.78455	3.62604	6.94886	5.06959	0.812553	4.27936	20.7079	5.70705	17190	34661.9	33462.5	19656.7	4145.49	10624.5	25020.4	16410.8	2152.39	11767.1	71876.7	17150.3	4.7957	8.04308	6.06371	3.33968	1.78455	3.62604	6.94886	5.06959	0.812553	4.27936	20.7079	5.70705
O35526	3	2	17.4688	0.878083	0.409211	1.18441	0.0647367	Neurons	Oligodendrocytes	33225.6	Syntaxin-1A OS=Mus musculus OX=10090 GN=Stx1a PE=1 SV=3	0.456588	1.69442	1.53435	2.55004	0.480329	0.801269	1.15323	2.82974	0.246491	0.18511	3.52576	1.66504	1636.62	7302.16	8467.31	15009.1	1115.8	2347.77	4152.37	9160.15	652.937	509.005	12237.8	5003.61	0.456588	1.69442	1.53435	2.55004	0.480329	0.801269	1.15323	2.82974	0.246491	0.18511	3.52576	1.66504
Q8K0Y2	26	6	204.923	0.879009	0.409211	1.45579	0.0646131	Neurons	Oligodendrocytes	47733.8	Keratin_ type I cuticular Ha3-I OS=Mus musculus OX=10090 GN=Krt33a PE=1 SV=1	11.5894	0.734605	1.24806	0.682524	1.973	4.18915	2.32005	1.30941	2.46259	3.34706	3.75129	1.22325	41541.7	3165.8	6887.39	4017.21	4583.25	12274.5	8353.7	4238.71	6523.2	9203.52	13020.6	3675.99	11.5894	0.734605	1.24806	0.682524	1.973	4.18915	2.32005	1.30941	2.46259	3.34706	3.75129	1.22325
Q8BHJ5	4	1	22.006	0.883581	0.410841	1.40857	0.0640055	Oligodendrocytes	Microglia	56288.3	F-box-like/WD repeat-containing protein TBL1XR1 OS=Mus musculus OX=10090 GN=Tbl1xr1 PE=1 SV=1	0.053129	1.95101	0.688774	0.322473	0.51267	2.32934	0.617174	0.2576	0.504701	0.087425	2.04143	0.00513255	190.438	8407.91	3800.99	1898.01	1190.92	6825.1	2222.23	833.878	1336.91	240.396	7085.74	15.4238	0.053129	1.95101	0.688774	0.322473	0.51267	2.32934	0.617174	0.2576	0.504701	0.087425	2.04143	0.00513255
P97309	1	1	5.5238	0.888263	0.412518	1.72304	0.0633884	Microglia	Neurons	26727.9	Mesoderm posterior protein 1 OS=Mus musculus OX=10090 GN=Mesp1 PE=2 SV=2	1.22998	0.114587	0	0	0.482976	0.187619	0.0910058	1.1858	0.0527845	0.154959	0.195754	1.91323	4408.79	493.814	0	0	1121.95	549.736	327.68	3838.57	139.822	426.097	679.459	5749.46	1.22998	0.114587	0	0	0.482976	0.187619	0.0910058	1.1858	0.0527845	0.154959	0.195754	1.91323
P39688	2	2	9.9673	0.88993	0.412792	1.4911	0.0631699	Oligodendrocytes	Microglia	61188.2	Tyrosine-protein kinase Fyn OS=Mus musculus OX=10090 GN=Fyn PE=1 SV=4	0.62951	0.193552	0.671491	2.38109	0.133122	0.0919345	0.290188	3.74948	2.61791	0.0620923	0.0817512	0.0983657	2256.45	834.118	3705.61	14014.6	309.239	269.374	1044.86	12137.5	6934.63	170.738	283.757	295.599	0.62951	0.193552	0.671491	2.38109	0.133122	0.0919345	0.290188	3.74948	2.61791	0.0620923	0.0817512	0.0983657
P97302	3	2	21.3043	0.895768	0.414998	1.6438	0.0624094	Oligodendrocytes	Microglia	83426.9	Transcription regulator protein BACH1 OS=Mus musculus OX=10090 GN=Bach1 PE=1 SV=1	3.34555	1.51805	2.24779	1.63435	2.12049	8.37913	0.799887	0.281591	2.17924	3.03284	1.17247	0.660747	11991.9	6542.06	12404.4	9619.47	4925.86	24551.3	2880.11	911.541	5772.65	8339.5	4069.63	1985.61	3.34555	1.51805	2.24779	1.63435	2.12049	8.37913	0.799887	0.281591	2.17924	3.03284	1.17247	0.660747
Q8K4Z5	25	17	183.9	0.900087	0.415939	1.40489	0.0618516	Microglia	Neurons	88602	Splicing factor 3A subunit 1 OS=Mus musculus OX=10090 GN=Sf3a1 PE=1 SV=1	15.2767	17.9554	21.7224	18.2088	10.4871	10.0171	21.6772	37.9587	10.2361	13.6697	55.997	22.8832	54758.5	77379.3	119875	107173	24361.5	29350.6	78051.9	122876	27114.6	37588	194364	68766.5	15.2767	17.9554	21.7224	18.2088	10.4871	10.0171	21.6772	37.9587	10.2361	13.6697	55.997	22.8832
Q921M3	31	19	204.392	0.900381	0.415939	1.67689	0.0618138	Microglia	Neurons	136634	Splicing factor 3B subunit 3 OS=Mus musculus OX=10090 GN=Sf3b3 PE=1 SV=1	21.444	9.74848	12.4309	3.06582	24.5431	8.37253	11.2255	6.02797	55.504	9.09178	7.13965	6.55703	76864.9	42011.3	68599.8	18044.8	57013.1	24532	40419.1	19513.2	147026	25000	24781.6	19704.6	21.444	9.74848	12.4309	3.06582	24.5431	8.37253	11.2255	6.02797	55.504	9.09178	7.13965	6.55703
P62814	5	3	26.5723	0.901452	0.415939	1.32043	0.0616762	Oligodendrocytes	Microglia	56893.1	V-type proton ATPase subunit B_ brain isoform OS=Mus musculus OX=10090 GN=Atp6v1b2 PE=1 SV=1	2.21487	20.3407	30.8675	3.36326	1.22488	43.6358	3.36604	9.89786	33.7669	6.35446	2.66481	1.2333	7939.08	87658.8	170342	19795.5	2845.37	127856	12120	32040.4	89445.8	17473.1	9249.49	3706.2	2.21487	20.3407	30.8675	3.36326	1.22488	43.6358	3.36604	9.89786	33.7669	6.35446	2.66481	1.2333
Q62095	22	5	176.175	0.902135	0.415939	1.13046	0.0615886	Microglia	Oligodendrocytes	73884.2	ATP-dependent RNA helicase DDX3Y OS=Mus musculus OX=10090 GN=Ddx3y PE=1 SV=2	13.9055	7.678	8.0242	13.6829	9.86215	16.0873	9.46882	4.57933	10.1226	19.1068	5.59297	10.3936	49843.7	33088.5	44281.4	80534.7	22909.6	47136.9	34093.9	14823.8	26813.9	52538.5	19413.1	31233.8	13.9055	7.678	8.0242	13.6829	9.86215	16.0873	9.46882	4.57933	10.1226	19.1068	5.59297	10.3936
Q8VEK6	3	3	15.5016	0.908067	0.41737	1.21032	0.0608318	Microglia	Oligodendrocytes	47417.2	Inhibitor of growth protein 3 OS=Mus musculus OX=10090 GN=Ing3 PE=1 SV=2	0.53743	0.157527	0.248425	0.668113	0.0917995	0.0343211	0.803408	0.443582	0.127023	0.687657	0.467334	0.379892	1926.39	678.866	1370.93	3932.38	213.249	100.563	2892.79	1435.92	336.475	1890.88	1622.11	1141.61	0.53743	0.157527	0.248425	0.668113	0.0917995	0.0343211	0.803408	0.443582	0.127023	0.687657	0.467334	0.379892
Q80VD1	7	3	45.566	0.9081	0.41737	2.00848	0.0608276	Oligodendrocytes	Neurons	45919.5	Protein FAM98B OS=Mus musculus OX=10090 GN=Fam98b PE=1 SV=1	1.1883	6.95602	5.1395	9.79226	2.62129	0.883641	12.8502	29.9927	6.17736	1.69532	11.1007	15.6192	4259.4	29977.1	28362.3	57635.3	6089.21	2589.12	46269.2	97089.4	16363.3	4661.7	38530.2	46937.2	1.1883	6.95602	5.1395	9.79226	2.62129	0.883641	12.8502	29.9927	6.17736	1.69532	11.1007	15.6192
P21619	58	40	474.495	0.909343	0.41737	1.11141	0.06067	Microglia	Neurons	67432.2	Lamin-B2 OS=Mus musculus OX=10090 GN=Lmnb2 PE=1 SV=2	75.5603	82.1676	60.6087	56.1163	72.5364	95.5091	55.0989	57.0825	51.9972	110.686	82.1286	60.2164	270842	354103	334468	330290	168501	279847	198392	184782	137737	304358	285067	180957	75.5603	82.1676	60.6087	56.1163	72.5364	95.5091	55.0989	57.0825	51.9972	110.686	82.1286	60.2164
P58501	12	12	73.6715	0.910084	0.41737	1.18987	0.0605763	Microglia	Oligodendrocytes	105349	PAX3- and PAX7-binding protein 1 OS=Mus musculus OX=10090 GN=Paxbp1 PE=1 SV=3	1.87464	7.94884	8.87779	7.20057	5.48987	4.40925	5.34499	7.66722	4.06114	5.04321	8.26016	9.89698	6719.55	34255.7	48991.9	42381.2	12752.9	12919.4	19245.4	24819.6	10757.6	13867.5	28670.8	29741.4	1.87464	7.94884	8.87779	7.20057	5.48987	4.40925	5.34499	7.66722	4.06114	5.04321	8.26016	9.89698
O35601	2	1	10.7933	0.910679	0.41737	1.0744	0.0605009	Oligodendrocytes	Microglia	90283.7	FYN-binding protein 1 OS=Mus musculus OX=10090 GN=Fyb1 PE=1 SV=2	0.675438	0.768888	1.25934	1.27681	0.883624	1.14	0.858493	1.35993	0.633726	0.378301	1.65958	1.27668	2421.08	3313.54	6949.66	7515.04	2052.65	3340.27	3091.13	4402.23	1678.69	1040.23	5760.37	3836.55	0.675438	0.768888	1.25934	1.27681	0.883624	1.14	0.858493	1.35993	0.633726	0.378301	1.65958	1.27668
P62315	7	7	63.412	0.911809	0.417389	1.41496	0.0603584	Neurons	Microglia	13281.6	Small nuclear ribonucleoprotein Sm D1 OS=Mus musculus OX=10090 GN=Snrpd1 PE=1 SV=1	7.82129	45.213	47.4224	27.4803	32.3495	3.91471	34.9864	44.642	18.3767	11.2732	21.3309	39.4369	28035	194847	261700	161744	75147.5	11470.3	125974	144511	48678.4	30998.3	74038.9	118512	7.82129	45.213	47.4224	27.4803	32.3495	3.91471	34.9864	44.642	18.3767	11.2732	21.3309	39.4369
Q9QWL7	15	4	157.627	0.916039	0.417804	1.47378	0.0598266	Microglia	Oligodendrocytes	48447.1	Keratin_ type I cytoskeletal 17 OS=Mus musculus OX=10090 GN=Krt17 PE=1 SV=3	14.314	5.06947	5.53136	5.91136	6.48349	3.97665	6.35601	7.02995	22.7714	2.42015	5.18423	4.76818	51307.7	21847	30524.7	34793.1	15061	11651.8	22885.8	22756.7	60319.7	6654.76	17994.3	14328.9	14.314	5.06947	5.53136	5.91136	6.48349	3.97665	6.35601	7.02995	22.7714	2.42015	5.18423	4.76818
Q8K224	8	5	44.5244	0.91666	0.417804	1.09291	0.0597489	Neurons	Microglia	116331	RNA cytidine acetyltransferase OS=Mus musculus OX=10090 GN=Nat10 PE=1 SV=1	1.33523	1.26517	3.60099	2.90719	0.833364	0.866722	1.7021	5.35296	1.24347	0.850509	4.11928	2.12098	4786.06	5452.28	19872	17111.2	1935.89	2539.55	6128.68	17328.1	3293.85	2338.68	14297.9	6373.75	1.33523	1.26517	3.60099	2.90719	0.833364	0.866722	1.7021	5.35296	1.24347	0.850509	4.11928	2.12098
Q8BIF2	2	1	12.9069	0.916661	0.417804	1.31181	0.0597487	Oligodendrocytes	Neurons	40781.6	RNA binding protein fox-1 homolog 3 OS=Mus musculus OX=10090 GN=Rbfox3 PE=1 SV=2	8.01441	13.2969	5.48131	1.64656	7.86755	23.5354	3.65366	2.25018	5.64549	18.7088	9.46327	2.88792	28727.3	57303.1	30248.5	9691.32	18276.2	68960	13155.6	7284.07	14954.5	51444.3	32846.8	8678.5	8.01441	13.2969	5.48131	1.64656	7.86755	23.5354	3.65366	2.25018	5.64549	18.7088	9.46327	2.88792
Q91Z49	6	5	35.2126	0.917429	0.417804	1.27117	0.0596528	Microglia	Neurons	35944.6	UAP56-interacting factor OS=Mus musculus OX=10090 GN=Fyttd1 PE=1 SV=1	9.98194	29.0103	34.684	42.0054	15.8422	36.472	45.8503	33.9593	23.1672	11.6255	80.3639	31.8941	35779.8	125021	191403	247236	36801.2	106865	165091	109930	61368	31967	278941	95844.9	9.98194	29.0103	34.684	42.0054	15.8422	36.472	45.8503	33.9593	23.1672	11.6255	80.3639	31.8941
Q3UV17	29	14	229.369	0.918161	0.417804	1.40742	0.0595613	Neurons	Oligodendrocytes	63358	Keratin_ type II cytoskeletal 2 oral OS=Mus musculus OX=10090 GN=Krt76 PE=1 SV=1	28.8662	63.6999	61.0919	186.273	37.872	55.8384	79.9154	67.9021	14.9901	71.0565	106.181	83.9259	103470	274516	337135	1.09636e+06	87976	163610	287748	219806	39707.6	195387	368552	252206	28.8662	63.6999	61.0919	186.273	37.872	55.8384	79.9154	67.9021	14.9901	71.0565	106.181	83.9259
Q9CZU3	5	3	33.1088	0.920167	0.418221	1.23542	0.0593114	Neurons	Microglia	118663	Exosome RNA helicase MTR4 OS=Mus musculus OX=10090 GN=Mtrex PE=1 SV=1	1.52122	6.62395	3.33065	1.04736	1.80066	2.91222	4.06282	2.98173	1.72173	3.43965	1.97993	2.99552	5452.75	28546.1	18380.1	6164.54	4182.9	8532.97	14628.8	9652.18	4560.72	9458.13	6872.29	9001.83	1.52122	6.62395	3.33065	1.04736	1.80066	2.91222	4.06282	2.98173	1.72173	3.43965	1.97993	2.99552
Q9CSU0	7	5	45.3443	0.921752	0.418445	1.10173	0.0591144	Neurons	Oligodendrocytes	36997.8	Regulation of nuclear pre-mRNA domain-containing protein 1B OS=Mus musculus OX=10090 GN=Rprd1b PE=1 SV=2	0.398856	1.92385	5.51959	0.938421	0.364326	1.11244	3.59171	2.9015	0.92451	0.224226	6.27595	0.635714	1429.68	8290.86	30459.8	5523.36	846.324	3259.52	12932.5	9392.45	2448.95	616.561	21783.7	1910.39	0.398856	1.92385	5.51959	0.938421	0.364326	1.11244	3.59171	2.9015	0.92451	0.224226	6.27595	0.635714
Q60963	1	1	5.3381	0.928202	0.420875	1.97981	0.0583185	Neurons	Oligodendrocytes	49600.5	Platelet-activating factor acetylhydrolase OS=Mus musculus OX=10090 GN=Pla2g7 PE=1 SV=2	0.223851	0.187588	0.236324	3.57784	0.337311	1.09831	0.473705	0.225018	0.0766116	2.29093	0.141326	0.873109	802.382	808.415	1304.15	21058.5	783.569	3218.12	1705.65	728.409	202.938	6299.45	490.541	2623.78	0.223851	0.187588	0.236324	3.57784	0.337311	1.09831	0.473705	0.225018	0.0766116	2.29093	0.141326	0.873109
Q80TJ7	3	1	16.0131	0.931183	0.421729	2.01129	0.0579535	Neurons	Microglia	114580	Histone lysine demethylase PHF8 OS=Mus musculus OX=10090 GN=Phf8 PE=1 SV=2	9.48936	146.875	250.981	3.06511	4.80967	177.801	16.678	42.9017	162.148	27.0631	11.5111	3.33036	34014.1	632962	1.38503e+06	18040.7	11172.8	520967	60051.5	138877	429518	74416.4	39954.9	10008.1	9.48936	146.875	250.981	3.06511	4.80967	177.801	16.678	42.9017	162.148	27.0631	11.5111	3.33036
Q99M28	6	4	37.0348	0.935647	0.42289	1.48004	0.0574103	Neurons	Microglia	34208.3	RNA-binding protein with serine-rich domain 1 OS=Mus musculus OX=10090 GN=Rnps1 PE=1 SV=1	78.5332	12.2403	8.263	61.9814	20.1668	104.536	9.27371	8.93315	13.0389	56.9664	17.2291	21.5588	281498	52749.8	45599.2	364811	46847.3	306296	33391.4	28917.5	34539	156643	59802	64786.4	78.5332	12.2403	8.263	61.9814	20.1668	104.536	9.27371	8.93315	13.0389	56.9664	17.2291	21.5588
P16330	25	19	194.682	0.935952	0.42289	1.10689	0.0573734	Neurons	Microglia	47522.6	2'_3'-cyclic-nucleotide 3'-phosphodiesterase OS=Mus musculus OX=10090 GN=Cnp PE=1 SV=3	14.9056	19.2816	16.159	44.3072	23.7275	13.0006	30.398	23.5947	15.4439	13.1235	18.2904	38.6552	53428.4	83094.5	89172.9	260784	55118.5	38092.7	109453	76378.4	40909.6	36086.2	63485.6	116163	14.9056	19.2816	16.159	44.3072	23.7275	13.0006	30.398	23.5947	15.4439	13.1235	18.2904	38.6552
Q3V132	5	2	32.9418	0.938013	0.423035	1.24634	0.057124	Microglia	Oligodendrocytes	35543.1	ADP/ATP translocase 4 OS=Mus musculus OX=10090 GN=Slc25a31 PE=1 SV=1	0.0918928	0.315806	0.588436	0.00699831	0.202609	0.297953	0.239671	0.129526	0.226574	0.277991	0.0273931	0.552058	329.385	1360.97	3247.27	41.1907	470.659	873.019	862.971	419.288	600.176	764.401	95.0808	1658.99	0.0918928	0.315806	0.588436	0.00699831	0.202609	0.297953	0.239671	0.129526	0.226574	0.277991	0.0273931	0.552058
P31001	9	6	60.2602	0.94	0.423035	1.30351	0.0568844	Microglia	Neurons	53554.9	Desmin OS=Mus musculus OX=10090 GN=Des PE=1 SV=3	12.8184	4.55465	5.63031	1.47609	8.55556	11.4967	2.8457	2.12784	4.62776	19.8918	2.56857	4.82097	45946.8	19628.4	31070.7	8687.97	19874.4	33685.9	10246.4	6888.04	12258.6	54697.1	8915.46	14487.5	12.8184	4.55465	5.63031	1.47609	8.55556	11.4967	2.8457	2.12784	4.62776	19.8918	2.56857	4.82097
K1C9_HUMAN	63	53	546.661	0.940989	0.423035	1.24093	0.0567655	Neurons	Oligodendrocytes	62357.7		621.59	114.947	103.844	330.427	274.388	244.138	171.558	253.413	367.557	181.324	280.535	221.773	2.22806e+06	495368	573059	1.94483e+06	637398	715339	617719	820324	973631	498593	973731	666451	621.59	114.947	103.844	330.427	274.388	244.138	171.558	253.413	367.557	181.324	280.535	221.773
CAS1_BOVIN	4	2	35.6707	0.94248	0.423035	2.55059	0.0565866	Microglia	Neurons	24586		8.54166	3.26462	2.97238	0.764075	15.8664	1.84873	1.15462	1.53413	37.7323	0.0773105	1.32816	0.505345	30617.2	14068.9	16403	4497.2	36857.4	5416.88	4157.39	4966.16	99949.9	212.583	4610.03	1518.61	8.54166	3.26462	2.97238	0.764075	15.8664	1.84873	1.15462	1.53413	37.7323	0.0773105	1.32816	0.505345
Q9CQE8	11	9	76.9694	0.942569	0.423035	1.07222	0.0565759	Neurons	Oligodendrocytes	28266.3	RNA transcription_ translation and transport factor protein OS=Mus musculus OX=10090 GN=RTRAF PE=1 SV=1	3.74134	3.65962	4.69155	7.74304	3.72357	7.27546	4.45823	3.0422	3.11482	9.24523	4.18564	2.7056	13410.6	15771.2	25890.2	45574	8649.8	21317.5	16052.5	9847.93	8250.91	25421.9	14528.3	8130.6	3.74134	3.65962	4.69155	7.74304	3.72357	7.27546	4.45823	3.0422	3.11482	9.24523	4.18564	2.7056
P60335	6	4	45.7167	0.94289	0.423035	1.2066	0.0565373	Oligodendrocytes	Microglia	38011.1	Poly(rC)-binding protein 1 OS=Mus musculus OX=10090 GN=Pcbp1 PE=1 SV=1	9.42174	3.25689	4.70501	5.36315	12.8641	7.13677	3.56716	2.75286	10.1347	4.9869	2.36085	4.33178	33771.8	14035.6	25964.5	31566.5	29883.2	20911.2	12844.1	8911.32	26846	13712.7	8194.44	13017.5	9.42174	3.25689	4.70501	5.36315	12.8641	7.13677	3.56716	2.75286	10.1347	4.9869	2.36085	4.33178
Q80YR5	23	10	167.28	0.952791	0.426911	1.3453	0.0553607	Neurons	Oligodendrocytes	112466	Scaffold attachment factor B2 OS=Mus musculus OX=10090 GN=Safb2 PE=1 SV=2	1.41352	1.82012	2.36827	9.43464	1.97518	1.30786	3.42256	4.47149	1.33983	0.72664	4.70079	5.30898	5066.68	7843.85	13069.3	55530.5	4588.32	3832.12	12323.4	14474.7	3549.1	1998.07	16316.3	15954	1.41352	1.82012	2.36827	9.43464	1.97518	1.30786	3.42256	4.47149	1.33983	0.72664	4.70079	5.30898
O35326	11	7	80.5062	0.954168	0.426911	1.11972	0.0551985	Neurons	Oligodendrocytes	31005.5	Serine/arginine-rich splicing factor 5 OS=Mus musculus OX=10090 GN=Srsf5 PE=1 SV=2	14.1692	12.9809	9.50065	5.88828	11.0193	10.4046	7.68457	8.88244	5.06518	12.3119	11.8409	10.9381	50789	55941.6	52429.1	34657.3	25597.6	30486	27669.4	28753.4	13417.3	33854.5	41099.4	32870.1	14.1692	12.9809	9.50065	5.88828	11.0193	10.4046	7.68457	8.88244	5.06518	12.3119	11.8409	10.9381
P05784	3	1	30.3976	0.954868	0.426911	1.36101	0.0551163	Neurons	Microglia	47538.2	Keratin_ type I cytoskeletal 18 OS=Mus musculus OX=10090 GN=Krt18 PE=1 SV=5	0.0003811	0.0736924	0.00695728	0.230504	0.000156163	0.0292133	0.116873	0.12423	0.000522886	0.00299052	0.22533	5.602e-05	1.36603	317.579	38.3936	1356.7	0.362764	85.5966	420.82	402.147	1.38508	8.22315	782.114	0.168346	0.0003811	0.0736924	0.00695728	0.230504	0.000156163	0.0292133	0.116873	0.12423	0.000522886	0.00299052	0.22533	5.602e-05
Q5SUF2	2	2	11.3855	0.963406	0.430227	1.20411	0.0541199	Neurons	Microglia	51849.4	Luc7-like protein 3 OS=Mus musculus OX=10090 GN=Luc7l3 PE=1 SV=1	0.286142	1.88997	1.70277	0.418638	1.55834	0.213405	1.25378	1.09674	0.800777	0.468365	0.762564	1.53735	1025.66	8144.87	9396.72	2464.02	3620	625.289	4514.43	3550.27	2121.2	1287.88	2646.84	4619.88	0.286142	1.88997	1.70277	0.418638	1.55834	0.213405	1.25378	1.09674	0.800777	0.468365	0.762564	1.53735
Q61464	14	10	92.1938	0.968313	0.43146	1.12514	0.0535534	Oligodendrocytes	Microglia	219332	Zinc finger protein 638 OS=Mus musculus OX=10090 GN=Znf638 PE=1 SV=2	3.11605	10.9826	7.83395	3.42198	2.45891	14.6105	7.25491	3.1929	4.42481	6.73592	7.53673	5.75926	11169.3	47330	43231.5	20141.1	5712.01	42809.5	26122.4	10335.7	11721	18522	26159.8	17307.2	3.11605	10.9826	7.83395	3.42198	2.45891	14.6105	7.25491	3.1929	4.42481	6.73592	7.53673	5.75926
P56371	2	1	12.6919	0.968416	0.43146	1.10421	0.0535416	Neurons	Microglia	24693.9	Ras-related protein Rab-4A OS=Mus musculus OX=10090 GN=Rab4a PE=1 SV=2	0.260055	1.05998	0.498696	0.0377441	0.461943	0.292114	0.311191	0.708338	0.157905	0.235039	1.24507	0.0432655	932.156	4568	2752.04	222.155	1073.09	855.911	1120.49	2292.96	418.277	646.295	4321.59	130.017	0.260055	1.05998	0.498696	0.0377441	0.461943	0.292114	0.311191	0.708338	0.157905	0.235039	1.24507	0.0432655
Q8R3P6	3	1	15.9391	0.975476	0.434052	1.46906	0.0527345	Microglia	Oligodendrocytes	57807	Integrator complex subunit 14 OS=Mus musculus OX=10090 GN=Ints14 PE=1 SV=1	0.253361	0.00872717	1.99265	0.151542	0.702697	0.594895	0.534205	0.332008	2.62072	0.010102	0.51924	0.0287012	908.16	37.61	10996.4	891.946	1632.35	1743.08	1923.48	1074.75	6942.09	27.7778	1802.27	86.2499	0.253361	0.00872717	1.99265	0.151542	0.702697	0.594895	0.534205	0.332008	2.62072	0.010102	0.51924	0.0287012
Q99PL5	15	9	79.3316	0.976497	0.434052	1.28535	0.0526186	Neurons	Microglia	173336	Ribosome-binding protein 1 OS=Mus musculus OX=10090 GN=Rrbp1 PE=1 SV=2	0.563397	5.34789	10.0821	15.0708	7.95381	1.57586	8.6014	9.94102	4.99708	3.69978	5.95452	9.51648	2019.47	23046.8	55638.1	88704.1	18476.6	4617.37	30970.6	32180.1	13236.9	10173.4	20668	28598	0.563397	5.34789	10.0821	15.0708	7.95381	1.57586	8.6014	9.94102	4.99708	3.69978	5.95452	9.51648
Q8R322	1	1	5.9959	0.979664	0.434494	1.21452	0.05226	Oligodendrocytes	Neurons	80030.7	Nucleoporin GLE1 OS=Mus musculus OX=10090 GN=Gle1 PE=1 SV=2	0	0.301915	2.15369	1.44495	3.1591	0	0.818954	0.759262	1.01604	2.12968	0.120195	0.887213	0	1301.11	11885.1	8504.69	7338.55	0	2948.77	2457.81	2691.4	5856.06	417.192	2666.17	0	0.301915	2.15369	1.44495	3.1591	0	0.818954	0.759262	1.01604	2.12968	0.120195	0.887213
P62259	7	2	59.8161	0.979757	0.434494	1.14357	0.0522495	Microglia	Oligodendrocytes	29345	14-3-3 protein epsilon OS=Mus musculus OX=10090 GN=Ywhae PE=1 SV=1	0.187742	0.0194795	1.06256	0.166651	0.0917839	0.0614665	0.898963	0.334095	0.854191	0.0254844	0.123186	0.582484	672.952	83.9475	5863.72	980.877	213.213	180.1	3236.85	1081.5	2262.69	70.0754	427.575	1750.42	0.187742	0.0194795	1.06256	0.166651	0.0917839	0.0614665	0.898963	0.334095	0.854191	0.0254844	0.123186	0.582484
Q9DBM1	2	2	9.1942	0.981018	0.434551	1.12005	0.0521073	Neurons	Microglia	103350	G patch domain-containing protein 1 OS=Mus musculus OX=10090 GN=Gpatch1 PE=2 SV=1	0.412728	0.633605	1.95263	0.371745	0.160188	0.242499	0.76101	2.02794	0.357101	0.0175722	1.74071	0.894046	1479.4	2730.54	10775.6	2188.02	372.115	710.536	2740.13	6564.66	945.932	48.3188	6041.96	2686.7	0.412728	0.633605	1.95263	0.371745	0.160188	0.242499	0.76101	2.02794	0.357101	0.0175722	1.74071	0.894046
P51949	3	2	21.7071	0.984825	0.435734	1.09294	0.0516796	Oligodendrocytes	Microglia	36361.2	CDK-activating kinase assembly factor MAT1 OS=Mus musculus OX=10090 GN=Mnat1 PE=1 SV=2	0.317116	0.926604	1.12541	0.00132551	0.446179	1.22881	0.446585	0.337693	0.472873	1.17004	0.214683	0.392543	1136.69	3993.22	6210.58	7.80172	1036.47	3600.5	1608	1093.15	1252.6	3217.31	745.16	1179.63	0.317116	0.926604	1.12541	0.00132551	0.446179	1.22881	0.446585	0.337693	0.472873	1.17004	0.214683	0.392543
Q99KK2	10	6	74.3157	0.991175	0.438038	1.51451	0.0509719	Microglia	Neurons	48685.3	N-acylneuraminate cytidylyltransferase OS=Mus musculus OX=10090 GN=Cmas PE=1 SV=2	11.6599	10.5222	13.7242	4.83559	19.6	8.46727	7.09624	8.80698	43.1846	5.43752	5.71583	7.3661	41794.5	45345.8	75736.5	28461.4	45530.5	24809.6	25551.1	28509.1	114393	14951.7	19839.5	22135.9	11.6599	10.5222	13.7242	4.83559	19.6	8.46727	7.09624	8.80698	43.1846	5.43752	5.71583	7.3661
Q8VCN9	1	1	5.3424	0.992365	0.43806	2.48387	0.05084	Neurons	Oligodendrocytes	38695.1	Tubulin-specific chaperone C OS=Mus musculus OX=10090 GN=Tbcc PE=1 SV=1	37.1246	1.93726	0.172125	0.245287	4.4137	11.1806	0.0673569	0.232661	3.71117	14.9122	0.146183	0.0949642	133072	8348.68	949.871	1443.71	10253	32759.8	242.529	753.15	9830.59	41004.6	507.397	285.377	37.1246	1.93726	0.172125	0.245287	4.4137	11.1806	0.0673569	0.232661	3.71117	14.9122	0.146183	0.0949642
Q9R0N5	1	1	4.5233	0.998729	0.439869	1.04018	0.0501391	Oligodendrocytes	Microglia	43415	Synaptotagmin-5 OS=Mus musculus OX=10090 GN=Syt5 PE=1 SV=1	0.0303385	1.30645	0.94707	1.16539	0.876057	0	1.44858	1.23688	0.750066	0.439764	0.80216	1.43194	108.747	5630.17	5226.39	6859.28	2035.07	0	5215.83	4003.93	1986.87	1209.24	2784.28	4303.13	0.0303385	1.30645	0.94707	1.16539	0.876057	0	1.44858	1.23688	0.750066	0.439764	0.80216	1.43194
Q922U1	8	6	50.4023	0.999836	0.439869	1.63816	0.0500179	Microglia	Oligodendrocytes	77626	U4/U6 small nuclear ribonucleoprotein Prp3 OS=Mus musculus OX=10090 GN=Prpf3 PE=1 SV=1	0.176207	4.99224	11.876	7.4501	2.21754	4.32915	11.7234	2.04349	9.73221	0.409205	21.7046	1.43073	631.604	21514.2	65537.5	43849.8	5151.32	12684.7	42211.8	6614.99	25779.9	1125.21	75336.3	4299.5	0.176207	4.99224	11.876	7.4501	2.21754	4.32915	11.7234	2.04349	9.73221	0.409205	21.7046	1.43073
Q8R0G9	27	20	177.503	0.999904	0.439869	1.23743	0.0500105	Microglia	Neurons	129818	Nuclear pore complex protein Nup133 OS=Mus musculus OX=10090 GN=Nup133 PE=1 SV=2	3.5837	3.39126	3.69403	3.99014	4.30625	4.69757	3.80202	2.29288	4.77931	8.58482	0.956852	3.8186	12845.6	14614.7	20385.5	23485.2	10003.4	13764.2	13689.8	7422.3	12660	23606	3321.21	11475.3	3.5837	3.39126	3.69403	3.99014	4.30625	4.69757	3.80202	2.29288	4.77931	8.58482	0.956852	3.8186
B1AQ75	6	0	77.3544					---	---	54045.2	Keratin_ type I cuticular Ha6 OS=Mus musculus OX=10090 GN=Krt36 PE=1 SV=1													0	0	0	0	0	0	0	0	0	0	0	0
CAS2_BOVIN	1	0	7.9125					---	---	26189.8														0	0	0	0	0	0	0	0	0	0	0	0
HBA_HUMAN	1	0	7.0281					---	---	15183.4														0	0	0	0	0	0	0	0	0	0	0	0
K1H6_HUMAN	13	0	135.049					---	---	53387.7														0	0	0	0	0	0	0	0	0	0	0	0
KRA33_SHEEP;KRA34_SHEEP	1	0	7.383					---	---	11443.6														0	0	0	0	0	0	0	0	0	0	0	0
KRHB3_HUMAN	25	0	287.003					---	---	56039.4														0	0	0	0	0	0	0	0	0	0	0	0
O35218	5	0	24.8662					---	---	89238.2	Cleavage and polyadenylation specificity factor subunit 2 OS=Mus musculus OX=10090 GN=Cpsf2 PE=1 SV=1													0	0	0	0	0	0	0	0	0	0	0	0
P0DP26;P0DP27;P0DP28;Q9D6P8	1	0	6.0732					---	---	16837.7	Calmodulin-1 OS=Mus musculus OX=10090 GN=Calm1 PE=1 SV=1													0	0	0	0	0	0	0	0	0	0	0	0
P00015	1	0	5.506					---	---	11827.6	Cytochrome c_ testis-specific OS=Mus musculus OX=10090 GN=Cyct PE=1 SV=3													0	0	0	0	0	0	0	0	0	0	0	0
P01942	3	0	25.3599					---	---	15142.2	Hemoglobin subunit alpha OS=Mus musculus OX=10090 GN=Hba PE=1 SV=2													0	0	0	0	0	0	0	0	0	0	0	0
P06728	2	0	10.846					---	---	45029.1	Apolipoprotein A-IV OS=Mus musculus OX=10090 GN=Apoa4 PE=1 SV=3													0	0	0	0	0	0	0	0	0	0	0	0
P10853;Q64475;Q8CGP1;Q8CGP2	13	0	197.867					---	---	13936.2	Histone H2B type 1-F/J/L OS=Mus musculus OX=10090 GN=H2bc7 PE=1 SV=2													0	0	0	0	0	0	0	0	0	0	0	0
P16627	4	0	29.051					---	---	71036.6	Heat shock 70 kDa protein 1-like OS=Mus musculus OX=10090 GN=Hspa1l PE=1 SV=4													0	0	0	0	0	0	0	0	0	0	0	0
P17742;PPIA_HUMAN	1	0	5.319					---	---	18142.5	Peptidyl-prolyl cis-trans isomerase A OS=Mus musculus OX=10090 GN=Ppia PE=1 SV=2													0	0	0	0	0	0	0	0	0	0	0	0
P25911	1	0	10.4384					---	---	59268.6	Tyrosine-protein kinase Lyn OS=Mus musculus OX=10090 GN=Lyn PE=1 SV=4													0	0	0	0	0	0	0	0	0	0	0	0
P27661	7	0	111.159					---	---	15142.6	Histone H2AX OS=Mus musculus OX=10090 GN=H2ax PE=1 SV=2													0	0	0	0	0	0	0	0	0	0	0	0
P59235	1	0	6.4559					---	---	42559.9	Nucleoporin Nup43 OS=Mus musculus OX=10090 GN=Nup43 PE=1 SV=2													0	0	0	0	0	0	0	0	0	0	0	0
P68369;P68373	26	0	287.454					---	---	50820	Tubulin alpha-1A chain OS=Mus musculus OX=10090 GN=Tuba1a PE=1 SV=1													0	0	0	0	0	0	0	0	0	0	0	0
P70191	3	0	21.667					---	---	65684.8	TNF receptor-associated factor 5 OS=Mus musculus OX=10090 GN=Traf5 PE=1 SV=1													0	0	0	0	0	0	0	0	0	0	0	0
P70696	9	0	120.745					---	---	14293.7	Histone H2B type 1-A OS=Mus musculus OX=10090 GN=H2bc1 PE=1 SV=3													0	0	0	0	0	0	0	0	0	0	0	0
P84096	1	0	5.6173					---	---	21764.7	Rho-related GTP-binding protein RhoG OS=Mus musculus OX=10090 GN=Rhog PE=1 SV=1													0	0	0	0	0	0	0	0	0	0	0	0
P86049	1	0	6.0279					---	---	60533.8	Probable RNA-binding protein 46 OS=Mus musculus OX=10090 GN=Rbm46 PE=1 SV=1													0	0	0	0	0	0	0	0	0	0	0	0
P97861	20	0	198.691					---	---	55133.2	Keratin_ type II cuticular Hb6 OS=Mus musculus OX=10090 GN=Krt86 PE=2 SV=2													0	0	0	0	0	0	0	0	0	0	0	0
Q0VDU3	1	0	4.6938					---	---	41340.5	G-protein coupled receptor 15 OS=Mus musculus OX=10090 GN=Gpr15 PE=2 SV=2													0	0	0	0	0	0	0	0	0	0	0	0
Q05AH6	1	0	5.7241					---	---	41587.6	Spindlin interactor and repressor of chromatin-binding protein OS=Mus musculus OX=10090 GN=Spindoc PE=1 SV=1													0	0	0	0	0	0	0	0	0	0	0	0
Q6IMF0	17	0	177.32					---	---	56225.6	Keratin_ type II cuticular 87 OS=Mus musculus OX=10090 GN=Krt87 PE=2 SV=2													0	0	0	0	0	0	0	0	0	0	0	0
Q6NXM2	1	0	5.624					---	---	59577.1	RCC1 and BTB domain-containing protein 1 OS=Mus musculus OX=10090 GN=Rcbtb1 PE=1 SV=1													0	0	0	0	0	0	0	0	0	0	0	0
Q6P9R2	1	0	11.8944					---	---	58498.8	Serine/threonine-protein kinase OSR1 OS=Mus musculus OX=10090 GN=Oxsr1 PE=1 SV=1													0	0	0	0	0	0	0	0	0	0	0	0
Q6PHN9	3	0	19.3663					---	---	23310.4	Ras-related protein Rab-35 OS=Mus musculus OX=10090 GN=Rab35 PE=1 SV=1													0	0	0	0	0	0	0	0	0	0	0	0
Q7TND5	1	0	5.3362					---	---	40150.9	Ribosome production factor 1 OS=Mus musculus OX=10090 GN=Rpf1 PE=2 SV=2													0	0	0	0	0	0	0	0	0	0	0	0
Q08ED0	1	0	5.3524					---	---	18470.7	Bcl-2-like protein 15 OS=Mus musculus OX=10090 GN=Bcl2l15 PE=2 SV=2													0	0	0	0	0	0	0	0	0	0	0	0
Q8BGR5	1	0	5.101					---	---	47250.8	Protein FAM53B OS=Mus musculus OX=10090 GN=Fam53b PE=1 SV=1													0	0	0	0	0	0	0	0	0	0	0	0
Q8BGS0	1	0	5.1169					---	---	35527.6	Protein MAK16 homolog OS=Mus musculus OX=10090 GN=Mak16 PE=1 SV=1													0	0	0	0	0	0	0	0	0	0	0	0
Q8BIS8	2	0	10.6515					---	---	15590.1	Coiled-coil domain-containing protein 126 OS=Mus musculus OX=10090 GN=Ccdc126 PE=2 SV=1													0	0	0	0	0	0	0	0	0	0	0	0
[truncated: 43 more rows]

## Sheet: ProteinSubsets
	Spectral Counts			Group
[truncated: 873 more rows]
